# Supplementary material for: Genetically predicted metabolites mediate the association between lipidome and malignant melanoma of skin
Source: Front Oncol. 2024 Sep 10;14:1430533. doi: 10.3389/fonc.2024.1430533 (PMC11419955; doi:10.3389/fonc.2024.1430533)
Supplement: Supplementary file 1 [file DataSheet1.zip › Supplementary Material 16.xlsx]

## Sheet: Sheet1
Supplementary Material 16 MR result, heterogeneity result and pleiotropy result for 1-stearoyl-GPI (18:0) levels on Malignant melanoma of skin
MR results
outcome	exposure	method	nsnp	b	se	pval	lo_ci	up_ci	or	or_lci95	or_uci95
Malignant melanoma of skin	1-stearoyl-GPI (18:0) levels	MR Egger	18	0.943886	1.2948	0.47655	-1.59393	3.4817	2.56995	0.203126	32.515
Malignant melanoma of skin	1-stearoyl-GPI (18:0) levels	Weighted median	18	1.43056	0.638656	0.0250939	0.178794	2.68232	4.18103	1.19577	14.619
Malignant melanoma of skin	1-stearoyl-GPI (18:0) levels	Inverse variance weighted	18	1.45756	0.479853	0.0023853	0.517053	2.39807	4.29548	1.67708	11.002
Malignant melanoma of skin	1-stearoyl-GPI (18:0) levels	Simple mode	18	2.1556	1.03974	0.0536655	0.117711	4.19349	8.63306	1.12492	66.2535
Malignant melanoma of skin	1-stearoyl-GPI (18:0) levels	Weighted mode	18	1.64583	0.972203	0.108721	-0.259687	3.55135	5.18532	0.771293	34.8603
Result of heterogeneity test
outcome	exposure	method	Q	Q_df	Q_pval
Malignant melanoma of skin	1-stearoyl-GPI (18:0) levels	MR Egger	14.0565	16	0.594506
Malignant melanoma of skin	1-stearoyl-GPI (18:0) levels	Inverse variance weighted	14.2389	17	0.650123
Result of pleiotropy test
outcome	exposure	egger_intercept	se	pval
Malignant melanoma of skin	1-stearoyl-GPI (18:0) levels	0.0590693	0.138291	0.674972
