# Supplementary material for: Genetically predicted metabolites mediate the association between lipidome and malignant melanoma of skin
Source: Front Oncol. 2024 Sep 10;14:1430533. doi: 10.3389/fonc.2024.1430533 (PMC11419955; doi:10.3389/fonc.2024.1430533)
Supplement: Supplementary file 1 [file DataSheet1.zip › Supplementary Material 18.xlsx]

## Sheet: Sheet1
Supplementary Material 18 MR result, heterogeneity result and pleiotropy result for Phosphatidylethanolamine (18:0_18:2) levels on Malignant melanoma of skin
MR results
outcome	exposure	method	nsnp	b	se	pval	lo_ci	up_ci	or	or_lci95	or_uci95
Malignant melanoma of skin	Phosphatidylethanolamine (18:0_18:2) levels	MR Egger	29	0.233014	0.412763	0.577059	-0.576002	1.04203	1.2624	0.562141	2.83497
Malignant melanoma of skin	Phosphatidylethanolamine (18:0_18:2) levels	Weighted median	29	0.562607	0.291828	0.0538711	-0.00937597	1.13459	1.75524	0.990668	3.1099
Malignant melanoma of skin	Phosphatidylethanolamine (18:0_18:2) levels	Inverse variance weighted	29	0.673715	0.210602	0.00137907	0.260935	1.08649	1.96151	1.29814	2.96387
Malignant melanoma of skin	Phosphatidylethanolamine (18:0_18:2) levels	Simple mode	29	0.214216	0.500482	0.671911	-0.766728	1.19516	1.23889	0.464531	3.30409
Malignant melanoma of skin	Phosphatidylethanolamine (18:0_18:2) levels	Weighted mode	29	0.51969	0.295025	0.089069	-0.0585583	1.09794	1.68151	0.943123	2.99798
Result of heterogeneity test
outcome	exposure	method	Q	Q_df	Q_pval
Malignant melanoma of skin	Phosphatidylethanolamine (18:0_18:2) levels	MR Egger	21.2452	27	0.77467
Malignant melanoma of skin	Phosphatidylethanolamine (18:0_18:2) levels	Inverse variance weighted	22.7864	28	0.743655
Result of pleiotropy test
outcome	exposure	egger_intercept	se	pval
Malignant melanoma of skin	Phosphatidylethanolamine (18:0_18:2) levels	0.09332	0.0751712	0.225124
