# Supplementary material for: Genetically predicted metabolites mediate the association between lipidome and malignant melanoma of skin
Source: Front Oncol. 2024 Sep 10;14:1430533. doi: 10.3389/fonc.2024.1430533 (PMC11419955; doi:10.3389/fonc.2024.1430533)
Supplement: Supplementary file 2 [file SupplementaryFile1.xlsx]

## Sheet: Sheet1
Supplementary Material 1 MR Results of the causal relationship of 179 lipid species on Malignant melanoma of skin
id.exposure	id.outcome	outcome	exposure	method	nsnp	b	se	pval	lo_ci	up_ci	or	or_lci95	or_uci95
GCST90277238	finn-b-C3_MELANOMA_SKIN	Malignant melanoma of skin	Sterol ester (27:1/14:0) levels	MR Egger	19	2.02014	1.18364	0.106074	-0.2998	4.34007	7.53936	0.740966	76.7132
GCST90277238	finn-b-C3_MELANOMA_SKIN	Malignant melanoma of skin	Sterol ester (27:1/14:0) levels	Weighted median	19	0.534023	0.586826	0.362813	-0.616157	1.6842	1.70578	0.540016	5.38815
GCST90277238	finn-b-C3_MELANOMA_SKIN	Malignant melanoma of skin	Sterol ester (27:1/14:0) levels	Inverse variance weighted	19	0.312132	0.420203	0.457596	-0.511466	1.13573	1.36633	0.599616	3.11345
GCST90277238	finn-b-C3_MELANOMA_SKIN	Malignant melanoma of skin	Sterol ester (27:1/14:0) levels	Simple mode	19	1.02195	1.07752	0.355471	-1.08998	3.13389	2.77862	0.336222	22.9631
GCST90277238	finn-b-C3_MELANOMA_SKIN	Malignant melanoma of skin	Sterol ester (27:1/14:0) levels	Weighted mode	19	0.948127	1.0708	0.387598	-1.15065	3.0469	2.58087	0.316431	21.0501
GCST90277239	finn-b-C3_MELANOMA_SKIN	Malignant melanoma of skin	Sterol ester (27:1/15:0) levels	MR Egger	18	-1.2299	0.991585	0.232731	-3.17341	0.713603	0.292321	0.0418607	2.04133
GCST90277239	finn-b-C3_MELANOMA_SKIN	Malignant melanoma of skin	Sterol ester (27:1/15:0) levels	Weighted median	18	0.584785	0.594331	0.325146	-0.580104	1.74967	1.79461	0.55984	5.75273
GCST90277239	finn-b-C3_MELANOMA_SKIN	Malignant melanoma of skin	Sterol ester (27:1/15:0) levels	Inverse variance weighted	18	0.0175277	0.412275	0.966088	-0.790531	0.825586	1.01768	0.453604	2.28322
GCST90277239	finn-b-C3_MELANOMA_SKIN	Malignant melanoma of skin	Sterol ester (27:1/15:0) levels	Simple mode	18	0.904221	1.05997	0.405484	-1.17332	2.98176	2.47001	0.309337	19.7226
GCST90277239	finn-b-C3_MELANOMA_SKIN	Malignant melanoma of skin	Sterol ester (27:1/15:0) levels	Weighted mode	18	0.904221	1.05521	0.403411	-1.16398	2.97242	2.47001	0.31224	19.5392
GCST90277240	finn-b-C3_MELANOMA_SKIN	Malignant melanoma of skin	Sterol ester (27:1/16:0) levels	MR Egger	32	-0.129328	0.527231	0.807897	-1.1627	0.904044	0.878686	0.312641	2.46957
GCST90277240	finn-b-C3_MELANOMA_SKIN	Malignant melanoma of skin	Sterol ester (27:1/16:0) levels	Weighted median	32	-0.60861	0.372125	0.101944	-1.33797	0.120755	0.544107	0.262377	1.12835
GCST90277240	finn-b-C3_MELANOMA_SKIN	Malignant melanoma of skin	Sterol ester (27:1/16:0) levels	Inverse variance weighted	32	-0.190355	0.258561	0.461604	-0.697135	0.316425	0.826666	0.49801	1.37221
GCST90277240	finn-b-C3_MELANOMA_SKIN	Malignant melanoma of skin	Sterol ester (27:1/16:0) levels	Simple mode	32	-0.807269	0.679414	0.243785	-2.13892	0.524383	0.446075	0.117782	1.68942
GCST90277240	finn-b-C3_MELANOMA_SKIN	Malignant melanoma of skin	Sterol ester (27:1/16:0) levels	Weighted mode	32	-0.671692	0.502998	0.191476	-1.65757	0.314184	0.510843	0.190602	1.36914
GCST90277241	finn-b-C3_MELANOMA_SKIN	Malignant melanoma of skin	Sterol ester (27:1/16:1) levels	MR Egger	24	-0.238085	1.1605	0.839336	-2.51267	2.0365	0.788136	0.0810517	7.66372
GCST90277241	finn-b-C3_MELANOMA_SKIN	Malignant melanoma of skin	Sterol ester (27:1/16:1) levels	Weighted median	24	0.953759	0.513108	0.0630574	-0.0519333	1.95945	2.59545	0.949392	7.09543
GCST90277241	finn-b-C3_MELANOMA_SKIN	Malignant melanoma of skin	Sterol ester (27:1/16:1) levels	Inverse variance weighted	24	0.430937	0.418047	0.302619	-0.388436	1.25031	1.5387	0.678117	3.49143
GCST90277241	finn-b-C3_MELANOMA_SKIN	Malignant melanoma of skin	Sterol ester (27:1/16:1) levels	Simple mode	24	1.40445	0.894287	0.129961	-0.348347	3.15726	4.0733	0.705854	23.506
GCST90277241	finn-b-C3_MELANOMA_SKIN	Malignant melanoma of skin	Sterol ester (27:1/16:1) levels	Weighted mode	24	1.3496	0.803834	0.106697	-0.225911	2.92512	3.8559	0.797789	18.6364
GCST90277242	finn-b-C3_MELANOMA_SKIN	Malignant melanoma of skin	Sterol ester (27:1/17:0) levels	MR Egger	28	0.0823615	0.854543	0.923957	-1.59254	1.75727	1.08585	0.203408	5.79656
GCST90277242	finn-b-C3_MELANOMA_SKIN	Malignant melanoma of skin	Sterol ester (27:1/17:0) levels	Weighted median	28	0.256592	0.464691	0.580827	-0.654203	1.16739	1.29252	0.519856	3.21358
GCST90277242	finn-b-C3_MELANOMA_SKIN	Malignant melanoma of skin	Sterol ester (27:1/17:0) levels	Inverse variance weighted	28	-0.414217	0.329318	0.208463	-1.05968	0.231246	0.660857	0.346567	1.26017
GCST90277242	finn-b-C3_MELANOMA_SKIN	Malignant melanoma of skin	Sterol ester (27:1/17:0) levels	Simple mode	28	0.632019	1.00078	0.533007	-1.32951	2.59355	1.8814	0.264607	13.3771
GCST90277242	finn-b-C3_MELANOMA_SKIN	Malignant melanoma of skin	Sterol ester (27:1/17:0) levels	Weighted mode	28	0.611423	0.860085	0.483251	-1.07434	2.29719	1.84305	0.341522	9.9462
GCST90277243	finn-b-C3_MELANOMA_SKIN	Malignant melanoma of skin	Sterol ester (27:1/17:1) levels	MR Egger	16	0.0896562	1.25712	0.944153	-2.3743	2.55361	1.0938	0.0930799	12.8534
GCST90277243	finn-b-C3_MELANOMA_SKIN	Malignant melanoma of skin	Sterol ester (27:1/17:1) levels	Weighted median	16	-0.83418	0.630075	0.185524	-2.06913	0.400767	0.43423	0.126296	1.49297
GCST90277243	finn-b-C3_MELANOMA_SKIN	Malignant melanoma of skin	Sterol ester (27:1/17:1) levels	Inverse variance weighted	16	-0.709537	0.492771	0.149898	-1.67537	0.256295	0.491872	0.187239	1.29213
GCST90277243	finn-b-C3_MELANOMA_SKIN	Malignant melanoma of skin	Sterol ester (27:1/17:1) levels	Simple mode	16	-0.907834	1.09378	0.419556	-3.05165	1.23598	0.403397	0.0472809	3.44175
GCST90277243	finn-b-C3_MELANOMA_SKIN	Malignant melanoma of skin	Sterol ester (27:1/17:1) levels	Weighted mode	16	-0.907834	1.16713	0.448761	-3.1954	1.37973	0.403397	0.0409501	3.97384
GCST90277244	finn-b-C3_MELANOMA_SKIN	Malignant melanoma of skin	Sterol ester (27:1/18:0) levels	MR Egger	26	0.154471	0.964145	0.874052	-1.73525	2.0442	1.16704	0.176355	7.72294
GCST90277244	finn-b-C3_MELANOMA_SKIN	Malignant melanoma of skin	Sterol ester (27:1/18:0) levels	Weighted median	26	0.102248	0.491077	0.835064	-0.860263	1.06476	1.10766	0.423051	2.90014
GCST90277244	finn-b-C3_MELANOMA_SKIN	Malignant melanoma of skin	Sterol ester (27:1/18:0) levels	Inverse variance weighted	26	0.0583212	0.315488	0.853339	-0.560035	0.676678	1.06006	0.571189	1.96733
GCST90277244	finn-b-C3_MELANOMA_SKIN	Malignant melanoma of skin	Sterol ester (27:1/18:0) levels	Simple mode	26	-1.21893	0.962481	0.217028	-3.10539	0.667535	0.295547	0.044807	1.94943
GCST90277244	finn-b-C3_MELANOMA_SKIN	Malignant melanoma of skin	Sterol ester (27:1/18:0) levels	Weighted mode	26	0.342984	0.798752	0.67131	-1.22257	1.90854	1.40915	0.294473	6.74322
GCST90277245	finn-b-C3_MELANOMA_SKIN	Malignant melanoma of skin	Sterol ester (27:1/18:1) levels	MR Egger	29	-0.088928	0.647167	0.891725	-1.35737	1.17952	0.914911	0.257335	3.25281
GCST90277245	finn-b-C3_MELANOMA_SKIN	Malignant melanoma of skin	Sterol ester (27:1/18:1) levels	Weighted median	29	0.0946958	0.440028	0.829608	-0.76776	0.957151	1.09932	0.464051	2.60427
GCST90277245	finn-b-C3_MELANOMA_SKIN	Malignant melanoma of skin	Sterol ester (27:1/18:1) levels	Inverse variance weighted	29	0.367347	0.309383	0.235088	-0.239044	0.973738	1.4439	0.78738	2.64782
GCST90277245	finn-b-C3_MELANOMA_SKIN	Malignant melanoma of skin	Sterol ester (27:1/18:1) levels	Simple mode	29	0.0112998	0.829929	0.989233	-1.61536	1.63796	1.01136	0.198819	5.14467
GCST90277245	finn-b-C3_MELANOMA_SKIN	Malignant melanoma of skin	Sterol ester (27:1/18:1) levels	Weighted mode	29	0.0112998	0.767159	0.988353	-1.49233	1.51493	1.01136	0.224848	4.54911
GCST90277246	finn-b-C3_MELANOMA_SKIN	Malignant melanoma of skin	Sterol ester (27:1/18:2) levels	MR Egger	21	-0.281238	0.57579	0.630828	-1.40979	0.84731	0.754848	0.244195	2.33336
GCST90277246	finn-b-C3_MELANOMA_SKIN	Malignant melanoma of skin	Sterol ester (27:1/18:2) levels	Weighted median	21	-0.150828	0.44363	0.733868	-1.02034	0.718687	0.859996	0.360472	2.05174
GCST90277246	finn-b-C3_MELANOMA_SKIN	Malignant melanoma of skin	Sterol ester (27:1/18:2) levels	Inverse variance weighted	21	0.0801528	0.307095	0.79409	-0.521753	0.682059	1.08345	0.593479	1.97795
GCST90277246	finn-b-C3_MELANOMA_SKIN	Malignant melanoma of skin	Sterol ester (27:1/18:2) levels	Simple mode	21	-0.564093	0.776051	0.475724	-2.08515	0.956967	0.568876	0.124288	2.60379
GCST90277246	finn-b-C3_MELANOMA_SKIN	Malignant melanoma of skin	Sterol ester (27:1/18:2) levels	Weighted mode	21	-0.244719	0.585603	0.680478	-1.3925	0.903064	0.782924	0.248453	2.46715
GCST90277247	finn-b-C3_MELANOMA_SKIN	Malignant melanoma of skin	Sterol ester (27:1/18:3) levels	MR Egger	17	0.259028	0.879669	0.772441	-1.46512	1.98318	1.29567	0.23105	7.26581
GCST90277247	finn-b-C3_MELANOMA_SKIN	Malignant melanoma of skin	Sterol ester (27:1/18:3) levels	Weighted median	17	-0.72946	0.521095	0.161556	-1.75081	0.291887	0.482169	0.173634	1.33895
GCST90277247	finn-b-C3_MELANOMA_SKIN	Malignant melanoma of skin	Sterol ester (27:1/18:3) levels	Inverse variance weighted	17	-0.430222	0.362065	0.234738	-1.13987	0.279426	0.650365	0.319861	1.32237
GCST90277247	finn-b-C3_MELANOMA_SKIN	Malignant melanoma of skin	Sterol ester (27:1/18:3) levels	Simple mode	17	-1.15361	0.939453	0.23722	-2.99494	0.687714	0.315495	0.0500396	1.98916
GCST90277247	finn-b-C3_MELANOMA_SKIN	Malignant melanoma of skin	Sterol ester (27:1/18:3) levels	Weighted mode	17	-1.13479	0.726938	0.138072	-2.55958	0.290012	0.321491	0.0773369	1.33644
GCST90277248	finn-b-C3_MELANOMA_SKIN	Malignant melanoma of skin	Sterol ester (27:1/20:2) levels	MR Egger	27	-0.0519236	0.724317	0.943422	-1.47159	1.36774	0.949401	0.229561	3.92646
GCST90277248	finn-b-C3_MELANOMA_SKIN	Malignant melanoma of skin	Sterol ester (27:1/20:2) levels	Weighted median	27	-0.0209952	0.40931	0.959091	-0.823243	0.781253	0.979224	0.439006	2.18421
GCST90277248	finn-b-C3_MELANOMA_SKIN	Malignant melanoma of skin	Sterol ester (27:1/20:2) levels	Inverse variance weighted	27	0.141704	0.28739	0.621962	-0.421581	0.704989	1.15224	0.656009	2.02383
GCST90277248	finn-b-C3_MELANOMA_SKIN	Malignant melanoma of skin	Sterol ester (27:1/20:2) levels	Simple mode	27	0.0506502	0.809765	0.950604	-1.53649	1.63779	1.05195	0.215135	5.14378
GCST90277248	finn-b-C3_MELANOMA_SKIN	Malignant melanoma of skin	Sterol ester (27:1/20:2) levels	Weighted mode	27	-0.234068	0.583653	0.691667	-1.37803	0.909891	0.791308	0.252075	2.48405
GCST90277249	finn-b-C3_MELANOMA_SKIN	Malignant melanoma of skin	Sterol ester (27:1/20:3) levels	MR Egger	28	-0.73415	0.642104	0.263311	-1.99267	0.524373	0.479913	0.13633	1.6894
GCST90277249	finn-b-C3_MELANOMA_SKIN	Malignant melanoma of skin	Sterol ester (27:1/20:3) levels	Weighted median	28	-0.820928	0.436829	0.0602051	-1.67711	0.035257	0.440023	0.186913	1.03589
GCST90277249	finn-b-C3_MELANOMA_SKIN	Malignant melanoma of skin	Sterol ester (27:1/20:3) levels	Inverse variance weighted	28	-0.583304	0.285064	0.0407349	-1.14203	-0.0245779	0.558052	0.31917	0.975722
GCST90277249	finn-b-C3_MELANOMA_SKIN	Malignant melanoma of skin	Sterol ester (27:1/20:3) levels	Simple mode	28	-0.977806	0.778449	0.219842	-2.50357	0.547955	0.376136	0.0817928	1.72971
GCST90277249	finn-b-C3_MELANOMA_SKIN	Malignant melanoma of skin	Sterol ester (27:1/20:3) levels	Weighted mode	28	-1.12237	0.588411	0.0671512	-2.27566	0.0309155	0.325507	0.102729	1.0314
GCST90277250	finn-b-C3_MELANOMA_SKIN	Malignant melanoma of skin	Sterol ester (27:1/20:4) levels	MR Egger	30	-0.349018	0.261339	0.192469	-0.861243	0.163206	0.70538	0.422636	1.17728
GCST90277250	finn-b-C3_MELANOMA_SKIN	Malignant melanoma of skin	Sterol ester (27:1/20:4) levels	Weighted median	30	-0.311659	0.220107	0.156792	-0.743069	0.11975	0.732231	0.475652	1.12722
GCST90277250	finn-b-C3_MELANOMA_SKIN	Malignant melanoma of skin	Sterol ester (27:1/20:4) levels	Inverse variance weighted	30	-0.448005	0.176856	0.011304	-0.794644	-0.101367	0.638901	0.451742	0.903602
GCST90277250	finn-b-C3_MELANOMA_SKIN	Malignant melanoma of skin	Sterol ester (27:1/20:4) levels	Simple mode	30	-0.619164	0.638158	0.339952	-1.86995	0.631626	0.538394	0.154131	1.88067
GCST90277250	finn-b-C3_MELANOMA_SKIN	Malignant melanoma of skin	Sterol ester (27:1/20:4) levels	Weighted mode	30	-0.304484	0.211964	0.161564	-0.719934	0.110965	0.737503	0.486784	1.11736
GCST90277251	finn-b-C3_MELANOMA_SKIN	Malignant melanoma of skin	Sterol ester (27:1/20:5) levels	MR Egger	26	-0.540165	0.501696	0.292329	-1.52349	0.443161	0.582652	0.21795	1.55762
GCST90277251	finn-b-C3_MELANOMA_SKIN	Malignant melanoma of skin	Sterol ester (27:1/20:5) levels	Weighted median	26	-0.452318	0.330856	0.17159	-1.1008	0.19616	0.636152	0.332606	1.21672
GCST90277251	finn-b-C3_MELANOMA_SKIN	Malignant melanoma of skin	Sterol ester (27:1/20:5) levels	Inverse variance weighted	26	0.0859333	0.286448	0.76418	-0.475505	0.647371	1.08973	0.621571	1.91051
GCST90277251	finn-b-C3_MELANOMA_SKIN	Malignant melanoma of skin	Sterol ester (27:1/20:5) levels	Simple mode	26	-0.135233	1.10389	0.903478	-2.29885	2.02839	0.873512	0.100374	7.60181
GCST90277251	finn-b-C3_MELANOMA_SKIN	Malignant melanoma of skin	Sterol ester (27:1/20:5) levels	Weighted mode	26	-0.470346	0.346922	0.187294	-1.15031	0.209621	0.624786	0.316538	1.23321
GCST90277252	finn-b-C3_MELANOMA_SKIN	Malignant melanoma of skin	Sterol ester (27:1/22:6) levels	MR Egger	23	-0.947595	0.766367	0.229933	-2.44967	0.554485	0.387672	0.0863216	1.74104
GCST90277252	finn-b-C3_MELANOMA_SKIN	Malignant melanoma of skin	Sterol ester (27:1/22:6) levels	Weighted median	23	0.0850342	0.485073	0.860842	-0.865709	1.03578	1.08875	0.420753	2.81729
GCST90277252	finn-b-C3_MELANOMA_SKIN	Malignant melanoma of skin	Sterol ester (27:1/22:6) levels	Inverse variance weighted	23	0.233374	0.330333	0.479889	-0.414079	0.880826	1.26285	0.660949	2.41289
GCST90277252	finn-b-C3_MELANOMA_SKIN	Malignant melanoma of skin	Sterol ester (27:1/22:6) levels	Simple mode	23	0.622155	0.899679	0.496467	-1.14122	2.38553	1.86294	0.31943	10.8648
GCST90277252	finn-b-C3_MELANOMA_SKIN	Malignant melanoma of skin	Sterol ester (27:1/22:6) levels	Weighted mode	23	-0.315054	0.735667	0.672628	-1.75696	1.12685	0.72975	0.172569	3.08593
GCST90277253	finn-b-C3_MELANOMA_SKIN	Malignant melanoma of skin	Ceramide (d40:1) levels	MR Egger	27	1.36428	0.732484	0.0743201	-0.0713901	2.79995	3.9129	0.931099	16.4438
GCST90277253	finn-b-C3_MELANOMA_SKIN	Malignant melanoma of skin	Ceramide (d40:1) levels	Weighted median	27	0.423895	0.435495	0.330372	-0.429674	1.27747	1.5279	0.650721	3.58753
GCST90277253	finn-b-C3_MELANOMA_SKIN	Malignant melanoma of skin	Ceramide (d40:1) levels	Inverse variance weighted	27	0.15737	0.293432	0.591745	-0.417757	0.732497	1.17043	0.658523	2.08027
GCST90277253	finn-b-C3_MELANOMA_SKIN	Malignant melanoma of skin	Ceramide (d40:1) levels	Simple mode	27	-0.465882	0.81449	0.57224	-2.06228	1.13052	0.627582	0.127164	3.09726
GCST90277253	finn-b-C3_MELANOMA_SKIN	Malignant melanoma of skin	Ceramide (d40:1) levels	Weighted mode	27	0.922392	0.494597	0.0735157	-0.0470185	1.8918	2.5153	0.95407	6.63131
GCST90277254	finn-b-C3_MELANOMA_SKIN	Malignant melanoma of skin	Ceramide (d40:2) levels	MR Egger	21	-0.0550223	0.76254	0.943231	-1.5496	1.43956	0.946464	0.212333	4.21882
GCST90277254	finn-b-C3_MELANOMA_SKIN	Malignant melanoma of skin	Ceramide (d40:2) levels	Weighted median	21	0.579234	0.414283	0.162065	-0.23276	1.39123	1.78467	0.792344	4.01978
GCST90277254	finn-b-C3_MELANOMA_SKIN	Malignant melanoma of skin	Ceramide (d40:2) levels	Inverse variance weighted	21	0.143767	0.296414	0.627663	-0.437205	0.724738	1.15461	0.645839	2.06419
GCST90277254	finn-b-C3_MELANOMA_SKIN	Malignant melanoma of skin	Ceramide (d40:2) levels	Simple mode	21	0.600652	0.749859	0.432533	-0.869071	2.07037	1.82331	0.419341	7.9278
GCST90277254	finn-b-C3_MELANOMA_SKIN	Malignant melanoma of skin	Ceramide (d40:2) levels	Weighted mode	21	0.803573	0.522932	0.140045	-0.221375	1.82852	2.23351	0.801416	6.22467
GCST90277255	finn-b-C3_MELANOMA_SKIN	Malignant melanoma of skin	Ceramide (d42:1) levels	MR Egger	24	-0.280307	0.800646	0.729593	-1.84957	1.28896	0.755552	0.157304	3.62901
GCST90277255	finn-b-C3_MELANOMA_SKIN	Malignant melanoma of skin	Ceramide (d42:1) levels	Weighted median	24	0.958621	0.487605	0.0493011	0.00291523	1.91433	2.6081	1.00292	6.78237
GCST90277255	finn-b-C3_MELANOMA_SKIN	Malignant melanoma of skin	Ceramide (d42:1) levels	Inverse variance weighted	24	0.305377	0.335463	0.362656	-0.35213	0.962884	1.35714	0.703189	2.61924
GCST90277255	finn-b-C3_MELANOMA_SKIN	Malignant melanoma of skin	Ceramide (d42:1) levels	Simple mode	24	1.39485	0.911938	0.139768	-0.392549	3.18225	4.03437	0.675334	24.1009
GCST90277255	finn-b-C3_MELANOMA_SKIN	Malignant melanoma of skin	Ceramide (d42:1) levels	Weighted mode	24	1.17848	0.582668	0.0548974	0.0364465	2.3205	3.24942	1.03712	10.1808
GCST90277256	finn-b-C3_MELANOMA_SKIN	Malignant melanoma of skin	Ceramide (d42:2) levels	MR Egger	30	0.171921	0.751898	0.820803	-1.3018	1.64564	1.18758	0.272042	5.18433
GCST90277256	finn-b-C3_MELANOMA_SKIN	Malignant melanoma of skin	Ceramide (d42:2) levels	Weighted median	30	0.79363	0.436935	0.0693158	-0.0627631	1.65002	2.21141	0.939166	5.2071
GCST90277256	finn-b-C3_MELANOMA_SKIN	Malignant melanoma of skin	Ceramide (d42:2) levels	Inverse variance weighted	30	0.389771	0.29088	0.180255	-0.180355	0.959896	1.47664	0.834974	2.61142
GCST90277256	finn-b-C3_MELANOMA_SKIN	Malignant melanoma of skin	Ceramide (d42:2) levels	Simple mode	30	1.20352	0.796223	0.141474	-0.357079	2.76411	3.33182	0.699717	15.865
GCST90277256	finn-b-C3_MELANOMA_SKIN	Malignant melanoma of skin	Ceramide (d42:2) levels	Weighted mode	30	0.940377	0.487113	0.063374	-0.0143645	1.89512	2.56095	0.985738	6.65334
GCST90277257	finn-b-C3_MELANOMA_SKIN	Malignant melanoma of skin	Cholesterol levels	MR Egger	33	0.0742146	0.751192	0.921937	-1.39812	1.54655	1.07704	0.24706	4.69525
GCST90277257	finn-b-C3_MELANOMA_SKIN	Malignant melanoma of skin	Cholesterol levels	Weighted median	33	0.732366	0.445993	0.100568	-0.141779	1.60651	2.08	0.867813	4.98539
GCST90277257	finn-b-C3_MELANOMA_SKIN	Malignant melanoma of skin	Cholesterol levels	Inverse variance weighted	33	0.132928	0.316532	0.674521	-0.487475	0.753331	1.14217	0.614175	2.12406
GCST90277257	finn-b-C3_MELANOMA_SKIN	Malignant melanoma of skin	Cholesterol levels	Simple mode	33	1.14236	0.974919	0.24995	-0.768484	3.0532	3.13415	0.463716	21.183
GCST90277257	finn-b-C3_MELANOMA_SKIN	Malignant melanoma of skin	Cholesterol levels	Weighted mode	33	1.11889	1.01439	0.278249	-0.869325	3.1071	3.06145	0.419235	22.3562
GCST90277258	finn-b-C3_MELANOMA_SKIN	Malignant melanoma of skin	Diacylglycerol (16:0_18:1) levels	MR Egger	21	0.173185	0.983586	0.862098	-1.75464	2.10101	1.18909	0.172969	8.17444
GCST90277258	finn-b-C3_MELANOMA_SKIN	Malignant melanoma of skin	Diacylglycerol (16:0_18:1) levels	Weighted median	21	-0.117242	0.541876	0.828704	-1.17932	0.944834	0.88937	0.307488	2.57239
GCST90277258	finn-b-C3_MELANOMA_SKIN	Malignant melanoma of skin	Diacylglycerol (16:0_18:1) levels	Inverse variance weighted	21	-0.137729	0.412307	0.738347	-0.945851	0.670394	0.871335	0.388349	1.95501
GCST90277258	finn-b-C3_MELANOMA_SKIN	Malignant melanoma of skin	Diacylglycerol (16:0_18:1) levels	Simple mode	21	-0.130852	0.967455	0.893763	-2.02706	1.76536	0.877347	0.131722	5.84367
GCST90277258	finn-b-C3_MELANOMA_SKIN	Malignant melanoma of skin	Diacylglycerol (16:0_18:1) levels	Weighted mode	21	-0.15662	0.89129	0.862278	-1.90355	1.59031	0.855029	0.149039	4.90526
GCST90277259	finn-b-C3_MELANOMA_SKIN	Malignant melanoma of skin	Diacylglycerol (16:0_18:2) levels	MR Egger	25	0.149527	0.813027	0.855693	-1.44401	1.74306	1.16128	0.23598	5.71481
GCST90277259	finn-b-C3_MELANOMA_SKIN	Malignant melanoma of skin	Diacylglycerol (16:0_18:2) levels	Weighted median	25	-0.105739	0.433724	0.807391	-0.955838	0.74436	0.89966	0.38449	2.10509
GCST90277259	finn-b-C3_MELANOMA_SKIN	Malignant melanoma of skin	Diacylglycerol (16:0_18:2) levels	Inverse variance weighted	25	0.050587	0.314949	0.872393	-0.566712	0.667886	1.05189	0.567388	1.95011
GCST90277259	finn-b-C3_MELANOMA_SKIN	Malignant melanoma of skin	Diacylglycerol (16:0_18:2) levels	Simple mode	25	-0.183363	0.789037	0.818207	-1.72988	1.36315	0.832466	0.177306	3.90848
GCST90277259	finn-b-C3_MELANOMA_SKIN	Malignant melanoma of skin	Diacylglycerol (16:0_18:2) levels	Weighted mode	25	-0.150524	0.698502	0.831202	-1.51959	1.21854	0.860257	0.218802	3.38225
GCST90277260	finn-b-C3_MELANOMA_SKIN	Malignant melanoma of skin	Diacylglycerol (16:1_18:1) levels	MR Egger	22	1.30156	0.825446	0.130529	-0.316315	2.91943	3.67502	0.72883	18.5308
GCST90277260	finn-b-C3_MELANOMA_SKIN	Malignant melanoma of skin	Diacylglycerol (16:1_18:1) levels	Weighted median	22	0.121533	0.507217	0.810634	-0.872613	1.11568	1.12923	0.417858	3.05164
GCST90277260	finn-b-C3_MELANOMA_SKIN	Malignant melanoma of skin	Diacylglycerol (16:1_18:1) levels	Inverse variance weighted	22	0.245929	0.353008	0.486011	-0.445966	0.937825	1.27881	0.640206	2.55442
GCST90277260	finn-b-C3_MELANOMA_SKIN	Malignant melanoma of skin	Diacylglycerol (16:1_18:1) levels	Simple mode	22	0.144375	0.773132	0.853656	-1.37096	1.65971	1.15532	0.253862	5.2578
GCST90277260	finn-b-C3_MELANOMA_SKIN	Malignant melanoma of skin	Diacylglycerol (16:1_18:1) levels	Weighted mode	22	0.05661	0.813573	0.945185	-1.53799	1.65121	1.05824	0.214812	5.2133
GCST90277261	finn-b-C3_MELANOMA_SKIN	Malignant melanoma of skin	Diacylglycerol (18:1_18:1) levels	MR Egger	23	0.869588	0.773701	0.273726	-0.646866	2.38604	2.38593	0.523685	10.8704
GCST90277261	finn-b-C3_MELANOMA_SKIN	Malignant melanoma of skin	Diacylglycerol (18:1_18:1) levels	Weighted median	23	-0.0811153	0.463889	0.86119	-0.990337	0.828106	0.922087	0.371451	2.28898
GCST90277261	finn-b-C3_MELANOMA_SKIN	Malignant melanoma of skin	Diacylglycerol (18:1_18:1) levels	Inverse variance weighted	23	0.165792	0.328179	0.613427	-0.477439	0.809023	1.18033	0.62037	2.24571
GCST90277261	finn-b-C3_MELANOMA_SKIN	Malignant melanoma of skin	Diacylglycerol (18:1_18:1) levels	Simple mode	23	-0.713794	0.933682	0.452696	-2.54381	1.11622	0.489782	0.0785664	3.0533
GCST90277261	finn-b-C3_MELANOMA_SKIN	Malignant melanoma of skin	Diacylglycerol (18:1_18:1) levels	Weighted mode	23	-0.398055	0.668687	0.557732	-1.70868	0.912572	0.671625	0.181104	2.49072
GCST90277262	finn-b-C3_MELANOMA_SKIN	Malignant melanoma of skin	Diacylglycerol (18:1_18:2) levels	MR Egger	31	1.10768	0.7588	0.155098	-0.379564	2.59493	3.02734	0.684159	13.3957
GCST90277262	finn-b-C3_MELANOMA_SKIN	Malignant melanoma of skin	Diacylglycerol (18:1_18:2) levels	Weighted median	31	0.0205045	0.431654	0.962113	-0.825537	0.866546	1.02072	0.438	2.37868
GCST90277262	finn-b-C3_MELANOMA_SKIN	Malignant melanoma of skin	Diacylglycerol (18:1_18:2) levels	Inverse variance weighted	31	0.391429	0.288545	0.174921	-0.17412	0.956977	1.47909	0.840196	2.60381
GCST90277262	finn-b-C3_MELANOMA_SKIN	Malignant melanoma of skin	Diacylglycerol (18:1_18:2) levels	Simple mode	31	0.598246	0.816176	0.469256	-1.00146	2.19795	1.81892	0.367343	9.00654
GCST90277262	finn-b-C3_MELANOMA_SKIN	Malignant melanoma of skin	Diacylglycerol (18:1_18:2) levels	Weighted mode	31	-0.0616349	0.624352	0.922019	-1.28536	1.16209	0.940226	0.27655	3.19662
GCST90277263	finn-b-C3_MELANOMA_SKIN	Malignant melanoma of skin	Diacylglycerol (18:1_18:3) levels	MR Egger	21	0.166127	1.14764	0.886428	-2.08325	2.4155	1.18072	0.124525	11.1954
GCST90277263	finn-b-C3_MELANOMA_SKIN	Malignant melanoma of skin	Diacylglycerol (18:1_18:3) levels	Weighted median	21	-0.220386	0.544231	0.685514	-1.28708	0.846305	0.802209	0.276076	2.33102
GCST90277263	finn-b-C3_MELANOMA_SKIN	Malignant melanoma of skin	Diacylglycerol (18:1_18:3) levels	Inverse variance weighted	21	0.0808093	0.411911	0.844468	-0.726535	0.888154	1.08416	0.483582	2.43064
GCST90277263	finn-b-C3_MELANOMA_SKIN	Malignant melanoma of skin	Diacylglycerol (18:1_18:3) levels	Simple mode	21	-0.837562	1.03667	0.428634	-2.86944	1.19432	0.432764	0.0567307	3.3013
GCST90277263	finn-b-C3_MELANOMA_SKIN	Malignant melanoma of skin	Diacylglycerol (18:1_18:3) levels	Weighted mode	21	-0.574794	0.962622	0.557133	-2.46153	1.31195	0.562821	0.085304	3.71339
GCST90277264	finn-b-C3_MELANOMA_SKIN	Malignant melanoma of skin	Phosphatidylcholine (16:0_0:0) levels	MR Egger	26	-0.416078	0.826748	0.619362	-2.0365	1.20435	0.659629	0.130484	3.33458
GCST90277264	finn-b-C3_MELANOMA_SKIN	Malignant melanoma of skin	Phosphatidylcholine (16:0_0:0) levels	Weighted median	26	0.439412	0.492738	0.372513	-0.526354	1.40518	1.55179	0.590755	4.07625
GCST90277264	finn-b-C3_MELANOMA_SKIN	Malignant melanoma of skin	Phosphatidylcholine (16:0_0:0) levels	Inverse variance weighted	26	0.232304	0.349299	0.506015	-0.452323	0.91693	1.2615	0.636149	2.5016
GCST90277264	finn-b-C3_MELANOMA_SKIN	Malignant melanoma of skin	Phosphatidylcholine (16:0_0:0) levels	Simple mode	26	1.21289	1.00341	0.238061	-0.753791	3.17957	3.36318	0.470579	24.0364
GCST90277264	finn-b-C3_MELANOMA_SKIN	Malignant melanoma of skin	Phosphatidylcholine (16:0_0:0) levels	Weighted mode	26	1.23657	0.987648	0.222145	-0.699221	3.17236	3.44378	0.496972	23.8637
GCST90277265	finn-b-C3_MELANOMA_SKIN	Malignant melanoma of skin	Phosphatidylcholine (18:0_0:0) levels	MR Egger	26	-1.47024	0.852905	0.0976048	-3.14193	0.201458	0.229871	0.0431993	1.22319
GCST90277265	finn-b-C3_MELANOMA_SKIN	Malignant melanoma of skin	Phosphatidylcholine (18:0_0:0) levels	Weighted median	26	0.399044	0.522187	0.444761	-0.624442	1.42253	1.4904	0.53556	4.1476
GCST90277265	finn-b-C3_MELANOMA_SKIN	Malignant melanoma of skin	Phosphatidylcholine (18:0_0:0) levels	Inverse variance weighted	26	0.197015	0.4075	0.62876	-0.601685	0.995715	1.21776	0.547888	2.70666
GCST90277265	finn-b-C3_MELANOMA_SKIN	Malignant melanoma of skin	Phosphatidylcholine (18:0_0:0) levels	Simple mode	26	0.498602	1.21037	0.683894	-1.87373	2.87093	1.64642	0.15355	17.6535
GCST90277265	finn-b-C3_MELANOMA_SKIN	Malignant melanoma of skin	Phosphatidylcholine (18:0_0:0) levels	Weighted mode	26	0.395738	1.09662	0.721226	-1.75363	2.5451	1.48548	0.173145	12.7446
GCST90277266	finn-b-C3_MELANOMA_SKIN	Malignant melanoma of skin	Phosphatidylcholine (18:1_0:0) levels	MR Egger	21	-1.65229	1.52583	0.292412	-4.64292	1.33833	0.19161	0.00962955	3.81267
GCST90277266	finn-b-C3_MELANOMA_SKIN	Malignant melanoma of skin	Phosphatidylcholine (18:1_0:0) levels	Weighted median	21	0.158917	0.580812	0.784383	-0.979475	1.29731	1.17224	0.375508	3.65944
GCST90277266	finn-b-C3_MELANOMA_SKIN	Malignant melanoma of skin	Phosphatidylcholine (18:1_0:0) levels	Inverse variance weighted	21	0.819986	0.439901	0.0623185	-0.0422206	1.68219	2.27047	0.958658	5.37733
GCST90277266	finn-b-C3_MELANOMA_SKIN	Malignant melanoma of skin	Phosphatidylcholine (18:1_0:0) levels	Simple mode	21	-0.398285	1.34186	0.769668	-3.02834	2.23177	0.671471	0.0483961	9.31631
GCST90277266	finn-b-C3_MELANOMA_SKIN	Malignant melanoma of skin	Phosphatidylcholine (18:1_0:0) levels	Weighted mode	21	-0.398285	1.22609	0.748675	-2.80142	2.00485	0.671471	0.0607236	7.425
GCST90277267	finn-b-C3_MELANOMA_SKIN	Malignant melanoma of skin	Phosphatidylcholine (18:2_0:0) levels	MR Egger	17	0.421122	1.08415	0.703152	-1.70382	2.54606	1.52367	0.181987	12.7568
GCST90277267	finn-b-C3_MELANOMA_SKIN	Malignant melanoma of skin	Phosphatidylcholine (18:2_0:0) levels	Weighted median	17	0.40463	0.597411	0.498212	-0.766296	1.57556	1.49875	0.464731	4.83342
GCST90277267	finn-b-C3_MELANOMA_SKIN	Malignant melanoma of skin	Phosphatidylcholine (18:2_0:0) levels	Inverse variance weighted	17	0.502816	0.412688	0.223074	-0.306052	1.31168	1.65337	0.736349	3.71242
GCST90277267	finn-b-C3_MELANOMA_SKIN	Malignant melanoma of skin	Phosphatidylcholine (18:2_0:0) levels	Simple mode	17	-0.0527024	1.01397	0.959191	-2.04008	1.93468	0.948662	0.130018	6.9218
GCST90277267	finn-b-C3_MELANOMA_SKIN	Malignant melanoma of skin	Phosphatidylcholine (18:2_0:0) levels	Weighted mode	17	0.25801	0.951896	0.78982	-1.60771	2.12373	1.29435	0.200346	8.36224
GCST90277268	finn-b-C3_MELANOMA_SKIN	Malignant melanoma of skin	Phosphatidylcholine (20:4_0:0) levels	MR Egger	24	-0.370993	0.443847	0.412222	-1.24093	0.498948	0.690049	0.289114	1.64699
GCST90277268	finn-b-C3_MELANOMA_SKIN	Malignant melanoma of skin	Phosphatidylcholine (20:4_0:0) levels	Weighted median	24	-0.378737	0.274346	0.16743	-0.916455	0.158981	0.684726	0.399934	1.17232
GCST90277268	finn-b-C3_MELANOMA_SKIN	Malignant melanoma of skin	Phosphatidylcholine (20:4_0:0) levels	Inverse variance weighted	24	-0.103775	0.277401	0.708333	-0.647481	0.439932	0.901428	0.523362	1.5526
GCST90277268	finn-b-C3_MELANOMA_SKIN	Malignant melanoma of skin	Phosphatidylcholine (20:4_0:0) levels	Simple mode	24	-0.146284	0.66509	0.827854	-1.44986	1.15729	0.863912	0.234603	3.18131
GCST90277268	finn-b-C3_MELANOMA_SKIN	Malignant melanoma of skin	Phosphatidylcholine (20:4_0:0) levels	Weighted mode	24	-0.395474	0.244301	0.119123	-0.874305	0.0833561	0.673361	0.417152	1.08693
GCST90277269	finn-b-C3_MELANOMA_SKIN	Malignant melanoma of skin	Phosphatidylethanolamine (18:0_0:0) levels	MR Egger	17	0.194179	1.07302	0.858818	-1.90895	2.2973	1.21431	0.148237	9.94733
GCST90277269	finn-b-C3_MELANOMA_SKIN	Malignant melanoma of skin	Phosphatidylethanolamine (18:0_0:0) levels	Weighted median	17	-0.363172	0.511765	0.477924	-1.36623	0.639888	0.695467	0.255066	1.89627
GCST90277269	finn-b-C3_MELANOMA_SKIN	Malignant melanoma of skin	Phosphatidylethanolamine (18:0_0:0) levels	Inverse variance weighted	17	-0.14733	0.381985	0.699722	-0.896021	0.601361	0.863009	0.408191	1.8246
GCST90277269	finn-b-C3_MELANOMA_SKIN	Malignant melanoma of skin	Phosphatidylethanolamine (18:0_0:0) levels	Simple mode	17	-0.229738	0.888477	0.79926	-1.97115	1.51168	0.794742	0.139296	4.53433
GCST90277269	finn-b-C3_MELANOMA_SKIN	Malignant melanoma of skin	Phosphatidylethanolamine (18:0_0:0) levels	Weighted mode	17	-0.154957	0.948936	0.87233	-2.01487	1.70496	0.856452	0.133338	5.50115
GCST90277270	finn-b-C3_MELANOMA_SKIN	Malignant melanoma of skin	Phosphatidylethanolamine (18:1_0:0) levels	MR Egger	15	-0.778772	1.07436	0.481375	-2.88451	1.32697	0.458969	0.055882	3.7696
GCST90277270	finn-b-C3_MELANOMA_SKIN	Malignant melanoma of skin	Phosphatidylethanolamine (18:1_0:0) levels	Weighted median	15	-0.849327	0.57479	0.139507	-1.97592	0.277261	0.427703	0.138634	1.31951
GCST90277270	finn-b-C3_MELANOMA_SKIN	Malignant melanoma of skin	Phosphatidylethanolamine (18:1_0:0) levels	Inverse variance weighted	15	-0.844688	0.441061	0.0554763	-1.70917	0.0197917	0.429691	0.181016	1.01999
GCST90277270	finn-b-C3_MELANOMA_SKIN	Malignant melanoma of skin	Phosphatidylethanolamine (18:1_0:0) levels	Simple mode	15	-1.99377	1.15878	0.107342	-4.26497	0.277434	0.136182	0.0140524	1.31974
GCST90277270	finn-b-C3_MELANOMA_SKIN	Malignant melanoma of skin	Phosphatidylethanolamine (18:1_0:0) levels	Weighted mode	15	-1.74714	1.02859	0.111502	-3.76318	0.268895	0.174271	0.0232098	1.30852
GCST90277271	finn-b-C3_MELANOMA_SKIN	Malignant melanoma of skin	Phosphatidylethanolamine (18:2_0:0) levels	MR Egger	25	0.369286	0.505653	0.472572	-0.621794	1.36037	1.4467	0.53698	3.89762
GCST90277271	finn-b-C3_MELANOMA_SKIN	Malignant melanoma of skin	Phosphatidylethanolamine (18:2_0:0) levels	Weighted median	25	0.301375	0.361692	0.404711	-0.407541	1.01029	1.35172	0.665284	2.7464
GCST90277271	finn-b-C3_MELANOMA_SKIN	Malignant melanoma of skin	Phosphatidylethanolamine (18:2_0:0) levels	Inverse variance weighted	25	0.167621	0.265057	0.527129	-0.351891	0.687134	1.18249	0.703356	1.98801
GCST90277271	finn-b-C3_MELANOMA_SKIN	Malignant melanoma of skin	Phosphatidylethanolamine (18:2_0:0) levels	Simple mode	25	0.537102	0.769489	0.491886	-0.971096	2.0453	1.71104	0.378668	7.73148
GCST90277271	finn-b-C3_MELANOMA_SKIN	Malignant melanoma of skin	Phosphatidylethanolamine (18:2_0:0) levels	Weighted mode	25	0.351562	0.393169	0.380108	-0.41905	1.12217	1.42129	0.657671	3.07152
GCST90277272	finn-b-C3_MELANOMA_SKIN	Malignant melanoma of skin	Phosphatidylcholine (14:0_16:0) levels	MR Egger	17	-0.884587	1.10359	0.435326	-3.04763	1.27845	0.412885	0.0474715	3.59108
GCST90277272	finn-b-C3_MELANOMA_SKIN	Malignant melanoma of skin	Phosphatidylcholine (14:0_16:0) levels	Weighted median	17	0.707603	0.533546	0.184764	-0.338147	1.75335	2.02912	0.71309	5.77393
GCST90277272	finn-b-C3_MELANOMA_SKIN	Malignant melanoma of skin	Phosphatidylcholine (14:0_16:0) levels	Inverse variance weighted	17	0.47769	0.394295	0.225702	-0.295127	1.25051	1.61235	0.744437	3.49211
GCST90277272	finn-b-C3_MELANOMA_SKIN	Malignant melanoma of skin	Phosphatidylcholine (14:0_16:0) levels	Simple mode	17	1.21537	1.00751	0.245234	-0.759353	3.19009	3.37154	0.467969	24.2906
GCST90277272	finn-b-C3_MELANOMA_SKIN	Malignant melanoma of skin	Phosphatidylcholine (14:0_16:0) levels	Weighted mode	17	1.16521	0.993979	0.258251	-0.782993	3.1134	3.20658	0.457036	22.4975
GCST90277273	finn-b-C3_MELANOMA_SKIN	Malignant melanoma of skin	Phosphatidylcholine (14:0_18:1) levels	MR Egger	17	1.26149	1.46887	0.403959	-1.6175	4.14048	3.53067	0.198394	62.8329
GCST90277273	finn-b-C3_MELANOMA_SKIN	Malignant melanoma of skin	Phosphatidylcholine (14:0_18:1) levels	Weighted median	17	0.256876	0.570776	0.652677	-0.861845	1.3756	1.29288	0.422382	3.95744
GCST90277273	finn-b-C3_MELANOMA_SKIN	Malignant melanoma of skin	Phosphatidylcholine (14:0_18:1) levels	Inverse variance weighted	17	0.536169	0.425064	0.20717	-0.296957	1.3693	1.70945	0.743076	3.93258
GCST90277273	finn-b-C3_MELANOMA_SKIN	Malignant melanoma of skin	Phosphatidylcholine (14:0_18:1) levels	Simple mode	17	-0.134042	1.01388	0.896469	-2.12124	1.85316	0.874553	0.119883	6.37992
GCST90277273	finn-b-C3_MELANOMA_SKIN	Malignant melanoma of skin	Phosphatidylcholine (14:0_18:1) levels	Weighted mode	17	-0.192188	0.957409	0.843433	-2.06871	1.68433	0.825152	0.126349	5.38886
GCST90277274	finn-b-C3_MELANOMA_SKIN	Malignant melanoma of skin	Phosphatidylcholine (14:0_18:2) levels	MR Egger	25	0.806469	0.877789	0.367761	-0.913997	2.52694	2.23998	0.400918	12.5151
GCST90277274	finn-b-C3_MELANOMA_SKIN	Malignant melanoma of skin	Phosphatidylcholine (14:0_18:2) levels	Weighted median	25	0.0131984	0.464731	0.977343	-0.897675	0.924072	1.01329	0.407516	2.51953
GCST90277274	finn-b-C3_MELANOMA_SKIN	Malignant melanoma of skin	Phosphatidylcholine (14:0_18:2) levels	Inverse variance weighted	25	0.0809063	0.3294	0.805979	-0.564718	0.72653	1.08427	0.568521	2.06789
GCST90277274	finn-b-C3_MELANOMA_SKIN	Malignant melanoma of skin	Phosphatidylcholine (14:0_18:2) levels	Simple mode	25	-0.0882221	0.903314	0.923009	-1.85872	1.68227	0.915558	0.155872	5.37777
GCST90277274	finn-b-C3_MELANOMA_SKIN	Malignant melanoma of skin	Phosphatidylcholine (14:0_18:2) levels	Weighted mode	25	0.194648	0.703129	0.78428	-1.18349	1.57278	1.21488	0.30621	4.82004
GCST90277275	finn-b-C3_MELANOMA_SKIN	Malignant melanoma of skin	Phosphatidylcholine (15:0_18:1) levels	MR Egger	17	1.08332	1.14338	0.358414	-1.15771	3.32436	2.95448	0.314205	27.7811
GCST90277275	finn-b-C3_MELANOMA_SKIN	Malignant melanoma of skin	Phosphatidylcholine (15:0_18:1) levels	Weighted median	17	0.587289	0.552858	0.288109	-0.496313	1.67089	1.7991	0.608771	5.3169
GCST90277275	finn-b-C3_MELANOMA_SKIN	Malignant melanoma of skin	Phosphatidylcholine (15:0_18:1) levels	Inverse variance weighted	17	0.360199	0.408423	0.377817	-0.44031	1.16071	1.43361	0.643837	3.19219
GCST90277275	finn-b-C3_MELANOMA_SKIN	Malignant melanoma of skin	Phosphatidylcholine (15:0_18:1) levels	Simple mode	17	0.872635	1.00506	0.398096	-1.09727	2.84254	2.39321	0.33378	17.1594
GCST90277275	finn-b-C3_MELANOMA_SKIN	Malignant melanoma of skin	Phosphatidylcholine (15:0_18:1) levels	Weighted mode	17	0.906618	1.02185	0.388097	-1.09621	2.90944	2.47593	0.334135	18.3466
GCST90277276	finn-b-C3_MELANOMA_SKIN	Malignant melanoma of skin	Phosphatidylcholine (15:0_18:2) levels	MR Egger	35	0.230742	0.610895	0.708063	-0.966613	1.4281	1.25953	0.380369	4.17076
GCST90277276	finn-b-C3_MELANOMA_SKIN	Malignant melanoma of skin	Phosphatidylcholine (15:0_18:2) levels	Weighted median	35	0.633324	0.398842	0.112308	-0.148407	1.41505	1.88386	0.86208	4.11671
GCST90277276	finn-b-C3_MELANOMA_SKIN	Malignant melanoma of skin	Phosphatidylcholine (15:0_18:2) levels	Inverse variance weighted	35	0.412181	0.270203	0.127146	-0.117416	0.941778	1.51011	0.889215	2.56454
GCST90277276	finn-b-C3_MELANOMA_SKIN	Malignant melanoma of skin	Phosphatidylcholine (15:0_18:2) levels	Simple mode	35	0.177637	0.732456	0.809832	-1.25798	1.61325	1.19439	0.284229	5.0191
GCST90277276	finn-b-C3_MELANOMA_SKIN	Malignant melanoma of skin	Phosphatidylcholine (15:0_18:2) levels	Weighted mode	35	0.558809	0.414635	0.186664	-0.253877	1.37149	1.74859	0.775787	3.94123
GCST90277277	finn-b-C3_MELANOMA_SKIN	Malignant melanoma of skin	Phosphatidylcholine (16:0_16:0) levels	MR Egger	23	-0.72308	1.32134	0.589987	-3.3129	1.86674	0.485255	0.0364104	6.46719
GCST90277277	finn-b-C3_MELANOMA_SKIN	Malignant melanoma of skin	Phosphatidylcholine (16:0_16:0) levels	Weighted median	23	0.139744	0.512323	0.785033	-0.864408	1.1439	1.14998	0.421301	3.13898
GCST90277277	finn-b-C3_MELANOMA_SKIN	Malignant melanoma of skin	Phosphatidylcholine (16:0_16:0) levels	Inverse variance weighted	23	-0.357822	0.379606	0.345878	-1.10185	0.386205	0.699198	0.332256	1.47139
GCST90277277	finn-b-C3_MELANOMA_SKIN	Malignant melanoma of skin	Phosphatidylcholine (16:0_16:0) levels	Simple mode	23	0.702869	0.915992	0.451042	-1.09248	2.49821	2.01954	0.335385	12.1607
GCST90277277	finn-b-C3_MELANOMA_SKIN	Malignant melanoma of skin	Phosphatidylcholine (16:0_16:0) levels	Weighted mode	23	0.655289	0.868448	0.458519	-1.04687	2.35745	1.9257	0.351035	10.564
GCST90277278	finn-b-C3_MELANOMA_SKIN	Malignant melanoma of skin	Phosphatidylcholine (16:0_16:1) levels	MR Egger	18	-0.544032	1.20458	0.657592	-2.905	1.81694	0.580403	0.0547485	6.15301
GCST90277278	finn-b-C3_MELANOMA_SKIN	Malignant melanoma of skin	Phosphatidylcholine (16:0_16:1) levels	Weighted median	18	0.223384	0.589973	0.704959	-0.932962	1.37973	1.2503	0.393387	3.97383
GCST90277278	finn-b-C3_MELANOMA_SKIN	Malignant melanoma of skin	Phosphatidylcholine (16:0_16:1) levels	Inverse variance weighted	18	0.0302188	0.4271	0.943594	-0.806897	0.867335	1.03068	0.446241	2.38056
GCST90277278	finn-b-C3_MELANOMA_SKIN	Malignant melanoma of skin	Phosphatidylcholine (16:0_16:1) levels	Simple mode	18	0.731307	1.04124	0.491971	-1.30952	2.77214	2.07779	0.269949	15.9927
GCST90277278	finn-b-C3_MELANOMA_SKIN	Malignant melanoma of skin	Phosphatidylcholine (16:0_16:1) levels	Weighted mode	18	0.664013	1.05605	0.537857	-1.40584	2.73387	1.94257	0.24516	15.3923
GCST90277279	finn-b-C3_MELANOMA_SKIN	Malignant melanoma of skin	Phosphatidylcholine (16:0_17:1) levels	MR Egger	21	-0.614042	0.986747	0.541149	-2.54807	1.31998	0.541159	0.0782328	3.74336
GCST90277279	finn-b-C3_MELANOMA_SKIN	Malignant melanoma of skin	Phosphatidylcholine (16:0_17:1) levels	Weighted median	21	0.089998	0.548306	0.869622	-0.984682	1.16468	1.09417	0.373558	3.20489
GCST90277279	finn-b-C3_MELANOMA_SKIN	Malignant melanoma of skin	Phosphatidylcholine (16:0_17:1) levels	Inverse variance weighted	21	0.116746	0.400687	0.770773	-0.668601	0.902092	1.12383	0.512425	2.46475
GCST90277279	finn-b-C3_MELANOMA_SKIN	Malignant melanoma of skin	Phosphatidylcholine (16:0_17:1) levels	Simple mode	21	0.189129	1.03038	0.856212	-1.83042	2.20868	1.2082	0.160347	9.10365
GCST90277279	finn-b-C3_MELANOMA_SKIN	Malignant melanoma of skin	Phosphatidylcholine (16:0_17:1) levels	Weighted mode	21	0.189129	1.00198	0.852187	-1.77475	2.15301	1.2082	0.169526	8.61073
GCST90277280	finn-b-C3_MELANOMA_SKIN	Malignant melanoma of skin	Phosphatidylcholine (16:0_18:0) levels	MR Egger	36	-0.138095	1.03047	0.894183	-2.15782	1.88163	0.871016	0.115577	6.56416
GCST90277280	finn-b-C3_MELANOMA_SKIN	Malignant melanoma of skin	Phosphatidylcholine (16:0_18:0) levels	Weighted median	36	-0.042874	0.463536	0.926306	-0.951405	0.865657	0.958032	0.386198	2.37657
GCST90277280	finn-b-C3_MELANOMA_SKIN	Malignant melanoma of skin	Phosphatidylcholine (16:0_18:0) levels	Inverse variance weighted	36	-0.219647	0.350794	0.531223	-0.907203	0.46791	0.802803	0.403652	1.59665
GCST90277280	finn-b-C3_MELANOMA_SKIN	Malignant melanoma of skin	Phosphatidylcholine (16:0_18:0) levels	Simple mode	36	1.08509	1.07487	0.319659	-1.02166	3.19184	2.95972	0.359999	24.3332
GCST90277280	finn-b-C3_MELANOMA_SKIN	Malignant melanoma of skin	Phosphatidylcholine (16:0_18:0) levels	Weighted mode	36	1.30349	0.97132	0.188244	-0.600294	3.20728	3.68214	0.54865	24.7118
GCST90277281	finn-b-C3_MELANOMA_SKIN	Malignant melanoma of skin	Phosphatidylcholine (16:0_18:1) levels	MR Egger	19	1.6058	1.81664	0.38906	-1.95481	5.1664	4.98182	0.141591	175.284
GCST90277281	finn-b-C3_MELANOMA_SKIN	Malignant melanoma of skin	Phosphatidylcholine (16:0_18:1) levels	Weighted median	19	0.587196	0.574179	0.306464	-0.538196	1.71259	1.79894	0.583801	5.54328
GCST90277281	finn-b-C3_MELANOMA_SKIN	Malignant melanoma of skin	Phosphatidylcholine (16:0_18:1) levels	Inverse variance weighted	19	0.125513	0.477705	0.79275	-0.810789	1.06182	1.13373	0.444507	2.89161
GCST90277281	finn-b-C3_MELANOMA_SKIN	Malignant melanoma of skin	Phosphatidylcholine (16:0_18:1) levels	Simple mode	19	0.785322	1.00076	0.442822	-1.17617	2.74682	2.19311	0.308457	15.5929
GCST90277281	finn-b-C3_MELANOMA_SKIN	Malignant melanoma of skin	Phosphatidylcholine (16:0_18:1) levels	Weighted mode	19	0.711759	0.915314	0.446899	-1.08226	2.50577	2.03757	0.33883	12.253
GCST90277282	finn-b-C3_MELANOMA_SKIN	Malignant melanoma of skin	Phosphatidylcholine (16:0_18:2) levels	MR Egger	32	1.28864	0.573793	0.0322348	0.164007	2.41328	3.62786	1.17822	11.1705
GCST90277282	finn-b-C3_MELANOMA_SKIN	Malignant melanoma of skin	Phosphatidylcholine (16:0_18:2) levels	Weighted median	32	0.578531	0.374883	0.122775	-0.15624	1.3133	1.78342	0.855354	3.71843
GCST90277282	finn-b-C3_MELANOMA_SKIN	Malignant melanoma of skin	Phosphatidylcholine (16:0_18:2) levels	Inverse variance weighted	32	0.372111	0.257023	0.14768	-0.131654	0.875877	1.45079	0.876645	2.40098
GCST90277282	finn-b-C3_MELANOMA_SKIN	Malignant melanoma of skin	Phosphatidylcholine (16:0_18:2) levels	Simple mode	32	-0.61262	0.733062	0.409719	-2.04942	0.824181	0.541929	0.128809	2.28001
GCST90277282	finn-b-C3_MELANOMA_SKIN	Malignant melanoma of skin	Phosphatidylcholine (16:0_18:2) levels	Weighted mode	32	0.422876	0.37774	0.271531	-0.317494	1.16325	1.52634	0.727971	3.2003
GCST90277283	finn-b-C3_MELANOMA_SKIN	Malignant melanoma of skin	Phosphatidylcholine (16:0_18:3) levels	MR Egger	21	1.17555	1.03094	0.268347	-0.845102	3.1962	3.23992	0.429513	24.4394
GCST90277283	finn-b-C3_MELANOMA_SKIN	Malignant melanoma of skin	Phosphatidylcholine (16:0_18:3) levels	Weighted median	21	0.48668	0.515208	0.344849	-0.523129	1.49649	1.62691	0.592663	4.46598
GCST90277283	finn-b-C3_MELANOMA_SKIN	Malignant melanoma of skin	Phosphatidylcholine (16:0_18:3) levels	Inverse variance weighted	21	0.796668	0.379324	0.0357088	0.053192	1.54014	2.21814	1.05463	4.66526
GCST90277283	finn-b-C3_MELANOMA_SKIN	Malignant melanoma of skin	Phosphatidylcholine (16:0_18:3) levels	Simple mode	21	0.247545	0.964983	0.800164	-1.64382	2.13891	1.28088	0.19324	8.4902
GCST90277283	finn-b-C3_MELANOMA_SKIN	Malignant melanoma of skin	Phosphatidylcholine (16:0_18:3) levels	Weighted mode	21	0.168996	0.890301	0.851364	-1.57599	1.91399	1.18412	0.206802	6.78006
GCST90277284	finn-b-C3_MELANOMA_SKIN	Malignant melanoma of skin	Phosphatidylcholine (16:0_20:1) levels	MR Egger	11	0.6991	2.35158	0.772993	-3.90999	5.30819	2.01194	0.0200407	201.984
GCST90277284	finn-b-C3_MELANOMA_SKIN	Malignant melanoma of skin	Phosphatidylcholine (16:0_20:1) levels	Weighted median	11	0.327119	0.722369	0.650662	-1.08872	1.74296	1.38697	0.336646	5.71425
GCST90277284	finn-b-C3_MELANOMA_SKIN	Malignant melanoma of skin	Phosphatidylcholine (16:0_20:1) levels	Inverse variance weighted	11	0.219956	0.556441	0.692629	-0.870669	1.31058	1.24602	0.418671	3.70832
GCST90277284	finn-b-C3_MELANOMA_SKIN	Malignant melanoma of skin	Phosphatidylcholine (16:0_20:1) levels	Simple mode	11	1.07599	1.30452	0.42871	-1.48086	3.63285	2.9329	0.227441	37.8204
GCST90277284	finn-b-C3_MELANOMA_SKIN	Malignant melanoma of skin	Phosphatidylcholine (16:0_20:1) levels	Weighted mode	11	1.4449	1.27518	0.283609	-1.05445	3.94425	4.24143	0.348384	51.6377
GCST90277285	finn-b-C3_MELANOMA_SKIN	Malignant melanoma of skin	Phosphatidylcholine (16:0_20:2) levels	MR Egger	26	0.587794	0.622974	0.354813	-0.633236	1.80882	1.80001	0.530871	6.10327
GCST90277285	finn-b-C3_MELANOMA_SKIN	Malignant melanoma of skin	Phosphatidylcholine (16:0_20:2) levels	Weighted median	26	0.590999	0.430716	0.170022	-0.253204	1.4352	1.80579	0.77631	4.2005
GCST90277285	finn-b-C3_MELANOMA_SKIN	Malignant melanoma of skin	Phosphatidylcholine (16:0_20:2) levels	Inverse variance weighted	26	0.475345	0.291107	0.102493	-0.0952256	1.04592	1.60857	0.909168	2.846
GCST90277285	finn-b-C3_MELANOMA_SKIN	Malignant melanoma of skin	Phosphatidylcholine (16:0_20:2) levels	Simple mode	26	0.247067	0.701612	0.727683	-1.12809	1.62223	1.28026	0.32365	5.06435
GCST90277285	finn-b-C3_MELANOMA_SKIN	Malignant melanoma of skin	Phosphatidylcholine (16:0_20:2) levels	Weighted mode	26	0.671455	0.528075	0.215248	-0.363572	1.70648	1.95708	0.695188	5.50955
GCST90277286	finn-b-C3_MELANOMA_SKIN	Malignant melanoma of skin	Phosphatidylcholine (16:0_20:3) levels	MR Egger	18	-0.129187	0.843452	0.880184	-1.78235	1.52398	0.87881	0.168242	4.59045
GCST90277286	finn-b-C3_MELANOMA_SKIN	Malignant melanoma of skin	Phosphatidylcholine (16:0_20:3) levels	Weighted median	18	-0.774189	0.555159	0.163156	-1.8623	0.313923	0.461077	0.155315	1.36878
GCST90277286	finn-b-C3_MELANOMA_SKIN	Malignant melanoma of skin	Phosphatidylcholine (16:0_20:3) levels	Inverse variance weighted	18	0.00766216	0.376922	0.983782	-0.731105	0.74643	1.00769	0.481377	2.10946
GCST90277286	finn-b-C3_MELANOMA_SKIN	Malignant melanoma of skin	Phosphatidylcholine (16:0_20:3) levels	Simple mode	18	-0.731629	0.873018	0.413633	-2.44274	0.979486	0.481125	0.0869221	2.66309
GCST90277286	finn-b-C3_MELANOMA_SKIN	Malignant melanoma of skin	Phosphatidylcholine (16:0_20:3) levels	Weighted mode	18	-0.901891	0.582231	0.139791	-2.04306	0.239283	0.405802	0.129631	1.27034
GCST90277287	finn-b-C3_MELANOMA_SKIN	Malignant melanoma of skin	Phosphatidylcholine (16:0_20:4) levels	MR Egger	23	-0.403656	0.320545	0.221747	-1.03192	0.224612	0.667874	0.356321	1.25184
GCST90277287	finn-b-C3_MELANOMA_SKIN	Malignant melanoma of skin	Phosphatidylcholine (16:0_20:4) levels	Weighted median	23	-0.364223	0.241503	0.131517	-0.837569	0.109124	0.694736	0.432761	1.1153
GCST90277287	finn-b-C3_MELANOMA_SKIN	Malignant melanoma of skin	Phosphatidylcholine (16:0_20:4) levels	Inverse variance weighted	23	-0.419837	0.203735	0.0393318	-0.819158	-0.0205159	0.657154	0.440803	0.979693
GCST90277287	finn-b-C3_MELANOMA_SKIN	Malignant melanoma of skin	Phosphatidylcholine (16:0_20:4) levels	Simple mode	23	-1.36722	0.767968	0.0888422	-2.87244	0.137998	0.254814	0.0565609	1.14797
GCST90277287	finn-b-C3_MELANOMA_SKIN	Malignant melanoma of skin	Phosphatidylcholine (16:0_20:4) levels	Weighted mode	23	-0.39791	0.237264	0.10768	-0.862948	0.0671267	0.671722	0.421917	1.06943
GCST90277288	finn-b-C3_MELANOMA_SKIN	Malignant melanoma of skin	Phosphatidylcholine (16:0_20:5) levels	MR Egger	23	-0.607062	0.601597	0.324421	-1.78619	0.572068	0.54495	0.167597	1.77193
GCST90277288	finn-b-C3_MELANOMA_SKIN	Malignant melanoma of skin	Phosphatidylcholine (16:0_20:5) levels	Weighted median	23	-0.586591	0.382417	0.125054	-1.33613	0.162947	0.55622	0.262861	1.17697
GCST90277288	finn-b-C3_MELANOMA_SKIN	Malignant melanoma of skin	Phosphatidylcholine (16:0_20:5) levels	Inverse variance weighted	23	-0.306875	0.328831	0.350701	-0.951384	0.337634	0.735742	0.386206	1.40163
GCST90277288	finn-b-C3_MELANOMA_SKIN	Malignant melanoma of skin	Phosphatidylcholine (16:0_20:5) levels	Simple mode	23	-0.152381	0.881231	0.864297	-1.87959	1.57483	0.858661	0.152652	4.82993
GCST90277288	finn-b-C3_MELANOMA_SKIN	Malignant melanoma of skin	Phosphatidylcholine (16:0_20:5) levels	Weighted mode	23	-0.512199	0.375006	0.185791	-1.24721	0.222813	0.599177	0.287305	1.24959
GCST90277289	finn-b-C3_MELANOMA_SKIN	Malignant melanoma of skin	Phosphatidylcholine (16:0_22:4) levels	MR Egger	25	-1.24238	0.748711	0.110619	-2.70986	0.225091	0.288696	0.0665464	1.25244
GCST90277289	finn-b-C3_MELANOMA_SKIN	Malignant melanoma of skin	Phosphatidylcholine (16:0_22:4) levels	Weighted median	25	-0.768981	0.449856	0.0873782	-1.6507	0.112737	0.463485	0.191916	1.11934
GCST90277289	finn-b-C3_MELANOMA_SKIN	Malignant melanoma of skin	Phosphatidylcholine (16:0_22:4) levels	Inverse variance weighted	25	-0.759837	0.330957	0.0216828	-1.40851	-0.111161	0.467743	0.244507	0.894794
GCST90277289	finn-b-C3_MELANOMA_SKIN	Malignant melanoma of skin	Phosphatidylcholine (16:0_22:4) levels	Simple mode	25	-1.18318	0.849109	0.176258	-2.84744	0.481072	0.306302	0.0579928	1.61781
GCST90277289	finn-b-C3_MELANOMA_SKIN	Malignant melanoma of skin	Phosphatidylcholine (16:0_22:4) levels	Weighted mode	25	-0.82355	0.473723	0.0949446	-1.75205	0.104948	0.438871	0.173418	1.11065
GCST90277290	finn-b-C3_MELANOMA_SKIN	Malignant melanoma of skin	Phosphatidylcholine (16:0_22:5) levels	MR Egger	29	-0.419055	0.426483	0.334537	-1.25496	0.416853	0.657668	0.285087	1.51718
GCST90277290	finn-b-C3_MELANOMA_SKIN	Malignant melanoma of skin	Phosphatidylcholine (16:0_22:5) levels	Weighted median	29	-0.466688	0.317085	0.141073	-1.08818	0.154799	0.627075	0.33683	1.16742
GCST90277290	finn-b-C3_MELANOMA_SKIN	Malignant melanoma of skin	Phosphatidylcholine (16:0_22:5) levels	Inverse variance weighted	29	-0.0667961	0.244728	0.7849	-0.546464	0.412872	0.935386	0.578994	1.51115
GCST90277290	finn-b-C3_MELANOMA_SKIN	Malignant melanoma of skin	Phosphatidylcholine (16:0_22:5) levels	Simple mode	29	-0.139179	0.681397	0.839631	-1.47472	1.19636	0.870072	0.228843	3.30805
GCST90277290	finn-b-C3_MELANOMA_SKIN	Malignant melanoma of skin	Phosphatidylcholine (16:0_22:5) levels	Weighted mode	29	-0.467153	0.32609	0.163046	-1.10629	0.171984	0.626784	0.330784	1.18766
GCST90277291	finn-b-C3_MELANOMA_SKIN	Malignant melanoma of skin	Phosphatidylcholine (16:0_22:6) levels	MR Egger	22	-0.589452	0.886638	0.513761	-2.32726	1.14836	0.554631	0.0975625	3.15301
GCST90277291	finn-b-C3_MELANOMA_SKIN	Malignant melanoma of skin	Phosphatidylcholine (16:0_22:6) levels	Weighted median	22	-0.062655	0.523684	0.904766	-1.08908	0.963765	0.939267	0.336528	2.62155
GCST90277291	finn-b-C3_MELANOMA_SKIN	Malignant melanoma of skin	Phosphatidylcholine (16:0_22:6) levels	Inverse variance weighted	22	0.0274624	0.37973	0.942347	-0.716809	0.771734	1.02784	0.488308	2.16351
GCST90277291	finn-b-C3_MELANOMA_SKIN	Malignant melanoma of skin	Phosphatidylcholine (16:0_22:6) levels	Simple mode	22	0.225655	0.978951	0.819929	-1.69309	2.1444	1.25314	0.18395	8.5369
GCST90277291	finn-b-C3_MELANOMA_SKIN	Malignant melanoma of skin	Phosphatidylcholine (16:0_22:6) levels	Weighted mode	22	0.0111718	0.963501	0.990858	-1.87729	1.89963	1.01123	0.153004	6.68344
GCST90277292	finn-b-C3_MELANOMA_SKIN	Malignant melanoma of skin	Phosphatidylcholine (16:1_18:0) levels	MR Egger	18	-0.998606	0.998252	0.332029	-2.95518	0.957969	0.368393	0.0520693	2.6064
GCST90277292	finn-b-C3_MELANOMA_SKIN	Malignant melanoma of skin	Phosphatidylcholine (16:1_18:0) levels	Weighted median	18	-0.233586	0.532282	0.660779	-1.27686	0.809687	0.79169	0.278912	2.24721
GCST90277292	finn-b-C3_MELANOMA_SKIN	Malignant melanoma of skin	Phosphatidylcholine (16:1_18:0) levels	Inverse variance weighted	18	0.0192927	0.401372	0.961663	-0.767396	0.805981	1.01948	0.464221	2.23889
GCST90277292	finn-b-C3_MELANOMA_SKIN	Malignant melanoma of skin	Phosphatidylcholine (16:1_18:0) levels	Simple mode	18	-0.557488	0.970167	0.573067	-2.45902	1.34404	0.572646	0.0855191	3.8345
GCST90277292	finn-b-C3_MELANOMA_SKIN	Malignant melanoma of skin	Phosphatidylcholine (16:1_18:0) levels	Weighted mode	18	-0.557488	0.949053	0.564646	-2.41763	1.30266	0.572646	0.0891325	3.67905
GCST90277293	finn-b-C3_MELANOMA_SKIN	Malignant melanoma of skin	Phosphatidylcholine (16:1_18:1) levels	MR Egger	26	-0.0192956	0.94559	0.983888	-1.87265	1.83406	0.980889	0.153715	6.25926
GCST90277293	finn-b-C3_MELANOMA_SKIN	Malignant melanoma of skin	Phosphatidylcholine (16:1_18:1) levels	Weighted median	26	0.53361	0.439781	0.224995	-0.32836	1.39558	1.70508	0.720103	4.03731
GCST90277293	finn-b-C3_MELANOMA_SKIN	Malignant melanoma of skin	Phosphatidylcholine (16:1_18:1) levels	Inverse variance weighted	26	0.216016	0.326541	0.508273	-0.424004	0.856036	1.24112	0.654422	2.35381
GCST90277293	finn-b-C3_MELANOMA_SKIN	Malignant melanoma of skin	Phosphatidylcholine (16:1_18:1) levels	Simple mode	26	0.0360032	0.757521	0.96247	-1.44874	1.52074	1.03666	0.234867	4.57563
GCST90277293	finn-b-C3_MELANOMA_SKIN	Malignant melanoma of skin	Phosphatidylcholine (16:1_18:1) levels	Weighted mode	26	0.51265	0.640215	0.430823	-0.742172	1.76747	1.66971	0.476079	5.85603
GCST90277294	finn-b-C3_MELANOMA_SKIN	Malignant melanoma of skin	Phosphatidylcholine (16:1_18:2) levels	MR Egger	25	0.912627	0.504098	0.0833163	-0.075405	1.90066	2.49086	0.927368	6.6903
GCST90277294	finn-b-C3_MELANOMA_SKIN	Malignant melanoma of skin	Phosphatidylcholine (16:1_18:2) levels	Weighted median	25	0.60016	0.373191	0.107795	-0.131295	1.33161	1.82241	0.876959	3.78715
GCST90277294	finn-b-C3_MELANOMA_SKIN	Malignant melanoma of skin	Phosphatidylcholine (16:1_18:2) levels	Inverse variance weighted	25	0.615386	0.25974	0.0178245	0.106297	1.12448	1.85037	1.11215	3.0786
GCST90277294	finn-b-C3_MELANOMA_SKIN	Malignant melanoma of skin	Phosphatidylcholine (16:1_18:2) levels	Simple mode	25	0.702902	0.689109	0.317894	-0.647751	2.05356	2.01961	0.523221	7.79557
GCST90277294	finn-b-C3_MELANOMA_SKIN	Malignant melanoma of skin	Phosphatidylcholine (16:1_18:2) levels	Weighted mode	25	0.610229	0.358529	0.101669	-0.0924874	1.31295	1.84085	0.911661	3.71711
GCST90277295	finn-b-C3_MELANOMA_SKIN	Malignant melanoma of skin	Phosphatidylcholine (16:1_20:4) levels	MR Egger	21	-0.684317	0.718773	0.353021	-2.09311	0.724478	0.504435	0.123303	2.06365
GCST90277295	finn-b-C3_MELANOMA_SKIN	Malignant melanoma of skin	Phosphatidylcholine (16:1_20:4) levels	Weighted median	21	-0.437112	0.403376	0.278527	-1.22773	0.353505	0.645899	0.292957	1.42405
GCST90277295	finn-b-C3_MELANOMA_SKIN	Malignant melanoma of skin	Phosphatidylcholine (16:1_20:4) levels	Inverse variance weighted	21	-0.196252	0.330472	0.552609	-0.843977	0.451472	0.821805	0.429997	1.57062
GCST90277295	finn-b-C3_MELANOMA_SKIN	Malignant melanoma of skin	Phosphatidylcholine (16:1_20:4) levels	Simple mode	21	0.908554	0.894226	0.321753	-0.844129	2.66124	2.48073	0.429931	14.314
GCST90277295	finn-b-C3_MELANOMA_SKIN	Malignant melanoma of skin	Phosphatidylcholine (16:1_20:4) levels	Weighted mode	21	-0.623789	0.416106	0.149464	-1.43936	0.191778	0.53591	0.23708	1.2114
GCST90277296	finn-b-C3_MELANOMA_SKIN	Malignant melanoma of skin	Phosphatidylcholine (17:0_18:1) levels	MR Egger	17	0.112121	1.23888	0.929086	-2.31608	2.54032	1.11865	0.0986598	12.6837
GCST90277296	finn-b-C3_MELANOMA_SKIN	Malignant melanoma of skin	Phosphatidylcholine (17:0_18:1) levels	Weighted median	17	-0.0260265	0.565726	0.963306	-1.13485	1.0828	0.974309	0.321471	2.95292
GCST90277296	finn-b-C3_MELANOMA_SKIN	Malignant melanoma of skin	Phosphatidylcholine (17:0_18:1) levels	Inverse variance weighted	17	-0.0661869	0.428929	0.877367	-0.906887	0.774514	0.935956	0.403779	2.16954
GCST90277296	finn-b-C3_MELANOMA_SKIN	Malignant melanoma of skin	Phosphatidylcholine (17:0_18:1) levels	Simple mode	17	0.0687852	0.960478	0.943795	-1.81375	1.95132	1.07121	0.163041	7.03799
GCST90277296	finn-b-C3_MELANOMA_SKIN	Malignant melanoma of skin	Phosphatidylcholine (17:0_18:1) levels	Weighted mode	17	0.140192	0.893967	0.877349	-1.61198	1.89237	1.15049	0.199492	6.63506
GCST90277297	finn-b-C3_MELANOMA_SKIN	Malignant melanoma of skin	Phosphatidylcholine (17:0_18:2) levels	MR Egger	25	0.122529	0.752047	0.871999	-1.35148	1.59654	1.13035	0.258856	4.93593
GCST90277297	finn-b-C3_MELANOMA_SKIN	Malignant melanoma of skin	Phosphatidylcholine (17:0_18:2) levels	Weighted median	25	0.70075	0.447503	0.117369	-0.176355	1.57785	2.01526	0.83832	4.84455
GCST90277297	finn-b-C3_MELANOMA_SKIN	Malignant melanoma of skin	Phosphatidylcholine (17:0_18:2) levels	Inverse variance weighted	25	0.112182	0.301996	0.710289	-0.479731	0.704095	1.11872	0.61895	2.02202
GCST90277297	finn-b-C3_MELANOMA_SKIN	Malignant melanoma of skin	Phosphatidylcholine (17:0_18:2) levels	Simple mode	25	0.454721	0.819683	0.584198	-1.15186	2.0613	1.57573	0.316049	7.85617
GCST90277297	finn-b-C3_MELANOMA_SKIN	Malignant melanoma of skin	Phosphatidylcholine (17:0_18:2) levels	Weighted mode	25	0.665696	0.491935	0.188596	-0.298497	1.62989	1.94584	0.741932	5.10331
GCST90277298	finn-b-C3_MELANOMA_SKIN	Malignant melanoma of skin	Phosphatidylcholine (17:0_20:4) levels	MR Egger	29	-0.545808	0.336923	0.11686	-1.20618	0.114561	0.579373	0.299339	1.12138
GCST90277298	finn-b-C3_MELANOMA_SKIN	Malignant melanoma of skin	Phosphatidylcholine (17:0_20:4) levels	Weighted median	29	-0.356653	0.263072	0.175187	-0.872274	0.158968	0.700016	0.418	1.1723
GCST90277298	finn-b-C3_MELANOMA_SKIN	Malignant melanoma of skin	Phosphatidylcholine (17:0_20:4) levels	Inverse variance weighted	29	-0.306661	0.215568	0.15486	-0.729174	0.115852	0.7359	0.482307	1.12283
GCST90277298	finn-b-C3_MELANOMA_SKIN	Malignant melanoma of skin	Phosphatidylcholine (17:0_20:4) levels	Simple mode	29	0.145724	0.847587	0.864731	-1.51555	1.80699	1.15688	0.219688	6.09211
GCST90277298	finn-b-C3_MELANOMA_SKIN	Malignant melanoma of skin	Phosphatidylcholine (17:0_20:4) levels	Weighted mode	29	-0.335806	0.288101	0.253616	-0.900484	0.228872	0.714762	0.406373	1.25718
GCST90277299	finn-b-C3_MELANOMA_SKIN	Malignant melanoma of skin	Phosphatidylcholine (18:0_18:1) levels	MR Egger	28	-0.222946	1.05295	0.833966	-2.28673	1.84084	0.800158	0.101598	6.30184
GCST90277299	finn-b-C3_MELANOMA_SKIN	Malignant melanoma of skin	Phosphatidylcholine (18:0_18:1) levels	Weighted median	28	0.497863	0.481528	0.301172	-0.445932	1.44166	1.6452	0.640227	4.2277
GCST90277299	finn-b-C3_MELANOMA_SKIN	Malignant melanoma of skin	Phosphatidylcholine (18:0_18:1) levels	Inverse variance weighted	28	0.127858	0.376534	0.734184	-0.610149	0.865865	1.13639	0.54327	2.37706
GCST90277299	finn-b-C3_MELANOMA_SKIN	Malignant melanoma of skin	Phosphatidylcholine (18:0_18:1) levels	Simple mode	28	0.875925	0.916717	0.347801	-0.92084	2.67269	2.4011	0.398184	14.4789
GCST90277299	finn-b-C3_MELANOMA_SKIN	Malignant melanoma of skin	Phosphatidylcholine (18:0_18:1) levels	Weighted mode	28	0.797242	0.845279	0.353957	-0.859505	2.45399	2.21941	0.423372	11.6347
GCST90277300	finn-b-C3_MELANOMA_SKIN	Malignant melanoma of skin	Phosphatidylcholine (18:0_18:2) levels	MR Egger	31	1.46019	0.744786	0.0596009	0.000407125	2.91997	4.30677	1.00041	18.5407
GCST90277300	finn-b-C3_MELANOMA_SKIN	Malignant melanoma of skin	Phosphatidylcholine (18:0_18:2) levels	Weighted median	31	0.754262	0.413877	0.06839	-0.0569378	1.56546	2.12604	0.944653	4.78488
GCST90277300	finn-b-C3_MELANOMA_SKIN	Malignant melanoma of skin	Phosphatidylcholine (18:0_18:2) levels	Inverse variance weighted	31	0.60806	0.277189	0.0282592	0.0647705	1.15135	1.83687	1.06691	3.16246
GCST90277300	finn-b-C3_MELANOMA_SKIN	Malignant melanoma of skin	Phosphatidylcholine (18:0_18:2) levels	Simple mode	31	0.442681	0.72577	0.54649	-0.979829	1.86519	1.55688	0.375375	6.45716
GCST90277300	finn-b-C3_MELANOMA_SKIN	Malignant melanoma of skin	Phosphatidylcholine (18:0_18:2) levels	Weighted mode	31	0.712579	0.494373	0.159835	-0.256391	1.68155	2.03924	0.77384	5.37388
GCST90277301	finn-b-C3_MELANOMA_SKIN	Malignant melanoma of skin	Phosphatidylcholine (18:0_18:3) levels	MR Egger	20	-0.471895	0.824977	0.57439	-2.08885	1.14506	0.623819	0.123829	3.14263
GCST90277301	finn-b-C3_MELANOMA_SKIN	Malignant melanoma of skin	Phosphatidylcholine (18:0_18:3) levels	Weighted median	20	0.0390028	0.509313	0.938958	-0.959251	1.03726	1.03977	0.38318	2.82146
GCST90277301	finn-b-C3_MELANOMA_SKIN	Malignant melanoma of skin	Phosphatidylcholine (18:0_18:3) levels	Inverse variance weighted	20	0.080537	0.380932	0.832559	-0.666089	0.827163	1.08387	0.513714	2.28682
GCST90277301	finn-b-C3_MELANOMA_SKIN	Malignant melanoma of skin	Phosphatidylcholine (18:0_18:3) levels	Simple mode	20	0.0872492	0.958254	0.928406	-1.79093	1.96543	1.09117	0.166805	7.13797
GCST90277301	finn-b-C3_MELANOMA_SKIN	Malignant melanoma of skin	Phosphatidylcholine (18:0_18:3) levels	Weighted mode	20	-0.134028	0.978876	0.892534	-2.05262	1.78457	0.874565	0.128397	5.95701
GCST90277302	finn-b-C3_MELANOMA_SKIN	Malignant melanoma of skin	Phosphatidylcholine (18:0_20:2) levels	MR Egger	18	0.64181	0.696792	0.370683	-0.723903	2.00752	1.89992	0.484856	7.44485
GCST90277302	finn-b-C3_MELANOMA_SKIN	Malignant melanoma of skin	Phosphatidylcholine (18:0_20:2) levels	Weighted median	18	0.688081	0.451144	0.127212	-0.196162	1.57232	1.98989	0.821879	4.81783
GCST90277302	finn-b-C3_MELANOMA_SKIN	Malignant melanoma of skin	Phosphatidylcholine (18:0_20:2) levels	Inverse variance weighted	18	0.407234	0.312825	0.192987	-0.205903	1.02037	1.50266	0.813912	2.77423
GCST90277302	finn-b-C3_MELANOMA_SKIN	Malignant melanoma of skin	Phosphatidylcholine (18:0_20:2) levels	Simple mode	18	0.231263	0.815324	0.780108	-1.36677	1.8293	1.26019	0.254928	6.22952
GCST90277302	finn-b-C3_MELANOMA_SKIN	Malignant melanoma of skin	Phosphatidylcholine (18:0_20:2) levels	Weighted mode	18	0.719414	0.471068	0.145102	-0.203878	1.64271	2.05323	0.815561	5.16915
GCST90277303	finn-b-C3_MELANOMA_SKIN	Malignant melanoma of skin	Phosphatidylcholine (18:0_20:3) levels	MR Egger	27	-0.687919	0.822704	0.410982	-2.30042	0.924581	0.502621	0.100217	2.52081
GCST90277303	finn-b-C3_MELANOMA_SKIN	Malignant melanoma of skin	Phosphatidylcholine (18:0_20:3) levels	Weighted median	27	-0.659913	0.48838	0.176622	-1.61714	0.297311	0.516896	0.198466	1.34623
GCST90277303	finn-b-C3_MELANOMA_SKIN	Malignant melanoma of skin	Phosphatidylcholine (18:0_20:3) levels	Inverse variance weighted	27	-0.224626	0.335851	0.503605	-0.882894	0.433641	0.798815	0.413584	1.54286
GCST90277303	finn-b-C3_MELANOMA_SKIN	Malignant melanoma of skin	Phosphatidylcholine (18:0_20:3) levels	Simple mode	27	-0.294988	0.943355	0.757002	-2.14396	1.55399	0.74454	0.117189	4.73029
GCST90277303	finn-b-C3_MELANOMA_SKIN	Malignant melanoma of skin	Phosphatidylcholine (18:0_20:3) levels	Weighted mode	27	-0.856359	0.630577	0.186115	-2.09229	0.379571	0.424706	0.123404	1.46166
GCST90277304	finn-b-C3_MELANOMA_SKIN	Malignant melanoma of skin	Phosphatidylcholine (18:0_20:4) levels	MR Egger	27	-0.365747	0.255243	0.164264	-0.866023	0.13453	0.693679	0.420621	1.144
GCST90277304	finn-b-C3_MELANOMA_SKIN	Malignant melanoma of skin	Phosphatidylcholine (18:0_20:4) levels	Weighted median	27	-0.30199	0.217107	0.164233	-0.72752	0.123539	0.739345	0.483106	1.13149
GCST90277304	finn-b-C3_MELANOMA_SKIN	Malignant melanoma of skin	Phosphatidylcholine (18:0_20:4) levels	Inverse variance weighted	27	-0.340976	0.17696	0.0539973	-0.687817	0.00586473	0.711076	0.502672	1.00588
GCST90277304	finn-b-C3_MELANOMA_SKIN	Malignant melanoma of skin	Phosphatidylcholine (18:0_20:4) levels	Simple mode	27	-0.436626	0.636726	0.498948	-1.68461	0.811356	0.646213	0.185517	2.25096
GCST90277304	finn-b-C3_MELANOMA_SKIN	Malignant melanoma of skin	Phosphatidylcholine (18:0_20:4) levels	Weighted mode	27	-0.298149	0.205954	0.159666	-0.701818	0.10552	0.742191	0.495683	1.11129
GCST90277305	finn-b-C3_MELANOMA_SKIN	Malignant melanoma of skin	Phosphatidylcholine (18:0_20:5) levels	MR Egger	22	-0.247041	0.543995	0.65463	-1.31327	0.819189	0.781109	0.268939	2.26866
GCST90277305	finn-b-C3_MELANOMA_SKIN	Malignant melanoma of skin	Phosphatidylcholine (18:0_20:5) levels	Weighted median	22	-0.486309	0.333564	0.144862	-1.14009	0.167476	0.614892	0.319789	1.18232
GCST90277305	finn-b-C3_MELANOMA_SKIN	Malignant melanoma of skin	Phosphatidylcholine (18:0_20:5) levels	Inverse variance weighted	22	-0.0774881	0.321658	0.809631	-0.707937	0.552961	0.925438	0.49266	1.73839
GCST90277305	finn-b-C3_MELANOMA_SKIN	Malignant melanoma of skin	Phosphatidylcholine (18:0_20:5) levels	Simple mode	22	2.1869	1.15866	0.0730009	-0.0840778	4.45788	8.90757	0.91936	86.3043
GCST90277305	finn-b-C3_MELANOMA_SKIN	Malignant melanoma of skin	Phosphatidylcholine (18:0_20:5) levels	Weighted mode	22	-0.453472	0.345217	0.203157	-1.1301	0.223153	0.635418	0.323002	1.25001
GCST90277306	finn-b-C3_MELANOMA_SKIN	Malignant melanoma of skin	Phosphatidylcholine (18:0_22:5) levels	MR Egger	27	-1.14542	0.622632	0.0777243	-2.36578	0.0749338	0.318089	0.0938759	1.07781
GCST90277306	finn-b-C3_MELANOMA_SKIN	Malignant melanoma of skin	Phosphatidylcholine (18:0_22:5) levels	Weighted median	27	-0.647232	0.429025	0.131398	-1.48812	0.193656	0.523493	0.225797	1.21368
GCST90277306	finn-b-C3_MELANOMA_SKIN	Malignant melanoma of skin	Phosphatidylcholine (18:0_22:5) levels	Inverse variance weighted	27	-0.173136	0.286166	0.545166	-0.734021	0.387749	0.841023	0.479975	1.47366
GCST90277306	finn-b-C3_MELANOMA_SKIN	Malignant melanoma of skin	Phosphatidylcholine (18:0_22:5) levels	Simple mode	27	-0.478979	0.844467	0.575445	-2.13413	1.17618	0.619416	0.118347	3.24195
GCST90277306	finn-b-C3_MELANOMA_SKIN	Malignant melanoma of skin	Phosphatidylcholine (18:0_22:5) levels	Weighted mode	27	-0.684289	0.487689	0.17241	-1.64016	0.271583	0.504449	0.193949	1.31204
GCST90277307	finn-b-C3_MELANOMA_SKIN	Malignant melanoma of skin	Phosphatidylcholine (18:0_22:6) levels	MR Egger	23	0.842128	1.12877	0.463904	-1.37027	3.05452	2.3213	0.254039	21.2111
GCST90277307	finn-b-C3_MELANOMA_SKIN	Malignant melanoma of skin	Phosphatidylcholine (18:0_22:6) levels	Weighted median	23	-0.272144	0.50916	0.592998	-1.2701	0.725809	0.761744	0.280804	2.0664
GCST90277307	finn-b-C3_MELANOMA_SKIN	Malignant melanoma of skin	Phosphatidylcholine (18:0_22:6) levels	Inverse variance weighted	23	-0.00130688	0.351067	0.99703	-0.689397	0.686784	0.998694	0.501878	1.98731
GCST90277307	finn-b-C3_MELANOMA_SKIN	Malignant melanoma of skin	Phosphatidylcholine (18:0_22:6) levels	Simple mode	23	-0.513173	1.10177	0.645957	-2.67264	1.6463	0.598593	0.0690696	5.18772
GCST90277307	finn-b-C3_MELANOMA_SKIN	Malignant melanoma of skin	Phosphatidylcholine (18:0_22:6) levels	Weighted mode	23	-0.837932	0.78856	0.299484	-2.38351	0.707645	0.432604	0.0922264	2.02921
GCST90277308	finn-b-C3_MELANOMA_SKIN	Malignant melanoma of skin	Phosphatidylcholine (18:1_18:1) levels	MR Egger	20	0.642765	0.945445	0.505247	-1.21031	2.49584	1.90173	0.298106	12.1319
GCST90277308	finn-b-C3_MELANOMA_SKIN	Malignant melanoma of skin	Phosphatidylcholine (18:1_18:1) levels	Weighted median	20	0.850671	0.505718	0.0925481	-0.140536	1.84188	2.34122	0.868893	6.30837
GCST90277308	finn-b-C3_MELANOMA_SKIN	Malignant melanoma of skin	Phosphatidylcholine (18:1_18:1) levels	Inverse variance weighted	20	0.703831	0.350829	0.0448353	0.016207	1.39145	2.02148	1.01634	4.0207
GCST90277308	finn-b-C3_MELANOMA_SKIN	Malignant melanoma of skin	Phosphatidylcholine (18:1_18:1) levels	Simple mode	20	0.791313	0.866505	0.372568	-0.907037	2.48966	2.20629	0.403719	12.0572
GCST90277308	finn-b-C3_MELANOMA_SKIN	Malignant melanoma of skin	Phosphatidylcholine (18:1_18:1) levels	Weighted mode	20	0.881129	0.635496	0.181643	-0.364443	2.1267	2.41362	0.694583	8.38715
GCST90277309	finn-b-C3_MELANOMA_SKIN	Malignant melanoma of skin	Phosphatidylcholine (18:1_18:2) levels	MR Egger	21	0.56162	0.618645	0.375343	-0.650924	1.77416	1.75351	0.521563	5.89535
GCST90277309	finn-b-C3_MELANOMA_SKIN	Malignant melanoma of skin	Phosphatidylcholine (18:1_18:2) levels	Weighted median	21	0.58963	0.349938	0.0919972	-0.0962485	1.27551	1.80332	0.908238	3.58052
GCST90277309	finn-b-C3_MELANOMA_SKIN	Malignant melanoma of skin	Phosphatidylcholine (18:1_18:2) levels	Inverse variance weighted	21	0.598044	0.314568	0.0572813	-0.0185097	1.2146	1.81856	0.981661	3.36894
GCST90277309	finn-b-C3_MELANOMA_SKIN	Malignant melanoma of skin	Phosphatidylcholine (18:1_18:2) levels	Simple mode	21	0.961133	0.730678	0.203257	-0.470996	2.39326	2.61466	0.62438	10.9492
GCST90277309	finn-b-C3_MELANOMA_SKIN	Malignant melanoma of skin	Phosphatidylcholine (18:1_18:2) levels	Weighted mode	21	0.641872	0.377747	0.104782	-0.0985128	1.38226	1.90003	0.906184	3.98388
GCST90277310	finn-b-C3_MELANOMA_SKIN	Malignant melanoma of skin	Phosphatidylcholine (18:1_18:3) levels	MR Egger	15	-2.36961	1.21818	0.0737015	-4.75724	0.0180153	0.0935168	0.00858926	1.01818
GCST90277310	finn-b-C3_MELANOMA_SKIN	Malignant melanoma of skin	Phosphatidylcholine (18:1_18:3) levels	Weighted median	15	-0.0725676	0.626246	0.90775	-1.30001	1.15487	0.930003	0.272529	3.17363
GCST90277310	finn-b-C3_MELANOMA_SKIN	Malignant melanoma of skin	Phosphatidylcholine (18:1_18:3) levels	Inverse variance weighted	15	-0.0278097	0.450244	0.950749	-0.910288	0.854668	0.972573	0.402408	2.35059
GCST90277310	finn-b-C3_MELANOMA_SKIN	Malignant melanoma of skin	Phosphatidylcholine (18:1_18:3) levels	Simple mode	15	-0.192049	1.07651	0.860965	-2.30201	1.91791	0.825266	0.100058	6.8067
GCST90277310	finn-b-C3_MELANOMA_SKIN	Malignant melanoma of skin	Phosphatidylcholine (18:1_18:3) levels	Weighted mode	15	-0.192049	1.05959	0.858771	-2.26885	1.88475	0.825266	0.103431	6.58472
GCST90277311	finn-b-C3_MELANOMA_SKIN	Malignant melanoma of skin	Phosphatidylcholine (18:1_20:2) levels	MR Egger	21	0.653267	0.465603	0.176731	-0.259315	1.56585	1.92181	0.77158	4.78673
GCST90277311	finn-b-C3_MELANOMA_SKIN	Malignant melanoma of skin	Phosphatidylcholine (18:1_20:2) levels	Weighted median	21	0.464389	0.298115	0.119292	-0.119917	1.04869	1.59104	0.886994	2.85392
GCST90277311	finn-b-C3_MELANOMA_SKIN	Malignant melanoma of skin	Phosphatidylcholine (18:1_20:2) levels	Inverse variance weighted	21	0.0808631	0.243521	0.739845	-0.396438	0.558164	1.08422	0.672712	1.74746
GCST90277311	finn-b-C3_MELANOMA_SKIN	Malignant melanoma of skin	Phosphatidylcholine (18:1_20:2) levels	Simple mode	21	0.53704	0.756098	0.485732	-0.944912	2.01899	1.71093	0.388714	7.53073
GCST90277311	finn-b-C3_MELANOMA_SKIN	Malignant melanoma of skin	Phosphatidylcholine (18:1_20:2) levels	Weighted mode	21	0.505237	0.306673	0.115082	-0.0958423	1.10632	1.65738	0.908607	3.0232
GCST90277312	finn-b-C3_MELANOMA_SKIN	Malignant melanoma of skin	Phosphatidylcholine (18:1_20:3) levels	MR Egger	22	-0.313616	0.969252	0.749626	-2.21335	1.58612	0.7308	0.109334	4.88475
GCST90277312	finn-b-C3_MELANOMA_SKIN	Malignant melanoma of skin	Phosphatidylcholine (18:1_20:3) levels	Weighted median	22	0.021285	0.479615	0.964602	-0.91876	0.96133	1.02151	0.399014	2.61517
GCST90277312	finn-b-C3_MELANOMA_SKIN	Malignant melanoma of skin	Phosphatidylcholine (18:1_20:3) levels	Inverse variance weighted	22	0.00405298	0.342423	0.990556	-0.667096	0.675202	1.00406	0.513197	1.96443
GCST90277312	finn-b-C3_MELANOMA_SKIN	Malignant melanoma of skin	Phosphatidylcholine (18:1_20:3) levels	Simple mode	22	0.107394	0.894032	0.905528	-1.64491	1.8597	1.11337	0.19303	6.42179
GCST90277312	finn-b-C3_MELANOMA_SKIN	Malignant melanoma of skin	Phosphatidylcholine (18:1_20:3) levels	Weighted mode	22	-0.700745	0.807372	0.395241	-2.28319	0.881703	0.496215	0.101958	2.41501
GCST90277313	finn-b-C3_MELANOMA_SKIN	Malignant melanoma of skin	Phosphatidylcholine (18:1_20:4) levels	MR Egger	27	-0.563675	0.349721	0.119563	-1.24913	0.121778	0.569114	0.286755	1.1295
GCST90277313	finn-b-C3_MELANOMA_SKIN	Malignant melanoma of skin	Phosphatidylcholine (18:1_20:4) levels	Weighted median	27	-0.364833	0.275882	0.186027	-0.905561	0.175895	0.694313	0.404315	1.19231
GCST90277313	finn-b-C3_MELANOMA_SKIN	Malignant melanoma of skin	Phosphatidylcholine (18:1_20:4) levels	Inverse variance weighted	27	-0.16593	0.221466	0.453717	-0.600004	0.268144	0.847106	0.548809	1.30754
GCST90277313	finn-b-C3_MELANOMA_SKIN	Malignant melanoma of skin	Phosphatidylcholine (18:1_20:4) levels	Simple mode	27	0.225741	0.763572	0.769855	-1.27086	1.72234	1.25325	0.28059	5.59763
GCST90277313	finn-b-C3_MELANOMA_SKIN	Malignant melanoma of skin	Phosphatidylcholine (18:1_20:4) levels	Weighted mode	27	-0.333186	0.281269	0.246899	-0.884474	0.218101	0.716637	0.412931	1.24371
GCST90277314	finn-b-C3_MELANOMA_SKIN	Malignant melanoma of skin	Phosphatidylcholine (18:2_18:2) levels	MR Egger	22	0.978632	0.761532	0.213447	-0.51397	2.47124	2.66081	0.598116	11.8371
GCST90277314	finn-b-C3_MELANOMA_SKIN	Malignant melanoma of skin	Phosphatidylcholine (18:2_18:2) levels	Weighted median	22	0.73832	0.474648	0.119825	-0.19199	1.66863	2.09242	0.825315	5.30489
GCST90277314	finn-b-C3_MELANOMA_SKIN	Malignant melanoma of skin	Phosphatidylcholine (18:2_18:2) levels	Inverse variance weighted	22	0.0471288	0.334468	0.887944	-0.608429	0.702686	1.04826	0.544205	2.01917
GCST90277314	finn-b-C3_MELANOMA_SKIN	Malignant melanoma of skin	Phosphatidylcholine (18:2_18:2) levels	Simple mode	22	0.124333	0.982845	0.900537	-1.80204	2.05071	1.13239	0.164961	7.77341
GCST90277314	finn-b-C3_MELANOMA_SKIN	Malignant melanoma of skin	Phosphatidylcholine (18:2_18:2) levels	Weighted mode	22	0.771295	0.570362	0.190667	-0.346614	1.8892	2.16257	0.707078	6.6141
GCST90277315	finn-b-C3_MELANOMA_SKIN	Malignant melanoma of skin	Phosphatidylcholine (18:2_20:1) levels	MR Egger	17	-0.104372	0.964311	0.915244	-1.99442	1.78568	0.90089	0.136092	5.96362
GCST90277315	finn-b-C3_MELANOMA_SKIN	Malignant melanoma of skin	Phosphatidylcholine (18:2_20:1) levels	Weighted median	17	-0.0944098	0.525343	0.85738	-1.12408	0.935262	0.90991	0.324951	2.54788
GCST90277315	finn-b-C3_MELANOMA_SKIN	Malignant melanoma of skin	Phosphatidylcholine (18:2_20:1) levels	Inverse variance weighted	17	0.395726	0.382551	0.300931	-0.354074	1.14553	1.48546	0.701823	3.14409
GCST90277315	finn-b-C3_MELANOMA_SKIN	Malignant melanoma of skin	Phosphatidylcholine (18:2_20:1) levels	Simple mode	17	0.0487376	0.929084	0.958813	-1.77227	1.86974	1.04994	0.169947	6.48662
GCST90277315	finn-b-C3_MELANOMA_SKIN	Malignant melanoma of skin	Phosphatidylcholine (18:2_20:1) levels	Weighted mode	17	0.0487376	0.871083	0.956074	-1.65859	1.75606	1.04994	0.190408	5.78959
GCST90277316	finn-b-C3_MELANOMA_SKIN	Malignant melanoma of skin	Phosphatidylcholine (18:2_20:3) levels	MR Egger	18	-0.0338569	0.993674	0.973241	-1.98146	1.91374	0.96671	0.137868	6.77842
GCST90277316	finn-b-C3_MELANOMA_SKIN	Malignant melanoma of skin	Phosphatidylcholine (18:2_20:3) levels	Weighted median	18	0.568577	0.516068	0.270572	-0.442917	1.58007	1.76575	0.64216	4.8553
GCST90277316	finn-b-C3_MELANOMA_SKIN	Malignant melanoma of skin	Phosphatidylcholine (18:2_20:3) levels	Inverse variance weighted	18	0.419175	0.362603	0.247675	-0.291527	1.12988	1.52071	0.747122	3.09527
GCST90277316	finn-b-C3_MELANOMA_SKIN	Malignant melanoma of skin	Phosphatidylcholine (18:2_20:3) levels	Simple mode	18	0.234345	0.880017	0.793214	-1.49049	1.95918	1.26408	0.225263	7.0935
GCST90277316	finn-b-C3_MELANOMA_SKIN	Malignant melanoma of skin	Phosphatidylcholine (18:2_20:3) levels	Weighted mode	18	0.533261	0.648994	0.422638	-0.738768	1.80529	1.70448	0.477702	6.08174
GCST90277317	finn-b-C3_MELANOMA_SKIN	Malignant melanoma of skin	Phosphatidylcholine (18:2_20:4) levels	MR Egger	30	-0.821897	0.879397	0.357978	-2.54552	0.901722	0.439597	0.0784326	2.46384
GCST90277317	finn-b-C3_MELANOMA_SKIN	Malignant melanoma of skin	Phosphatidylcholine (18:2_20:4) levels	Weighted median	30	0.0780743	0.417616	0.851698	-0.740452	0.896601	1.0812	0.476898	2.45126
GCST90277317	finn-b-C3_MELANOMA_SKIN	Malignant melanoma of skin	Phosphatidylcholine (18:2_20:4) levels	Inverse variance weighted	30	0.0308767	0.333207	0.92617	-0.62221	0.683963	1.03136	0.536757	1.98172
GCST90277317	finn-b-C3_MELANOMA_SKIN	Malignant melanoma of skin	Phosphatidylcholine (18:2_20:4) levels	Simple mode	30	0.0839485	0.857902	0.922722	-1.59754	1.76544	1.08757	0.202394	5.84412
GCST90277317	finn-b-C3_MELANOMA_SKIN	Malignant melanoma of skin	Phosphatidylcholine (18:2_20:4) levels	Weighted mode	30	0.00204706	0.777	0.997916	-1.52087	1.52497	1.00205	0.218521	4.595
GCST90277318	finn-b-C3_MELANOMA_SKIN	Malignant melanoma of skin	Phosphatidylcholine (O-16:0_16:0) levels	MR Egger	19	-0.158473	1.30793	0.904982	-2.72202	2.40507	0.853446	0.0657421	11.0792
GCST90277318	finn-b-C3_MELANOMA_SKIN	Malignant melanoma of skin	Phosphatidylcholine (O-16:0_16:0) levels	Weighted median	19	0.079778	0.619253	0.897493	-1.13396	1.29351	1.08305	0.321757	3.64557
GCST90277318	finn-b-C3_MELANOMA_SKIN	Malignant melanoma of skin	Phosphatidylcholine (O-16:0_16:0) levels	Inverse variance weighted	19	-0.343469	0.531863	0.518419	-1.38592	0.698983	0.709306	0.250093	2.01171
GCST90277318	finn-b-C3_MELANOMA_SKIN	Malignant melanoma of skin	Phosphatidylcholine (O-16:0_16:0) levels	Simple mode	19	0.764032	1.30781	0.56633	-1.79927	3.32733	2.14692	0.16542	27.8639
GCST90277318	finn-b-C3_MELANOMA_SKIN	Malignant melanoma of skin	Phosphatidylcholine (O-16:0_16:0) levels	Weighted mode	19	0.586776	1.19399	0.629054	-1.75345	2.927	1.79818	0.173175	18.6716
GCST90277319	finn-b-C3_MELANOMA_SKIN	Malignant melanoma of skin	Phosphatidylcholine (O-16:0_16:1) levels	MR Egger	15	0.678252	1.72636	0.700774	-2.70541	4.06191	1.97043	0.0668431	58.0853
GCST90277319	finn-b-C3_MELANOMA_SKIN	Malignant melanoma of skin	Phosphatidylcholine (O-16:0_16:1) levels	Weighted median	15	0.52841	0.554448	0.34057	-0.558307	1.61513	1.69623	0.572177	5.02853
GCST90277319	finn-b-C3_MELANOMA_SKIN	Malignant melanoma of skin	Phosphatidylcholine (O-16:0_16:1) levels	Inverse variance weighted	15	0.00474615	0.419161	0.990966	-0.816809	0.826301	1.00476	0.441839	2.28485
GCST90277319	finn-b-C3_MELANOMA_SKIN	Malignant melanoma of skin	Phosphatidylcholine (O-16:0_16:1) levels	Simple mode	15	0.646936	0.920425	0.493662	-1.1571	2.45097	1.90968	0.314397	11.5996
GCST90277319	finn-b-C3_MELANOMA_SKIN	Malignant melanoma of skin	Phosphatidylcholine (O-16:0_16:1) levels	Weighted mode	15	0.608129	0.862869	0.492509	-1.08309	2.29935	1.83699	0.338546	9.96773
GCST90277320	finn-b-C3_MELANOMA_SKIN	Malignant melanoma of skin	Phosphatidylcholine (O-16:0_18:1) levels	MR Egger	23	-1.13923	0.941179	0.239564	-2.98394	0.705484	0.320066	0.0505932	2.02483
GCST90277320	finn-b-C3_MELANOMA_SKIN	Malignant melanoma of skin	Phosphatidylcholine (O-16:0_18:1) levels	Weighted median	23	-0.133201	0.482829	0.782643	-1.07955	0.813144	0.875289	0.33975	2.25499
GCST90277320	finn-b-C3_MELANOMA_SKIN	Malignant melanoma of skin	Phosphatidylcholine (O-16:0_18:1) levels	Inverse variance weighted	23	-0.298511	0.355238	0.400733	-0.994778	0.397756	0.741922	0.369805	1.48848
GCST90277320	finn-b-C3_MELANOMA_SKIN	Malignant melanoma of skin	Phosphatidylcholine (O-16:0_18:1) levels	Simple mode	23	-0.0563916	0.861132	0.948379	-1.74421	1.63143	0.945169	0.174783	5.11117
GCST90277320	finn-b-C3_MELANOMA_SKIN	Malignant melanoma of skin	Phosphatidylcholine (O-16:0_18:1) levels	Weighted mode	23	0.0495716	0.815078	0.952053	-1.54798	1.64713	1.05082	0.212677	5.19203
GCST90277321	finn-b-C3_MELANOMA_SKIN	Malignant melanoma of skin	Phosphatidylcholine (O-16:0_18:2) levels	MR Egger	17	-0.289553	1.66742	0.86446	-3.5577	2.97859	0.748598	0.0285044	19.6601
GCST90277321	finn-b-C3_MELANOMA_SKIN	Malignant melanoma of skin	Phosphatidylcholine (O-16:0_18:2) levels	Weighted median	17	0.353242	0.622813	0.570598	-0.867472	1.57396	1.42368	0.420012	4.8257
GCST90277321	finn-b-C3_MELANOMA_SKIN	Malignant melanoma of skin	Phosphatidylcholine (O-16:0_18:2) levels	Inverse variance weighted	17	-0.413832	0.522221	0.428101	-1.43738	0.609721	0.661112	0.237548	1.83992
GCST90277321	finn-b-C3_MELANOMA_SKIN	Malignant melanoma of skin	Phosphatidylcholine (O-16:0_18:2) levels	Simple mode	17	-1.90766	1.33368	0.171848	-4.52168	0.70635	0.148427	0.0108708	2.02658
GCST90277321	finn-b-C3_MELANOMA_SKIN	Malignant melanoma of skin	Phosphatidylcholine (O-16:0_18:2) levels	Weighted mode	17	0.796482	0.733349	0.293533	-0.640882	2.23385	2.21772	0.526827	9.3357
GCST90277322	finn-b-C3_MELANOMA_SKIN	Malignant melanoma of skin	Phosphatidylcholine (O-16:0_20:3) levels	MR Egger	15	-0.464982	1.05238	0.665867	-2.52765	1.59769	0.628146	0.0798464	4.94159
GCST90277322	finn-b-C3_MELANOMA_SKIN	Malignant melanoma of skin	Phosphatidylcholine (O-16:0_20:3) levels	Weighted median	15	-0.738068	0.560113	0.1876	-1.83589	0.359755	0.478037	0.159472	1.43298
GCST90277322	finn-b-C3_MELANOMA_SKIN	Malignant melanoma of skin	Phosphatidylcholine (O-16:0_20:3) levels	Inverse variance weighted	15	-0.149589	0.420218	0.721855	-0.973217	0.674038	0.861061	0.377866	1.96214
GCST90277322	finn-b-C3_MELANOMA_SKIN	Malignant melanoma of skin	Phosphatidylcholine (O-16:0_20:3) levels	Simple mode	15	-0.887466	0.975323	0.378264	-2.7991	1.02417	0.411698	0.0608649	2.78477
GCST90277322	finn-b-C3_MELANOMA_SKIN	Malignant melanoma of skin	Phosphatidylcholine (O-16:0_20:3) levels	Weighted mode	15	-0.909672	0.640862	0.177649	-2.16576	0.346417	0.402656	0.114663	1.41399
GCST90277323	finn-b-C3_MELANOMA_SKIN	Malignant melanoma of skin	Phosphatidylcholine (O-16:0_20:4) levels	MR Egger	27	-0.684675	0.470646	0.158179	-1.60714	0.237791	0.504254	0.20046	1.26844
GCST90277323	finn-b-C3_MELANOMA_SKIN	Malignant melanoma of skin	Phosphatidylcholine (O-16:0_20:4) levels	Weighted median	27	-0.563993	0.373602	0.131143	-1.29625	0.168267	0.568933	0.273555	1.18325
GCST90277323	finn-b-C3_MELANOMA_SKIN	Malignant melanoma of skin	Phosphatidylcholine (O-16:0_20:4) levels	Inverse variance weighted	27	-0.501665	0.257014	0.0509503	-1.00541	0.00208224	0.605522	0.365894	1.00208
GCST90277323	finn-b-C3_MELANOMA_SKIN	Malignant melanoma of skin	Phosphatidylcholine (O-16:0_20:4) levels	Simple mode	27	0.00128626	0.706154	0.998561	-1.38278	1.38535	1.00129	0.250881	3.99622
GCST90277323	finn-b-C3_MELANOMA_SKIN	Malignant melanoma of skin	Phosphatidylcholine (O-16:0_20:4) levels	Weighted mode	27	-0.465923	0.36466	0.212649	-1.18066	0.248811	0.627556	0.307077	1.2825
GCST90277324	finn-b-C3_MELANOMA_SKIN	Malignant melanoma of skin	Phosphatidylcholine (O-16:0_22:5) levels	MR Egger	14	1.82483	1.02327	0.0998233	-0.180783	3.83045	6.20176	0.834617	46.0832
GCST90277324	finn-b-C3_MELANOMA_SKIN	Malignant melanoma of skin	Phosphatidylcholine (O-16:0_22:5) levels	Weighted median	14	-0.398717	0.56629	0.481379	-1.50865	0.711212	0.671181	0.221209	2.03646
GCST90277324	finn-b-C3_MELANOMA_SKIN	Malignant melanoma of skin	Phosphatidylcholine (O-16:0_22:5) levels	Inverse variance weighted	14	-0.4527	0.44737	0.311579	-1.32955	0.424145	0.635909	0.264597	1.52828
GCST90277324	finn-b-C3_MELANOMA_SKIN	Malignant melanoma of skin	Phosphatidylcholine (O-16:0_22:5) levels	Simple mode	14	-0.359203	0.854543	0.681098	-2.03411	1.3157	0.698233	0.130797	3.72736
GCST90277324	finn-b-C3_MELANOMA_SKIN	Malignant melanoma of skin	Phosphatidylcholine (O-16:0_22:5) levels	Weighted mode	14	-0.49851	0.738473	0.511469	-1.94592	0.948897	0.607435	0.142856	2.58286
GCST90277325	finn-b-C3_MELANOMA_SKIN	Malignant melanoma of skin	Phosphatidylcholine (O-16:1_16:0) levels	MR Egger	18	-0.62434	0.882799	0.489599	-2.35463	1.10595	0.535615	0.094929	3.02208
GCST90277325	finn-b-C3_MELANOMA_SKIN	Malignant melanoma of skin	Phosphatidylcholine (O-16:1_16:0) levels	Weighted median	18	-0.763035	0.492386	0.121221	-1.72811	0.202041	0.466249	0.177619	1.2239
GCST90277325	finn-b-C3_MELANOMA_SKIN	Malignant melanoma of skin	Phosphatidylcholine (O-16:1_16:0) levels	Inverse variance weighted	18	-0.394418	0.359095	0.272043	-1.09824	0.309407	0.674072	0.333456	1.36262
GCST90277325	finn-b-C3_MELANOMA_SKIN	Malignant melanoma of skin	Phosphatidylcholine (O-16:1_16:0) levels	Simple mode	18	-0.896056	0.931113	0.349364	-2.72104	0.928925	0.408176	0.0658064	2.53179
GCST90277325	finn-b-C3_MELANOMA_SKIN	Malignant melanoma of skin	Phosphatidylcholine (O-16:1_16:0) levels	Weighted mode	18	-1.21947	0.799932	0.14578	-2.78733	0.3484	0.295387	0.0615851	1.4168
GCST90277326	finn-b-C3_MELANOMA_SKIN	Malignant melanoma of skin	Phosphatidylcholine (O-16:1_18:0) levels	MR Egger	13	-0.0460286	2.02466	0.98227	-4.01436	3.92231	0.955015	0.0180544	50.5169
GCST90277326	finn-b-C3_MELANOMA_SKIN	Malignant melanoma of skin	Phosphatidylcholine (O-16:1_18:0) levels	Weighted median	13	0.179279	0.713344	0.801565	-1.21887	1.57743	1.19635	0.295563	4.84251
GCST90277326	finn-b-C3_MELANOMA_SKIN	Malignant melanoma of skin	Phosphatidylcholine (O-16:1_18:0) levels	Inverse variance weighted	13	0.164201	0.594943	0.782552	-1.00189	1.33029	1.17845	0.367186	3.78214
GCST90277326	finn-b-C3_MELANOMA_SKIN	Malignant melanoma of skin	Phosphatidylcholine (O-16:1_18:0) levels	Simple mode	13	0.835697	1.25259	0.517283	-1.61937	3.29077	2.30642	0.198023	26.8635
GCST90277326	finn-b-C3_MELANOMA_SKIN	Malignant melanoma of skin	Phosphatidylcholine (O-16:1_18:0) levels	Weighted mode	13	0.236504	1.19152	0.845985	-2.09887	2.57188	1.26681	0.122595	13.0904
GCST90277327	finn-b-C3_MELANOMA_SKIN	Malignant melanoma of skin	Phosphatidylcholine (O-16:1_18:1) levels	MR Egger	22	-1.52742	1.04498	0.159366	-3.57557	0.52074	0.217096	0.0279995	1.68327
GCST90277327	finn-b-C3_MELANOMA_SKIN	Malignant melanoma of skin	Phosphatidylcholine (O-16:1_18:1) levels	Weighted median	22	0.16271	0.489285	0.739476	-0.796289	1.12171	1.1767	0.451	3.0701
GCST90277327	finn-b-C3_MELANOMA_SKIN	Malignant melanoma of skin	Phosphatidylcholine (O-16:1_18:1) levels	Inverse variance weighted	22	-0.326493	0.37021	0.377824	-1.05211	0.399119	0.721449	0.349202	1.49051
GCST90277327	finn-b-C3_MELANOMA_SKIN	Malignant melanoma of skin	Phosphatidylcholine (O-16:1_18:1) levels	Simple mode	22	0.321249	0.834903	0.704274	-1.31516	1.95766	1.37885	0.268431	7.08273
GCST90277327	finn-b-C3_MELANOMA_SKIN	Malignant melanoma of skin	Phosphatidylcholine (O-16:1_18:1) levels	Weighted mode	22	0.280697	0.714769	0.698491	-1.12025	1.68164	1.32405	0.326198	5.37438
GCST90277328	finn-b-C3_MELANOMA_SKIN	Malignant melanoma of skin	Phosphatidylcholine (O-16:1_18:2) levels	MR Egger	22	-0.604029	1.0426	0.568823	-2.64753	1.43947	0.546605	0.0708262	4.21845
GCST90277328	finn-b-C3_MELANOMA_SKIN	Malignant melanoma of skin	Phosphatidylcholine (O-16:1_18:2) levels	Weighted median	22	-0.234134	0.529859	0.658576	-1.27266	0.804389	0.791256	0.280087	2.23533
GCST90277328	finn-b-C3_MELANOMA_SKIN	Malignant melanoma of skin	Phosphatidylcholine (O-16:1_18:2) levels	Inverse variance weighted	22	-0.402749	0.388893	0.300375	-1.16498	0.359481	0.66848	0.311929	1.43259
GCST90277328	finn-b-C3_MELANOMA_SKIN	Malignant melanoma of skin	Phosphatidylcholine (O-16:1_18:2) levels	Simple mode	22	-0.169101	0.972954	0.863686	-2.07609	1.73789	0.844424	0.125419	5.68533
GCST90277328	finn-b-C3_MELANOMA_SKIN	Malignant melanoma of skin	Phosphatidylcholine (O-16:1_18:2) levels	Weighted mode	22	0.055965	0.867374	0.949165	-1.64409	1.75602	1.05756	0.193189	5.78934
GCST90277329	finn-b-C3_MELANOMA_SKIN	Malignant melanoma of skin	Phosphatidylcholine (O-16:1_20:3) levels	MR Egger	24	-1.30274	0.961692	0.189285	-3.18765	0.582178	0.271787	0.0412686	1.78993
GCST90277329	finn-b-C3_MELANOMA_SKIN	Malignant melanoma of skin	Phosphatidylcholine (O-16:1_20:3) levels	Weighted median	24	-0.60416	0.464587	0.193456	-1.51475	0.30643	0.546533	0.219863	1.35857
GCST90277329	finn-b-C3_MELANOMA_SKIN	Malignant melanoma of skin	Phosphatidylcholine (O-16:1_20:3) levels	Inverse variance weighted	24	-0.491739	0.327385	0.133092	-1.13341	0.149936	0.611562	0.321932	1.16176
GCST90277329	finn-b-C3_MELANOMA_SKIN	Malignant melanoma of skin	Phosphatidylcholine (O-16:1_20:3) levels	Simple mode	24	-0.149933	0.859481	0.863041	-1.83452	1.53465	0.860765	0.159691	4.6397
GCST90277329	finn-b-C3_MELANOMA_SKIN	Malignant melanoma of skin	Phosphatidylcholine (O-16:1_20:3) levels	Weighted mode	24	-0.507644	0.803612	0.53381	-2.08272	1.06743	0.601912	0.12459	2.90791
GCST90277330	finn-b-C3_MELANOMA_SKIN	Malignant melanoma of skin	Phosphatidylcholine (O-16:1_20:4) levels	MR Egger	24	-0.146322	0.481123	0.76389	-1.08932	0.79668	0.86388	0.336444	2.21816
GCST90277330	finn-b-C3_MELANOMA_SKIN	Malignant melanoma of skin	Phosphatidylcholine (O-16:1_20:4) levels	Weighted median	24	-0.549277	0.324685	0.0906991	-1.18566	0.0871061	0.577367	0.305544	1.09101
GCST90277330	finn-b-C3_MELANOMA_SKIN	Malignant melanoma of skin	Phosphatidylcholine (O-16:1_20:4) levels	Inverse variance weighted	24	-0.367172	0.249134	0.140537	-0.855474	0.121131	0.692691	0.425082	1.12877
GCST90277330	finn-b-C3_MELANOMA_SKIN	Malignant melanoma of skin	Phosphatidylcholine (O-16:1_20:4) levels	Simple mode	24	-0.829746	0.758694	0.28543	-2.31679	0.657293	0.43616	0.09859	1.92956
GCST90277330	finn-b-C3_MELANOMA_SKIN	Malignant melanoma of skin	Phosphatidylcholine (O-16:1_20:4) levels	Weighted mode	24	-0.635021	0.349236	0.0820638	-1.31952	0.0494807	0.529924	0.267263	1.05073
GCST90277331	finn-b-C3_MELANOMA_SKIN	Malignant melanoma of skin	Phosphatidylcholine (O-16:2_18:0) levels	MR Egger	12	0.427382	1.14081	0.715756	-1.8086	2.66336	1.53324	0.163884	14.3444
GCST90277331	finn-b-C3_MELANOMA_SKIN	Malignant melanoma of skin	Phosphatidylcholine (O-16:2_18:0) levels	Weighted median	12	0.251559	0.55159	0.648346	-0.829558	1.33268	1.28603	0.436242	3.79117
GCST90277331	finn-b-C3_MELANOMA_SKIN	Malignant melanoma of skin	Phosphatidylcholine (O-16:2_18:0) levels	Inverse variance weighted	12	-0.113527	0.411088	0.782423	-0.91926	0.692206	0.89268	0.398814	1.99812
GCST90277331	finn-b-C3_MELANOMA_SKIN	Malignant melanoma of skin	Phosphatidylcholine (O-16:2_18:0) levels	Simple mode	12	0.340235	0.838877	0.692826	-1.30396	1.98443	1.40528	0.271454	7.27493
GCST90277331	finn-b-C3_MELANOMA_SKIN	Malignant melanoma of skin	Phosphatidylcholine (O-16:2_18:0) levels	Weighted mode	12	0.415431	0.651714	0.536878	-0.861928	1.69279	1.51502	0.422347	5.43462
GCST90277332	finn-b-C3_MELANOMA_SKIN	Malignant melanoma of skin	Phosphatidylcholine (O-17:0_15:0) levels	MR Egger	15	-1.48531	0.887659	0.118149	-3.22512	0.254503	0.226433	0.039751	1.28982
GCST90277332	finn-b-C3_MELANOMA_SKIN	Malignant melanoma of skin	Phosphatidylcholine (O-17:0_15:0) levels	Weighted median	15	-0.300865	0.604598	0.618746	-1.48588	0.884147	0.740178	0.226304	2.42092
GCST90277332	finn-b-C3_MELANOMA_SKIN	Malignant melanoma of skin	Phosphatidylcholine (O-17:0_15:0) levels	Inverse variance weighted	15	-0.442462	0.434766	0.30882	-1.2946	0.409679	0.642453	0.274007	1.50633
GCST90277332	finn-b-C3_MELANOMA_SKIN	Malignant melanoma of skin	Phosphatidylcholine (O-17:0_15:0) levels	Simple mode	15	-0.769511	0.94505	0.429132	-2.62181	1.08279	0.463239	0.0726713	2.9529
GCST90277332	finn-b-C3_MELANOMA_SKIN	Malignant melanoma of skin	Phosphatidylcholine (O-17:0_15:0) levels	Weighted mode	15	-0.735053	0.937605	0.44612	-2.57276	1.10265	0.47948	0.0763247	3.01214
GCST90277333	finn-b-C3_MELANOMA_SKIN	Malignant melanoma of skin	Phosphatidylcholine (O-17:0_17:1) levels	MR Egger	33	0.43443	0.836827	0.60735	-1.20575	2.07461	1.54408	0.299467	7.96145
GCST90277333	finn-b-C3_MELANOMA_SKIN	Malignant melanoma of skin	Phosphatidylcholine (O-17:0_17:1) levels	Weighted median	33	0.366111	0.430087	0.394631	-0.476859	1.20908	1.44212	0.62073	3.3504
GCST90277333	finn-b-C3_MELANOMA_SKIN	Malignant melanoma of skin	Phosphatidylcholine (O-17:0_17:1) levels	Inverse variance weighted	33	0.429647	0.305277	0.159309	-0.168697	1.02799	1.53671	0.844765	2.79544
GCST90277333	finn-b-C3_MELANOMA_SKIN	Malignant melanoma of skin	Phosphatidylcholine (O-17:0_17:1) levels	Simple mode	33	0.214698	0.849294	0.802043	-1.44992	1.87931	1.23949	0.234589	6.54902
GCST90277333	finn-b-C3_MELANOMA_SKIN	Malignant melanoma of skin	Phosphatidylcholine (O-17:0_17:1) levels	Weighted mode	33	0.175869	0.815438	0.830611	-1.42239	1.77413	1.19228	0.241137	5.89514
GCST90277334	finn-b-C3_MELANOMA_SKIN	Malignant melanoma of skin	Phosphatidylcholine (O-18:0_14:0) levels	MR Egger	14	-0.0444584	1.1327	0.969337	-2.26456	2.17564	0.956515	0.103876	8.80781
GCST90277334	finn-b-C3_MELANOMA_SKIN	Malignant melanoma of skin	Phosphatidylcholine (O-18:0_14:0) levels	Weighted median	14	0.823326	0.606232	0.174431	-0.364888	2.01154	2.27806	0.694274	7.47482
GCST90277334	finn-b-C3_MELANOMA_SKIN	Malignant melanoma of skin	Phosphatidylcholine (O-18:0_14:0) levels	Inverse variance weighted	14	0.827081	0.460453	0.0724576	-0.0754074	1.72957	2.28663	0.927366	5.63822
GCST90277334	finn-b-C3_MELANOMA_SKIN	Malignant melanoma of skin	Phosphatidylcholine (O-18:0_14:0) levels	Simple mode	14	0.883606	1.12422	0.445976	-1.31987	3.08709	2.41961	0.267169	21.9131
GCST90277334	finn-b-C3_MELANOMA_SKIN	Malignant melanoma of skin	Phosphatidylcholine (O-18:0_14:0) levels	Weighted mode	14	0.83608	1.13044	0.472683	-1.37958	3.05173	2.3073	0.251685	21.152
GCST90277335	finn-b-C3_MELANOMA_SKIN	Malignant melanoma of skin	Phosphatidylcholine (O-18:0_16:1) levels	MR Egger	15	-0.915837	1.19597	0.457493	-3.25994	1.42827	0.400182	0.0383907	4.17146
GCST90277335	finn-b-C3_MELANOMA_SKIN	Malignant melanoma of skin	Phosphatidylcholine (O-18:0_16:1) levels	Weighted median	15	0.517688	0.559745	0.355037	-0.579413	1.61479	1.67814	0.560227	5.02683
GCST90277335	finn-b-C3_MELANOMA_SKIN	Malignant melanoma of skin	Phosphatidylcholine (O-18:0_16:1) levels	Inverse variance weighted	15	0.465567	0.418899	0.266394	-0.355475	1.28661	1.59292	0.70084	3.62049
GCST90277335	finn-b-C3_MELANOMA_SKIN	Malignant melanoma of skin	Phosphatidylcholine (O-18:0_16:1) levels	Simple mode	15	-0.405204	0.977087	0.684642	-2.32029	1.50989	0.666841	0.0982446	4.52622
GCST90277335	finn-b-C3_MELANOMA_SKIN	Malignant melanoma of skin	Phosphatidylcholine (O-18:0_16:1) levels	Weighted mode	15	0.510831	0.961273	0.603464	-1.37326	2.39493	1.66668	0.253279	10.9674
GCST90277336	finn-b-C3_MELANOMA_SKIN	Malignant melanoma of skin	Phosphatidylcholine (O-18:0_20:4) levels	MR Egger	20	-0.830516	0.630899	0.204557	-2.06708	0.406047	0.435825	0.126555	1.50087
GCST90277336	finn-b-C3_MELANOMA_SKIN	Malignant melanoma of skin	Phosphatidylcholine (O-18:0_20:4) levels	Weighted median	20	-0.421342	0.428206	0.32513	-1.26063	0.417942	0.656166	0.283477	1.51883
GCST90277336	finn-b-C3_MELANOMA_SKIN	Malignant melanoma of skin	Phosphatidylcholine (O-18:0_20:4) levels	Inverse variance weighted	20	-0.142191	0.311469	0.648019	-0.752671	0.468289	0.867456	0.471107	1.59726
GCST90277336	finn-b-C3_MELANOMA_SKIN	Malignant melanoma of skin	Phosphatidylcholine (O-18:0_20:4) levels	Simple mode	20	0.407516	0.880112	0.648604	-1.3175	2.13254	1.50308	0.267803	8.43623
GCST90277336	finn-b-C3_MELANOMA_SKIN	Malignant melanoma of skin	Phosphatidylcholine (O-18:0_20:4) levels	Weighted mode	20	-0.548546	0.43364	0.221174	-1.39848	0.301389	0.577789	0.246972	1.35173
GCST90277337	finn-b-C3_MELANOMA_SKIN	Malignant melanoma of skin	Phosphatidylcholine (O-18:1_16:0) levels	MR Egger	30	1.45959	0.925876	0.126157	-0.355128	3.2743	4.30419	0.701083	26.4248
GCST90277337	finn-b-C3_MELANOMA_SKIN	Malignant melanoma of skin	Phosphatidylcholine (O-18:1_16:0) levels	Weighted median	30	0.0354529	0.433398	0.934804	-0.814008	0.884914	1.03609	0.443079	2.42277
GCST90277337	finn-b-C3_MELANOMA_SKIN	Malignant melanoma of skin	Phosphatidylcholine (O-18:1_16:0) levels	Inverse variance weighted	30	0.250483	0.314358	0.425562	-0.365659	0.866625	1.28465	0.693739	2.37887
GCST90277337	finn-b-C3_MELANOMA_SKIN	Malignant melanoma of skin	Phosphatidylcholine (O-18:1_16:0) levels	Simple mode	30	-0.127367	0.804979	0.875377	-1.70513	1.45039	0.88041	0.18175	4.26478
GCST90277337	finn-b-C3_MELANOMA_SKIN	Malignant melanoma of skin	Phosphatidylcholine (O-18:1_16:0) levels	Weighted mode	30	-0.0343844	0.797993	0.965926	-1.59845	1.52968	0.9662	0.20221	4.6167
GCST90277338	finn-b-C3_MELANOMA_SKIN	Malignant melanoma of skin	Phosphatidylcholine (O-18:1_18:2) levels	MR Egger	23	0.847653	0.879443	0.346089	-0.876055	2.57136	2.33416	0.416422	13.0836
GCST90277338	finn-b-C3_MELANOMA_SKIN	Malignant melanoma of skin	Phosphatidylcholine (O-18:1_18:2) levels	Weighted median	23	0.722423	0.487041	0.137998	-0.232179	1.67702	2.05942	0.792804	5.34961
GCST90277338	finn-b-C3_MELANOMA_SKIN	Malignant melanoma of skin	Phosphatidylcholine (O-18:1_18:2) levels	Inverse variance weighted	23	0.255054	0.356983	0.474936	-0.444632	0.95474	1.29053	0.64106	2.59799
GCST90277338	finn-b-C3_MELANOMA_SKIN	Malignant melanoma of skin	Phosphatidylcholine (O-18:1_18:2) levels	Simple mode	23	0.688409	0.863255	0.433709	-1.00357	2.38039	1.99055	0.366568	10.8091
GCST90277338	finn-b-C3_MELANOMA_SKIN	Malignant melanoma of skin	Phosphatidylcholine (O-18:1_18:2) levels	Weighted mode	23	0.845494	0.581293	0.159926	-0.293841	1.98483	2.32913	0.745395	7.2778
GCST90277339	finn-b-C3_MELANOMA_SKIN	Malignant melanoma of skin	Phosphatidylcholine (O-18:1_20:3) levels	MR Egger	19	0.996916	0.805027	0.23241	-0.580937	2.57477	2.70991	0.559374	13.1283
GCST90277339	finn-b-C3_MELANOMA_SKIN	Malignant melanoma of skin	Phosphatidylcholine (O-18:1_20:3) levels	Weighted median	19	0.518212	0.491369	0.291595	-0.444872	1.4813	1.67902	0.640907	4.39864
GCST90277339	finn-b-C3_MELANOMA_SKIN	Malignant melanoma of skin	Phosphatidylcholine (O-18:1_20:3) levels	Inverse variance weighted	19	0.204547	0.333721	0.539923	-0.449546	0.85864	1.22697	0.637918	2.35995
GCST90277339	finn-b-C3_MELANOMA_SKIN	Malignant melanoma of skin	Phosphatidylcholine (O-18:1_20:3) levels	Simple mode	19	0.509873	0.830954	0.547156	-1.1188	2.13854	1.66508	0.326673	8.48706
GCST90277339	finn-b-C3_MELANOMA_SKIN	Malignant melanoma of skin	Phosphatidylcholine (O-18:1_20:3) levels	Weighted mode	19	0.524296	0.544714	0.348544	-0.543343	1.59194	1.68927	0.580803	4.91325
GCST90277340	finn-b-C3_MELANOMA_SKIN	Malignant melanoma of skin	Phosphatidylcholine (O-18:1_20:4) levels	MR Egger	20	-0.358837	0.724904	0.626579	-1.77965	1.06198	0.698488	0.168697	2.89208
GCST90277340	finn-b-C3_MELANOMA_SKIN	Malignant melanoma of skin	Phosphatidylcholine (O-18:1_20:4) levels	Weighted median	20	-0.575493	0.457256	0.208182	-1.47171	0.320728	0.562427	0.229532	1.37813
GCST90277340	finn-b-C3_MELANOMA_SKIN	Malignant melanoma of skin	Phosphatidylcholine (O-18:1_20:4) levels	Inverse variance weighted	20	-0.314114	0.321028	0.327845	-0.943329	0.315101	0.730436	0.38933	1.3704
GCST90277340	finn-b-C3_MELANOMA_SKIN	Malignant melanoma of skin	Phosphatidylcholine (O-18:1_20:4) levels	Simple mode	20	-0.286329	0.88459	0.749712	-2.02013	1.44747	0.751015	0.132639	4.25233
GCST90277340	finn-b-C3_MELANOMA_SKIN	Malignant melanoma of skin	Phosphatidylcholine (O-18:1_20:4) levels	Weighted mode	20	-0.560789	0.492798	0.269281	-1.52667	0.405096	0.570759	0.217257	1.49945
GCST90277341	finn-b-C3_MELANOMA_SKIN	Malignant melanoma of skin	Phosphatidylcholine (O-18:2_16:0) levels	MR Egger	24	1.45903	0.80722	0.0843835	-0.123124	3.04118	4.30177	0.884154	20.9299
GCST90277341	finn-b-C3_MELANOMA_SKIN	Malignant melanoma of skin	Phosphatidylcholine (O-18:2_16:0) levels	Weighted median	24	-0.0548078	0.51586	0.915388	-1.06589	0.956278	0.946667	0.34442	2.60199
GCST90277341	finn-b-C3_MELANOMA_SKIN	Malignant melanoma of skin	Phosphatidylcholine (O-18:2_16:0) levels	Inverse variance weighted	24	0.0490281	0.372525	0.895292	-0.681121	0.779177	1.05025	0.50605	2.17968
GCST90277341	finn-b-C3_MELANOMA_SKIN	Malignant melanoma of skin	Phosphatidylcholine (O-18:2_16:0) levels	Simple mode	24	0.309138	0.859164	0.722271	-1.37482	1.9931	1.36225	0.252884	7.33825
GCST90277341	finn-b-C3_MELANOMA_SKIN	Malignant melanoma of skin	Phosphatidylcholine (O-18:2_16:0) levels	Weighted mode	24	0.476217	0.842089	0.577197	-1.17428	2.12671	1.60997	0.309042	8.38723
GCST90277342	finn-b-C3_MELANOMA_SKIN	Malignant melanoma of skin	Phosphatidylcholine (O-18:2_18:1) levels	MR Egger	17	-0.0289498	1.38865	0.983642	-2.75071	2.69281	0.971465	0.0638826	14.7731
GCST90277342	finn-b-C3_MELANOMA_SKIN	Malignant melanoma of skin	Phosphatidylcholine (O-18:2_18:1) levels	Weighted median	17	0.402321	0.562964	0.474827	-0.701088	1.50573	1.49529	0.496045	4.50745
GCST90277342	finn-b-C3_MELANOMA_SKIN	Malignant melanoma of skin	Phosphatidylcholine (O-18:2_18:1) levels	Inverse variance weighted	17	0.350863	0.408765	0.3907	-0.450316	1.15204	1.42029	0.637426	3.16465
GCST90277342	finn-b-C3_MELANOMA_SKIN	Malignant melanoma of skin	Phosphatidylcholine (O-18:2_18:1) levels	Simple mode	17	-0.738532	1.026	0.482022	-2.7495	1.27243	0.477815	0.06396	3.56953
GCST90277342	finn-b-C3_MELANOMA_SKIN	Malignant melanoma of skin	Phosphatidylcholine (O-18:2_18:1) levels	Weighted mode	17	1.37093	0.992343	0.18611	-0.574059	3.31593	3.93903	0.563234	27.5479
GCST90277343	finn-b-C3_MELANOMA_SKIN	Malignant melanoma of skin	Phosphatidylcholine (O-18:2_18:2) levels	MR Egger	19	0.435466	0.939278	0.648802	-1.40552	2.27645	1.54568	0.24524	9.74204
GCST90277343	finn-b-C3_MELANOMA_SKIN	Malignant melanoma of skin	Phosphatidylcholine (O-18:2_18:2) levels	Weighted median	19	0.426182	0.555239	0.442747	-0.662088	1.51445	1.5314	0.515773	4.54692
GCST90277343	finn-b-C3_MELANOMA_SKIN	Malignant melanoma of skin	Phosphatidylcholine (O-18:2_18:2) levels	Inverse variance weighted	19	0.351122	0.38302	0.35929	-0.399598	1.10184	1.42066	0.67059	3.0097
GCST90277343	finn-b-C3_MELANOMA_SKIN	Malignant melanoma of skin	Phosphatidylcholine (O-18:2_18:2) levels	Simple mode	19	0.650527	1.00476	0.525515	-1.3188	2.61985	1.91655	0.267457	13.7337
GCST90277343	finn-b-C3_MELANOMA_SKIN	Malignant melanoma of skin	Phosphatidylcholine (O-18:2_18:2) levels	Weighted mode	19	0.898654	0.782399	0.265761	-0.634849	2.43216	2.45629	0.530016	11.3834
GCST90277344	finn-b-C3_MELANOMA_SKIN	Malignant melanoma of skin	Phosphatidylcholine (O-18:2_20:4) levels	MR Egger	20	-0.244465	0.896699	0.788242	-2.002	1.51307	0.783123	0.135065	4.54063
GCST90277344	finn-b-C3_MELANOMA_SKIN	Malignant melanoma of skin	Phosphatidylcholine (O-18:2_20:4) levels	Weighted median	20	-0.465306	0.491166	0.34346	-1.42799	0.497379	0.627943	0.23979	1.64441
GCST90277344	finn-b-C3_MELANOMA_SKIN	Malignant melanoma of skin	Phosphatidylcholine (O-18:2_20:4) levels	Inverse variance weighted	20	-0.342114	0.346228	0.323095	-1.02072	0.336493	0.710267	0.360335	1.40003
GCST90277344	finn-b-C3_MELANOMA_SKIN	Malignant melanoma of skin	Phosphatidylcholine (O-18:2_20:4) levels	Simple mode	20	0.159383	0.953106	0.86896	-1.7087	2.02747	1.17279	0.1811	7.59485
GCST90277344	finn-b-C3_MELANOMA_SKIN	Malignant melanoma of skin	Phosphatidylcholine (O-18:2_20:4) levels	Weighted mode	20	-0.943592	0.735566	0.214987	-2.3853	0.498118	0.389227	0.0920613	1.64562
GCST90277345	finn-b-C3_MELANOMA_SKIN	Malignant melanoma of skin	Phosphatidylethanolamine (16:0_18:2) levels	MR Egger	21	0.542898	0.50219	0.293202	-0.441395	1.52719	1.72099	0.643139	4.60522
GCST90277345	finn-b-C3_MELANOMA_SKIN	Malignant melanoma of skin	Phosphatidylethanolamine (16:0_18:2) levels	Weighted median	21	0.255985	0.306786	0.40405	-0.345315	0.857285	1.29173	0.707997	2.35675
GCST90277345	finn-b-C3_MELANOMA_SKIN	Malignant melanoma of skin	Phosphatidylethanolamine (16:0_18:2) levels	Inverse variance weighted	21	0.2812	0.22623	0.213873	-0.16221	0.724611	1.32472	0.850262	2.06393
GCST90277345	finn-b-C3_MELANOMA_SKIN	Malignant melanoma of skin	Phosphatidylethanolamine (16:0_18:2) levels	Simple mode	21	-0.0703704	0.528881	0.895479	-1.10698	0.966237	0.932049	0.330556	2.62804
GCST90277345	finn-b-C3_MELANOMA_SKIN	Malignant melanoma of skin	Phosphatidylethanolamine (16:0_18:2) levels	Weighted mode	21	0.372801	0.303116	0.233008	-0.221306	0.966908	1.4518	0.801471	2.6298
GCST90277346	finn-b-C3_MELANOMA_SKIN	Malignant melanoma of skin	Phosphatidylethanolamine (16:0_20:4) levels	MR Egger	24	0.64585	0.408613	0.128243	-0.155031	1.44673	1.90761	0.856389	4.2492
GCST90277346	finn-b-C3_MELANOMA_SKIN	Malignant melanoma of skin	Phosphatidylethanolamine (16:0_20:4) levels	Weighted median	24	0.178412	0.284405	0.530453	-0.379023	0.735846	1.19532	0.68453	2.08725
GCST90277346	finn-b-C3_MELANOMA_SKIN	Malignant melanoma of skin	Phosphatidylethanolamine (16:0_20:4) levels	Inverse variance weighted	24	0.109173	0.220747	0.620909	-0.323491	0.541838	1.11536	0.723618	1.71916
GCST90277346	finn-b-C3_MELANOMA_SKIN	Malignant melanoma of skin	Phosphatidylethanolamine (16:0_20:4) levels	Simple mode	24	0.208891	0.545348	0.705206	-0.859992	1.27777	1.23231	0.423166	3.58864
GCST90277346	finn-b-C3_MELANOMA_SKIN	Malignant melanoma of skin	Phosphatidylethanolamine (16:0_20:4) levels	Weighted mode	24	0.188556	0.281807	0.510096	-0.363787	0.740898	1.2075	0.69504	2.09782
GCST90277347	finn-b-C3_MELANOMA_SKIN	Malignant melanoma of skin	Phosphatidylethanolamine (18:0_18:2) levels	MR Egger	29	0.233014	0.412763	0.577059	-0.576002	1.04203	1.2624	0.562141	2.83497
GCST90277347	finn-b-C3_MELANOMA_SKIN	Malignant melanoma of skin	Phosphatidylethanolamine (18:0_18:2) levels	Weighted median	29	0.562607	0.292778	0.0546541	-0.0112379	1.13645	1.75524	0.988825	3.11569
GCST90277347	finn-b-C3_MELANOMA_SKIN	Malignant melanoma of skin	Phosphatidylethanolamine (18:0_18:2) levels	Inverse variance weighted	29	0.673715	0.210602	0.00137907	0.260935	1.08649	1.96151	1.29814	2.96387
GCST90277347	finn-b-C3_MELANOMA_SKIN	Malignant melanoma of skin	Phosphatidylethanolamine (18:0_18:2) levels	Simple mode	29	0.214216	0.497376	0.669989	-0.76064	1.18907	1.23889	0.467367	3.28403
GCST90277347	finn-b-C3_MELANOMA_SKIN	Malignant melanoma of skin	Phosphatidylethanolamine (18:0_18:2) levels	Weighted mode	29	0.51969	0.29499	0.0890334	-0.0584904	1.09787	1.68151	0.943187	2.99778
GCST90277348	finn-b-C3_MELANOMA_SKIN	Malignant melanoma of skin	Phosphatidylethanolamine (18:0_20:4) levels	MR Egger	20	0.771731	0.534642	0.166072	-0.276168	1.81963	2.16351	0.758686	6.16957
GCST90277348	finn-b-C3_MELANOMA_SKIN	Malignant melanoma of skin	Phosphatidylethanolamine (18:0_20:4) levels	Weighted median	20	0.242421	0.329911	0.462456	-0.404203	0.889046	1.27433	0.667508	2.43281
GCST90277348	finn-b-C3_MELANOMA_SKIN	Malignant melanoma of skin	Phosphatidylethanolamine (18:0_20:4) levels	Inverse variance weighted	20	0.0501966	0.256069	0.844589	-0.451699	0.552093	1.05148	0.636545	1.73688
GCST90277348	finn-b-C3_MELANOMA_SKIN	Malignant melanoma of skin	Phosphatidylethanolamine (18:0_20:4) levels	Simple mode	20	-0.999644	0.712857	0.176951	-2.39684	0.397555	0.36801	0.0910047	1.48818
GCST90277348	finn-b-C3_MELANOMA_SKIN	Malignant melanoma of skin	Phosphatidylethanolamine (18:0_20:4) levels	Weighted mode	20	0.350124	0.320639	0.288506	-0.278329	0.978576	1.41924	0.757048	2.66067
GCST90277349	finn-b-C3_MELANOMA_SKIN	Malignant melanoma of skin	Phosphatidylethanolamine (18:1_18:1) levels	MR Egger	22	0.562297	0.677538	0.416385	-0.765677	1.89027	1.7547	0.465019	6.62116
GCST90277349	finn-b-C3_MELANOMA_SKIN	Malignant melanoma of skin	Phosphatidylethanolamine (18:1_18:1) levels	Weighted median	22	0.257357	0.41177	0.53197	-0.549712	1.06443	1.29351	0.577116	2.89918
GCST90277349	finn-b-C3_MELANOMA_SKIN	Malignant melanoma of skin	Phosphatidylethanolamine (18:1_18:1) levels	Inverse variance weighted	22	-0.109621	0.281308	0.696771	-0.660985	0.441742	0.896174	0.516343	1.55542
GCST90277349	finn-b-C3_MELANOMA_SKIN	Malignant melanoma of skin	Phosphatidylethanolamine (18:1_18:1) levels	Simple mode	22	-0.2072	0.649867	0.753002	-1.48094	1.06654	0.812857	0.227424	2.90531
GCST90277349	finn-b-C3_MELANOMA_SKIN	Malignant melanoma of skin	Phosphatidylethanolamine (18:1_18:1) levels	Weighted mode	22	0.25014	0.457652	0.590433	-0.646857	1.14714	1.28421	0.523689	3.14916
GCST90277350	finn-b-C3_MELANOMA_SKIN	Malignant melanoma of skin	Phosphatidylethanolamine (O-16:1_18:2) levels	MR Egger	14	-0.689014	1.05563	0.526255	-2.75805	1.38002	0.502071	0.0634151	3.975
GCST90277350	finn-b-C3_MELANOMA_SKIN	Malignant melanoma of skin	Phosphatidylethanolamine (O-16:1_18:2) levels	Weighted median	14	-0.3131	0.561098	0.576835	-1.41285	0.786652	0.731177	0.243448	2.19603
GCST90277350	finn-b-C3_MELANOMA_SKIN	Malignant melanoma of skin	Phosphatidylethanolamine (O-16:1_18:2) levels	Inverse variance weighted	14	0.220452	0.403036	0.584394	-0.569499	1.0104	1.24664	0.565809	2.7467
GCST90277350	finn-b-C3_MELANOMA_SKIN	Malignant melanoma of skin	Phosphatidylethanolamine (O-16:1_18:2) levels	Simple mode	14	-0.862158	0.988953	0.399138	-2.80051	1.07619	0.42225	0.0607793	2.93348
GCST90277350	finn-b-C3_MELANOMA_SKIN	Malignant melanoma of skin	Phosphatidylethanolamine (O-16:1_18:2) levels	Weighted mode	14	-0.82661	1.01952	0.432086	-2.82488	1.17166	0.43753	0.0593159	3.22734
GCST90277351	finn-b-C3_MELANOMA_SKIN	Malignant melanoma of skin	Phosphatidylethanolamine (O-16:1_20:4) levels	MR Egger	24	-1.17828	0.856347	0.182688	-2.85672	0.50016	0.307808	0.057457	1.64899
GCST90277351	finn-b-C3_MELANOMA_SKIN	Malignant melanoma of skin	Phosphatidylethanolamine (O-16:1_20:4) levels	Weighted median	24	-0.997888	0.474578	0.0354933	-1.92806	-0.067715	0.368657	0.14543	0.934527
GCST90277351	finn-b-C3_MELANOMA_SKIN	Malignant melanoma of skin	Phosphatidylethanolamine (O-16:1_20:4) levels	Inverse variance weighted	24	-0.706297	0.325878	0.0302069	-1.34502	-0.0675764	0.493468	0.260535	0.934656
GCST90277351	finn-b-C3_MELANOMA_SKIN	Malignant melanoma of skin	Phosphatidylethanolamine (O-16:1_20:4) levels	Simple mode	24	-0.842803	0.840189	0.326245	-2.48957	0.803967	0.430502	0.0829453	2.23439
GCST90277351	finn-b-C3_MELANOMA_SKIN	Malignant melanoma of skin	Phosphatidylethanolamine (O-16:1_20:4) levels	Weighted mode	24	-0.997206	0.618444	0.120504	-2.20936	0.214945	0.368909	0.109771	1.23979
GCST90277352	finn-b-C3_MELANOMA_SKIN	Malignant melanoma of skin	Phosphatidylethanolamine (O-16:1_22:5) levels	MR Egger	14	0.106633	1.2759	0.934773	-2.39414	2.6074	1.11253	0.0912516	13.5638
GCST90277352	finn-b-C3_MELANOMA_SKIN	Malignant melanoma of skin	Phosphatidylethanolamine (O-16:1_22:5) levels	Weighted median	14	-0.671558	0.632482	0.288335	-1.91122	0.568107	0.510912	0.147899	1.76492
GCST90277352	finn-b-C3_MELANOMA_SKIN	Malignant melanoma of skin	Phosphatidylethanolamine (O-16:1_22:5) levels	Inverse variance weighted	14	-0.256305	0.559131	0.646665	-1.3522	0.839591	0.773906	0.25867	2.31542
GCST90277352	finn-b-C3_MELANOMA_SKIN	Malignant melanoma of skin	Phosphatidylethanolamine (O-16:1_22:5) levels	Simple mode	14	-1.12262	1.11048	0.330493	-3.29916	1.05391	0.325425	0.0369142	2.86885
GCST90277352	finn-b-C3_MELANOMA_SKIN	Malignant melanoma of skin	Phosphatidylethanolamine (O-16:1_22:5) levels	Weighted mode	14	-1.04245	1.12491	0.370968	-3.24728	1.16237	0.352589	0.0388799	3.19751
GCST90277353	finn-b-C3_MELANOMA_SKIN	Malignant melanoma of skin	Phosphatidylethanolamine (O-18:1_18:2) levels	MR Egger	25	1.1117	0.905679	0.23206	-0.663432	2.88683	3.03952	0.515081	17.9363
GCST90277353	finn-b-C3_MELANOMA_SKIN	Malignant melanoma of skin	Phosphatidylethanolamine (O-18:1_18:2) levels	Weighted median	25	0.699996	0.474605	0.140239	-0.230229	1.63022	2.01374	0.794352	5.105
GCST90277353	finn-b-C3_MELANOMA_SKIN	Malignant melanoma of skin	Phosphatidylethanolamine (O-18:1_18:2) levels	Inverse variance weighted	25	0.433601	0.325757	0.18317	-0.204882	1.07208	1.5428	0.814744	2.92146
GCST90277353	finn-b-C3_MELANOMA_SKIN	Malignant melanoma of skin	Phosphatidylethanolamine (O-18:1_18:2) levels	Simple mode	25	0.719567	0.819291	0.3885	-0.886243	2.32538	2.05354	0.412201	10.2305
GCST90277353	finn-b-C3_MELANOMA_SKIN	Malignant melanoma of skin	Phosphatidylethanolamine (O-18:1_18:2) levels	Weighted mode	25	0.962486	0.640908	0.146205	-0.293694	2.21867	2.6182	0.745504	9.19506
GCST90277354	finn-b-C3_MELANOMA_SKIN	Malignant melanoma of skin	Phosphatidylethanolamine (O-18:1_20:4) levels	MR Egger	27	-0.443448	0.679376	0.519889	-1.77502	0.888128	0.64182	0.169479	2.43058
GCST90277354	finn-b-C3_MELANOMA_SKIN	Malignant melanoma of skin	Phosphatidylethanolamine (O-18:1_20:4) levels	Weighted median	27	-0.579044	0.468319	0.216299	-1.49695	0.338862	0.560434	0.223812	1.40335
GCST90277354	finn-b-C3_MELANOMA_SKIN	Malignant melanoma of skin	Phosphatidylethanolamine (O-18:1_20:4) levels	Inverse variance weighted	27	-0.40304	0.301888	0.181856	-0.994741	0.188661	0.668285	0.369819	1.20763
GCST90277354	finn-b-C3_MELANOMA_SKIN	Malignant melanoma of skin	Phosphatidylethanolamine (O-18:1_20:4) levels	Simple mode	27	-0.197433	0.78297	0.8029	-1.73205	1.33719	0.820835	0.176921	3.80832
GCST90277354	finn-b-C3_MELANOMA_SKIN	Malignant melanoma of skin	Phosphatidylethanolamine (O-18:1_20:4) levels	Weighted mode	27	-0.680844	0.522448	0.203937	-1.70484	0.343155	0.50619	0.181801	1.40939
GCST90277355	finn-b-C3_MELANOMA_SKIN	Malignant melanoma of skin	Phosphatidylethanolamine (O-18:2_18:1) levels	MR Egger	18	2.30288	1.18793	0.0704029	-0.0254641	4.63123	10.003	0.974857	102.64
GCST90277355	finn-b-C3_MELANOMA_SKIN	Malignant melanoma of skin	Phosphatidylethanolamine (O-18:2_18:1) levels	Weighted median	18	0.637598	0.528641	0.227776	-0.398538	1.67373	1.89193	0.671301	5.33204
GCST90277355	finn-b-C3_MELANOMA_SKIN	Malignant melanoma of skin	Phosphatidylethanolamine (O-18:2_18:1) levels	Inverse variance weighted	18	0.444579	0.407604	0.275399	-0.354325	1.24348	1.55983	0.701647	3.46767
GCST90277355	finn-b-C3_MELANOMA_SKIN	Malignant melanoma of skin	Phosphatidylethanolamine (O-18:2_18:1) levels	Simple mode	18	1.1636	1.05752	0.286536	-0.909149	3.23635	3.20144	0.402867	25.4407
GCST90277355	finn-b-C3_MELANOMA_SKIN	Malignant melanoma of skin	Phosphatidylethanolamine (O-18:2_18:1) levels	Weighted mode	18	1.18155	1.03402	0.269009	-0.845118	3.20822	3.25943	0.429507	24.7351
GCST90277356	finn-b-C3_MELANOMA_SKIN	Malignant melanoma of skin	Phosphatidylethanolamine (O-18:2_18:2) levels	MR Egger	13	0.198439	1.68915	0.908599	-3.1123	3.50917	1.2195	0.0444987	33.4206
GCST90277356	finn-b-C3_MELANOMA_SKIN	Malignant melanoma of skin	Phosphatidylethanolamine (O-18:2_18:2) levels	Weighted median	13	0.110995	0.648414	0.864083	-1.1599	1.38189	1.11739	0.313518	3.98241
GCST90277356	finn-b-C3_MELANOMA_SKIN	Malignant melanoma of skin	Phosphatidylethanolamine (O-18:2_18:2) levels	Inverse variance weighted	13	0.418089	0.547278	0.444902	-0.654576	1.49075	1.51906	0.519662	4.44044
GCST90277356	finn-b-C3_MELANOMA_SKIN	Malignant melanoma of skin	Phosphatidylethanolamine (O-18:2_18:2) levels	Simple mode	13	-0.450927	1.27041	0.72879	-2.94093	2.03907	0.637037	0.0528167	7.68349
GCST90277356	finn-b-C3_MELANOMA_SKIN	Malignant melanoma of skin	Phosphatidylethanolamine (O-18:2_18:2) levels	Weighted mode	13	-0.450927	1.03826	0.67177	-2.48592	1.58407	0.637037	0.083249	4.87473
GCST90277357	finn-b-C3_MELANOMA_SKIN	Malignant melanoma of skin	Phosphatidylethanolamine (O-18:2_20:4) levels	MR Egger	24	0.185093	1.01911	0.857542	-1.81236	2.18255	1.20333	0.163268	8.86886
GCST90277357	finn-b-C3_MELANOMA_SKIN	Malignant melanoma of skin	Phosphatidylethanolamine (O-18:2_20:4) levels	Weighted median	24	-0.725353	0.506385	0.152025	-1.71787	0.267162	0.484154	0.179448	1.30625
GCST90277357	finn-b-C3_MELANOMA_SKIN	Malignant melanoma of skin	Phosphatidylethanolamine (O-18:2_20:4) levels	Inverse variance weighted	24	-0.348643	0.348774	0.317492	-1.03224	0.334954	0.705645	0.356208	1.39788
GCST90277357	finn-b-C3_MELANOMA_SKIN	Malignant melanoma of skin	Phosphatidylethanolamine (O-18:2_20:4) levels	Simple mode	24	-0.757683	0.900162	0.408612	-2.522	1.00663	0.468751	0.0802988	2.73638
GCST90277357	finn-b-C3_MELANOMA_SKIN	Malignant melanoma of skin	Phosphatidylethanolamine (O-18:2_20:4) levels	Weighted mode	24	-0.7735	0.701091	0.281315	-2.14764	0.600638	0.461395	0.11676	1.82328
GCST90277358	finn-b-C3_MELANOMA_SKIN	Malignant melanoma of skin	Phosphatidylinositol (16:0_18:1) levels	MR Egger	17	-0.717682	1.37458	0.609217	-3.41185	1.97649	0.487882	0.03298	7.21735
GCST90277358	finn-b-C3_MELANOMA_SKIN	Malignant melanoma of skin	Phosphatidylinositol (16:0_18:1) levels	Weighted median	17	0.114634	0.559488	0.837657	-0.981961	1.21123	1.12146	0.374576	3.35761
GCST90277358	finn-b-C3_MELANOMA_SKIN	Malignant melanoma of skin	Phosphatidylinositol (16:0_18:1) levels	Inverse variance weighted	17	0.014482	0.421264	0.972576	-0.811195	0.840159	1.01459	0.444327	2.31674
GCST90277358	finn-b-C3_MELANOMA_SKIN	Malignant melanoma of skin	Phosphatidylinositol (16:0_18:1) levels	Simple mode	17	0.310349	0.93292	0.743707	-1.51817	2.13887	1.3639	0.219112	8.48985
GCST90277358	finn-b-C3_MELANOMA_SKIN	Malignant melanoma of skin	Phosphatidylinositol (16:0_18:1) levels	Weighted mode	17	0.235845	0.921388	0.801238	-1.57008	2.04177	1.26598	0.208029	7.70421
GCST90277359	finn-b-C3_MELANOMA_SKIN	Malignant melanoma of skin	Phosphatidylinositol (16:0_18:2) levels	MR Egger	22	0.0515694	0.810834	0.94992	-1.53767	1.6408	1.05292	0.214882	5.15932
GCST90277359	finn-b-C3_MELANOMA_SKIN	Malignant melanoma of skin	Phosphatidylinositol (16:0_18:2) levels	Weighted median	22	0.229759	0.455776	0.614187	-0.663562	1.12308	1.2583	0.515014	3.07431
GCST90277359	finn-b-C3_MELANOMA_SKIN	Malignant melanoma of skin	Phosphatidylinositol (16:0_18:2) levels	Inverse variance weighted	22	0.18169	0.305375	0.55186	-0.416844	0.780225	1.19924	0.659124	2.18196
GCST90277359	finn-b-C3_MELANOMA_SKIN	Malignant melanoma of skin	Phosphatidylinositol (16:0_18:2) levels	Simple mode	22	0.588863	0.742485	0.436591	-0.866408	2.04413	1.80194	0.420459	7.72246
GCST90277359	finn-b-C3_MELANOMA_SKIN	Malignant melanoma of skin	Phosphatidylinositol (16:0_18:2) levels	Weighted mode	22	0.289099	0.530208	0.591322	-0.750108	1.32831	1.33522	0.472315	3.77464
GCST90277360	finn-b-C3_MELANOMA_SKIN	Malignant melanoma of skin	Phosphatidylinositol (16:0_20:4) levels	MR Egger	22	-0.364392	0.844859	0.67086	-2.02032	1.29153	0.694619	0.132614	3.63836
GCST90277360	finn-b-C3_MELANOMA_SKIN	Malignant melanoma of skin	Phosphatidylinositol (16:0_20:4) levels	Weighted median	22	-0.747525	0.471462	0.112842	-1.67159	0.17654	0.473537	0.187948	1.19308
GCST90277360	finn-b-C3_MELANOMA_SKIN	Malignant melanoma of skin	Phosphatidylinositol (16:0_20:4) levels	Inverse variance weighted	22	-0.610757	0.325617	0.0606976	-1.24897	0.0274523	0.54294	0.286801	1.02783
GCST90277360	finn-b-C3_MELANOMA_SKIN	Malignant melanoma of skin	Phosphatidylinositol (16:0_20:4) levels	Simple mode	22	-0.884849	0.829343	0.298117	-2.51036	0.740663	0.412776	0.0812389	2.09733
GCST90277360	finn-b-C3_MELANOMA_SKIN	Malignant melanoma of skin	Phosphatidylinositol (16:0_20:4) levels	Weighted mode	22	-0.964893	0.798677	0.240433	-2.5303	0.600515	0.381024	0.0796351	1.82306
GCST90277361	finn-b-C3_MELANOMA_SKIN	Malignant melanoma of skin	Phosphatidylinositol (18:0_18:1) levels	MR Egger	23	0.309157	0.798197	0.702417	-1.25531	1.87362	1.36228	0.284988	6.51185
GCST90277361	finn-b-C3_MELANOMA_SKIN	Malignant melanoma of skin	Phosphatidylinositol (18:0_18:1) levels	Weighted median	23	0.0288407	0.393395	0.941558	-0.742214	0.799896	1.02926	0.476059	2.22531
GCST90277361	finn-b-C3_MELANOMA_SKIN	Malignant melanoma of skin	Phosphatidylinositol (18:0_18:1) levels	Inverse variance weighted	23	-0.124866	0.286355	0.662799	-0.686121	0.43639	0.882615	0.503525	1.54711
GCST90277361	finn-b-C3_MELANOMA_SKIN	Malignant melanoma of skin	Phosphatidylinositol (18:0_18:1) levels	Simple mode	23	0.298448	0.60117	0.624504	-0.879844	1.47674	1.34777	0.414847	4.37865
GCST90277361	finn-b-C3_MELANOMA_SKIN	Malignant melanoma of skin	Phosphatidylinositol (18:0_18:1) levels	Weighted mode	23	0.150549	0.480524	0.757002	-0.791278	1.09238	1.16247	0.453265	2.98135
GCST90277362	finn-b-C3_MELANOMA_SKIN	Malignant melanoma of skin	Phosphatidylinositol (18:0_18:2) levels	MR Egger	31	-0.0032493	0.405709	0.993665	-0.798438	0.79194	0.996756	0.450031	2.20767
GCST90277362	finn-b-C3_MELANOMA_SKIN	Malignant melanoma of skin	Phosphatidylinositol (18:0_18:2) levels	Weighted median	31	0.0925349	0.302503	0.759683	-0.500372	0.685442	1.09695	0.606305	1.98465
GCST90277362	finn-b-C3_MELANOMA_SKIN	Malignant melanoma of skin	Phosphatidylinositol (18:0_18:2) levels	Inverse variance weighted	31	0.355984	0.21256	0.0939842	-0.0606337	0.772602	1.42758	0.941168	2.16539
GCST90277362	finn-b-C3_MELANOMA_SKIN	Malignant melanoma of skin	Phosphatidylinositol (18:0_18:2) levels	Simple mode	31	0.33567	0.542717	0.540914	-0.728055	1.3994	1.39888	0.482847	4.05275
GCST90277362	finn-b-C3_MELANOMA_SKIN	Malignant melanoma of skin	Phosphatidylinositol (18:0_18:2) levels	Weighted mode	31	0.218012	0.301354	0.475013	-0.372642	0.808666	1.2436	0.688912	2.24491
GCST90277363	finn-b-C3_MELANOMA_SKIN	Malignant melanoma of skin	Phosphatidylinositol (18:0_20:3) levels	MR Egger	31	0.221378	0.495491	0.65835	-0.749784	1.19254	1.24779	0.472469	3.29544
GCST90277363	finn-b-C3_MELANOMA_SKIN	Malignant melanoma of skin	Phosphatidylinositol (18:0_20:3) levels	Weighted median	31	0.344206	0.333294	0.301725	-0.309049	0.997462	1.41087	0.734145	2.71139
GCST90277363	finn-b-C3_MELANOMA_SKIN	Malignant melanoma of skin	Phosphatidylinositol (18:0_20:3) levels	Inverse variance weighted	31	0.0821433	0.233512	0.725009	-0.375541	0.539828	1.08561	0.686918	1.71571
GCST90277363	finn-b-C3_MELANOMA_SKIN	Malignant melanoma of skin	Phosphatidylinositol (18:0_20:3) levels	Simple mode	31	0.38949	0.65671	0.557565	-0.897663	1.67664	1.47623	0.407521	5.34757
GCST90277363	finn-b-C3_MELANOMA_SKIN	Malignant melanoma of skin	Phosphatidylinositol (18:0_20:3) levels	Weighted mode	31	0.323544	0.34672	0.358189	-0.356027	1.00311	1.38202	0.700454	2.72676
GCST90277364	finn-b-C3_MELANOMA_SKIN	Malignant melanoma of skin	Phosphatidylinositol (18:0_20:4) levels	MR Egger	30	-0.210916	0.615953	0.73459	-1.41818	0.996351	0.809842	0.242153	2.70838
GCST90277364	finn-b-C3_MELANOMA_SKIN	Malignant melanoma of skin	Phosphatidylinositol (18:0_20:4) levels	Weighted median	30	-0.0493711	0.353166	0.888821	-0.741576	0.642834	0.951828	0.476363	1.90186
GCST90277364	finn-b-C3_MELANOMA_SKIN	Malignant melanoma of skin	Phosphatidylinositol (18:0_20:4) levels	Inverse variance weighted	30	-0.172248	0.276678	0.533576	-0.714536	0.370041	0.841771	0.489419	1.44779
GCST90277364	finn-b-C3_MELANOMA_SKIN	Malignant melanoma of skin	Phosphatidylinositol (18:0_20:4) levels	Simple mode	30	-0.588449	0.683648	0.396437	-1.9284	0.7515	0.555188	0.145381	2.12018
GCST90277364	finn-b-C3_MELANOMA_SKIN	Malignant melanoma of skin	Phosphatidylinositol (18:0_20:4) levels	Weighted mode	30	-0.268126	0.370293	0.474811	-0.993901	0.457648	0.764811	0.37013	1.58035
GCST90277365	finn-b-C3_MELANOMA_SKIN	Malignant melanoma of skin	Phosphatidylinositol (18:1_18:1) levels	MR Egger	19	0.975877	1.19479	0.425354	-1.36591	3.31766	2.65349	0.255149	27.5958
GCST90277365	finn-b-C3_MELANOMA_SKIN	Malignant melanoma of skin	Phosphatidylinositol (18:1_18:1) levels	Weighted median	19	0.0995886	0.48968	0.838842	-0.860183	1.05936	1.10472	0.423085	2.88453
GCST90277365	finn-b-C3_MELANOMA_SKIN	Malignant melanoma of skin	Phosphatidylinositol (18:1_18:1) levels	Inverse variance weighted	19	-0.0257073	0.399905	0.948745	-0.809521	0.758107	0.97462	0.445071	2.13423
GCST90277365	finn-b-C3_MELANOMA_SKIN	Malignant melanoma of skin	Phosphatidylinositol (18:1_18:1) levels	Simple mode	19	0.0676688	0.780161	0.931838	-1.46145	1.59679	1.07001	0.2319	4.93714
GCST90277365	finn-b-C3_MELANOMA_SKIN	Malignant melanoma of skin	Phosphatidylinositol (18:1_18:1) levels	Weighted mode	19	0.131783	0.57722	0.821982	-0.999569	1.26313	1.14086	0.368038	3.53649
GCST90277366	finn-b-C3_MELANOMA_SKIN	Malignant melanoma of skin	Phosphatidylinositol (18:1_18:2) levels	MR Egger	25	-0.447267	0.993895	0.656913	-2.3953	1.50077	0.639373	0.0911452	4.48513
GCST90277366	finn-b-C3_MELANOMA_SKIN	Malignant melanoma of skin	Phosphatidylinositol (18:1_18:2) levels	Weighted median	25	0.420906	0.422368	0.318988	-0.406934	1.24875	1.52334	0.665688	3.48597
GCST90277366	finn-b-C3_MELANOMA_SKIN	Malignant melanoma of skin	Phosphatidylinositol (18:1_18:2) levels	Inverse variance weighted	25	0.103031	0.315591	0.744067	-0.515526	0.721589	1.10853	0.597186	2.0577
GCST90277366	finn-b-C3_MELANOMA_SKIN	Malignant melanoma of skin	Phosphatidylinositol (18:1_18:2) levels	Simple mode	25	0.569064	0.848883	0.509023	-1.09475	2.23287	1.76661	0.334625	9.32663
GCST90277366	finn-b-C3_MELANOMA_SKIN	Malignant melanoma of skin	Phosphatidylinositol (18:1_18:2) levels	Weighted mode	25	0.581451	0.753814	0.44803	-0.896024	2.05893	1.78863	0.40819	7.83755
GCST90277367	finn-b-C3_MELANOMA_SKIN	Malignant melanoma of skin	Phosphatidylinositol (18:1_20:4) levels	MR Egger	26	-0.202833	0.774771	0.795712	-1.72138	1.31572	0.816415	0.178818	3.72743
GCST90277367	finn-b-C3_MELANOMA_SKIN	Malignant melanoma of skin	Phosphatidylinositol (18:1_20:4) levels	Weighted median	26	-0.4466	0.425048	0.293395	-1.27969	0.386495	0.6398	0.278122	1.47181
GCST90277367	finn-b-C3_MELANOMA_SKIN	Malignant melanoma of skin	Phosphatidylinositol (18:1_20:4) levels	Inverse variance weighted	26	0.00640473	0.318146	0.983939	-0.617161	0.629971	1.00643	0.539474	1.87756
GCST90277367	finn-b-C3_MELANOMA_SKIN	Malignant melanoma of skin	Phosphatidylinositol (18:1_20:4) levels	Simple mode	26	-0.609614	0.849828	0.479815	-2.27528	1.05605	0.543561	0.102768	2.87499
GCST90277367	finn-b-C3_MELANOMA_SKIN	Malignant melanoma of skin	Phosphatidylinositol (18:1_20:4) levels	Weighted mode	26	-0.590856	0.841989	0.489324	-2.24115	1.05944	0.553853	0.106336	2.88476
GCST90277368	finn-b-C3_MELANOMA_SKIN	Malignant melanoma of skin	Sphingomyelin (d32:1) levels	MR Egger	29	0.192607	0.522469	0.715265	-0.831432	1.21665	1.21241	0.435425	3.37584
GCST90277368	finn-b-C3_MELANOMA_SKIN	Malignant melanoma of skin	Sphingomyelin (d32:1) levels	Weighted median	29	0.34019	0.377579	0.367601	-0.399865	1.08025	1.40521	0.670411	2.9454
GCST90277368	finn-b-C3_MELANOMA_SKIN	Malignant melanoma of skin	Sphingomyelin (d32:1) levels	Inverse variance weighted	29	0.195321	0.298714	0.513195	-0.390159	0.7808	1.2157	0.676949	2.18322
GCST90277368	finn-b-C3_MELANOMA_SKIN	Malignant melanoma of skin	Sphingomyelin (d32:1) levels	Simple mode	29	1.0733	0.773218	0.176056	-0.442211	2.5888	2.92501	0.642614	13.3138
GCST90277368	finn-b-C3_MELANOMA_SKIN	Malignant melanoma of skin	Sphingomyelin (d32:1) levels	Weighted mode	29	0.38823	0.371975	0.305552	-0.340841	1.1173	1.47437	0.711172	3.05659
GCST90277369	finn-b-C3_MELANOMA_SKIN	Malignant melanoma of skin	Sphingomyelin (d34:0) levels	MR Egger	26	-0.325486	0.476047	0.500696	-1.25854	0.607566	0.722176	0.284069	1.83596
GCST90277369	finn-b-C3_MELANOMA_SKIN	Malignant melanoma of skin	Sphingomyelin (d34:0) levels	Weighted median	26	-0.271828	0.372518	0.465572	-1.00196	0.458309	0.761986	0.367158	1.5814
GCST90277369	finn-b-C3_MELANOMA_SKIN	Malignant melanoma of skin	Sphingomyelin (d34:0) levels	Inverse variance weighted	26	-0.25301	0.269266	0.347408	-0.78077	0.274751	0.77646	0.458053	1.3162
GCST90277369	finn-b-C3_MELANOMA_SKIN	Malignant melanoma of skin	Sphingomyelin (d34:0) levels	Simple mode	26	-0.069806	0.747591	0.92635	-1.53508	1.39547	0.932575	0.215438	4.03688
GCST90277369	finn-b-C3_MELANOMA_SKIN	Malignant melanoma of skin	Sphingomyelin (d34:0) levels	Weighted mode	26	-0.162825	0.471567	0.732769	-1.0871	0.761447	0.84974	0.337194	2.14137
GCST90277370	finn-b-C3_MELANOMA_SKIN	Malignant melanoma of skin	Sphingomyelin (d34:1) levels	MR Egger	30	0.225024	0.567001	0.694474	-0.886298	1.33635	1.25235	0.412179	3.80511
GCST90277370	finn-b-C3_MELANOMA_SKIN	Malignant melanoma of skin	Sphingomyelin (d34:1) levels	Weighted median	30	0.0800505	0.407152	0.844132	-0.717967	0.878068	1.08334	0.487743	2.40625
GCST90277370	finn-b-C3_MELANOMA_SKIN	Malignant melanoma of skin	Sphingomyelin (d34:1) levels	Inverse variance weighted	30	-0.012019	0.284575	0.966312	-0.569786	0.545748	0.988053	0.565646	1.7259
GCST90277370	finn-b-C3_MELANOMA_SKIN	Malignant melanoma of skin	Sphingomyelin (d34:1) levels	Simple mode	30	0.133589	0.708925	0.851845	-1.2559	1.52308	1.14292	0.284818	4.58634
GCST90277370	finn-b-C3_MELANOMA_SKIN	Malignant melanoma of skin	Sphingomyelin (d34:1) levels	Weighted mode	30	0.152198	0.602126	0.802231	-1.02797	1.33236	1.16439	0.357733	3.78999
GCST90277371	finn-b-C3_MELANOMA_SKIN	Malignant melanoma of skin	Sphingomyelin (d34:2) levels	MR Egger	24	-0.275204	0.849169	0.748934	-1.93957	1.38917	0.759417	0.143765	4.01151
GCST90277371	finn-b-C3_MELANOMA_SKIN	Malignant melanoma of skin	Sphingomyelin (d34:2) levels	Weighted median	24	0.211334	0.449821	0.638485	-0.670314	1.09298	1.23532	0.511548	2.98316
GCST90277371	finn-b-C3_MELANOMA_SKIN	Malignant melanoma of skin	Sphingomyelin (d34:2) levels	Inverse variance weighted	24	0.165257	0.331911	0.618557	-0.485288	0.815802	1.1797	0.61552	2.26099
GCST90277371	finn-b-C3_MELANOMA_SKIN	Malignant melanoma of skin	Sphingomyelin (d34:2) levels	Simple mode	24	0.462094	0.835967	0.585757	-1.1764	2.10059	1.5874	0.308386	8.17099
GCST90277371	finn-b-C3_MELANOMA_SKIN	Malignant melanoma of skin	Sphingomyelin (d34:2) levels	Weighted mode	24	-0.36906	0.694016	0.599982	-1.72933	0.991211	0.691384	0.177403	2.69449
GCST90277372	finn-b-C3_MELANOMA_SKIN	Malignant melanoma of skin	Sphingomyelin (d36:1) levels	MR Egger	35	1.17064	0.662877	0.0866467	-0.128597	2.46988	3.22406	0.879328	11.821
GCST90277372	finn-b-C3_MELANOMA_SKIN	Malignant melanoma of skin	Sphingomyelin (d36:1) levels	Weighted median	35	0.308069	0.408324	0.450565	-0.492246	1.10838	1.3608	0.611252	3.02946
GCST90277372	finn-b-C3_MELANOMA_SKIN	Malignant melanoma of skin	Sphingomyelin (d36:1) levels	Inverse variance weighted	35	0.301884	0.270396	0.26423	-0.228093	0.83186	1.3524	0.79605	2.29759
GCST90277372	finn-b-C3_MELANOMA_SKIN	Malignant melanoma of skin	Sphingomyelin (d36:1) levels	Simple mode	35	0.195087	0.788817	0.806151	-1.351	1.74117	1.21542	0.258982	5.70401
GCST90277372	finn-b-C3_MELANOMA_SKIN	Malignant melanoma of skin	Sphingomyelin (d36:1) levels	Weighted mode	35	0.24082	0.592849	0.687135	-0.921165	1.40281	1.27229	0.398055	4.06659
GCST90277373	finn-b-C3_MELANOMA_SKIN	Malignant melanoma of skin	Sphingomyelin (d36:2) levels	MR Egger	22	-0.781289	1.04466	0.463233	-2.82883	1.26625	0.457815	0.059082	3.54753
GCST90277373	finn-b-C3_MELANOMA_SKIN	Malignant melanoma of skin	Sphingomyelin (d36:2) levels	Weighted median	22	0.33896	0.513928	0.509544	-0.668338	1.34626	1.40349	0.51256	3.84302
GCST90277373	finn-b-C3_MELANOMA_SKIN	Malignant melanoma of skin	Sphingomyelin (d36:2) levels	Inverse variance weighted	22	0.48564	0.424344	0.252437	-0.346074	1.31735	1.62521	0.70746	3.73353
GCST90277373	finn-b-C3_MELANOMA_SKIN	Malignant melanoma of skin	Sphingomyelin (d36:2) levels	Simple mode	22	1.03094	0.976842	0.303243	-0.883672	2.94555	2.80369	0.413263	19.0211
GCST90277373	finn-b-C3_MELANOMA_SKIN	Malignant melanoma of skin	Sphingomyelin (d36:2) levels	Weighted mode	22	0.240191	0.579712	0.682835	-0.896044	1.37643	1.27149	0.408181	3.96072
GCST90277374	finn-b-C3_MELANOMA_SKIN	Malignant melanoma of skin	Sphingomyelin (d38:1) levels	MR Egger	37	-0.110027	0.446628	0.806851	-0.985417	0.765364	0.89581	0.373284	2.14978
GCST90277374	finn-b-C3_MELANOMA_SKIN	Malignant melanoma of skin	Sphingomyelin (d38:1) levels	Weighted median	37	0.287564	0.325041	0.376318	-0.349516	0.924644	1.33318	0.705029	2.52097
GCST90277374	finn-b-C3_MELANOMA_SKIN	Malignant melanoma of skin	Sphingomyelin (d38:1) levels	Inverse variance weighted	37	0.0558506	0.229398	0.807645	-0.39377	0.505472	1.05744	0.674509	1.65777
GCST90277374	finn-b-C3_MELANOMA_SKIN	Malignant melanoma of skin	Sphingomyelin (d38:1) levels	Simple mode	37	0.0710216	0.610508	0.908036	-1.12557	1.26762	1.0736	0.324466	3.55238
GCST90277374	finn-b-C3_MELANOMA_SKIN	Malignant melanoma of skin	Sphingomyelin (d38:1) levels	Weighted mode	37	0.297274	0.419494	0.483106	-0.524935	1.11948	1.34618	0.591594	3.06327
GCST90277375	finn-b-C3_MELANOMA_SKIN	Malignant melanoma of skin	Sphingomyelin (d38:2) levels	MR Egger	24	0.189308	0.833871	0.822502	-1.44508	1.82369	1.20841	0.235728	6.1947
GCST90277375	finn-b-C3_MELANOMA_SKIN	Malignant melanoma of skin	Sphingomyelin (d38:2) levels	Weighted median	24	0.213331	0.41708	0.60901	-0.604146	1.03081	1.23779	0.546541	2.80333
GCST90277375	finn-b-C3_MELANOMA_SKIN	Malignant melanoma of skin	Sphingomyelin (d38:2) levels	Inverse variance weighted	24	0.0624336	0.334674	0.852013	-0.593528	0.718395	1.06442	0.552375	2.05114
GCST90277375	finn-b-C3_MELANOMA_SKIN	Malignant melanoma of skin	Sphingomyelin (d38:2) levels	Simple mode	24	-0.41572	0.763304	0.591248	-1.9118	1.08036	0.659865	0.147815	2.94573
GCST90277375	finn-b-C3_MELANOMA_SKIN	Malignant melanoma of skin	Sphingomyelin (d38:2) levels	Weighted mode	24	-0.00603072	0.509094	0.990651	-1.00385	0.991793	0.993987	0.366464	2.69606
GCST90277376	finn-b-C3_MELANOMA_SKIN	Malignant melanoma of skin	Sphingomyelin (d40:1) levels	MR Egger	41	-0.173416	0.469508	0.71386	-1.09365	0.74682	0.840788	0.334991	2.11028
GCST90277376	finn-b-C3_MELANOMA_SKIN	Malignant melanoma of skin	Sphingomyelin (d40:1) levels	Weighted median	41	0.0698603	0.3935	0.859088	-0.701399	0.84112	1.07236	0.495891	2.31896
GCST90277376	finn-b-C3_MELANOMA_SKIN	Malignant melanoma of skin	Sphingomyelin (d40:1) levels	Inverse variance weighted	41	0.0826055	0.257382	0.748252	-0.421864	0.587075	1.08611	0.655823	1.79872
GCST90277376	finn-b-C3_MELANOMA_SKIN	Malignant melanoma of skin	Sphingomyelin (d40:1) levels	Simple mode	41	0.307698	0.707255	0.665858	-1.07852	1.69392	1.36029	0.340098	5.44076
GCST90277376	finn-b-C3_MELANOMA_SKIN	Malignant melanoma of skin	Sphingomyelin (d40:1) levels	Weighted mode	41	0.0985574	0.443536	0.825282	-0.770773	0.967888	1.10358	0.462655	2.63238
GCST90277377	finn-b-C3_MELANOMA_SKIN	Malignant melanoma of skin	Sphingomyelin (d40:2) levels	MR Egger	35	0.463011	0.538792	0.396347	-0.59302	1.51904	1.58885	0.552656	4.56785
GCST90277377	finn-b-C3_MELANOMA_SKIN	Malignant melanoma of skin	Sphingomyelin (d40:2) levels	Weighted median	35	0.437868	0.420283	0.297485	-0.385886	1.26162	1.5494	0.679848	3.53114
GCST90277377	finn-b-C3_MELANOMA_SKIN	Malignant melanoma of skin	Sphingomyelin (d40:2) levels	Inverse variance weighted	35	0.244081	0.262642	0.352719	-0.270698	0.758859	1.27645	0.762847	2.13584
GCST90277377	finn-b-C3_MELANOMA_SKIN	Malignant melanoma of skin	Sphingomyelin (d40:2) levels	Simple mode	35	0.518947	0.752829	0.495294	-0.956598	1.99449	1.68026	0.384198	7.34847
GCST90277377	finn-b-C3_MELANOMA_SKIN	Malignant melanoma of skin	Sphingomyelin (d40:2) levels	Weighted mode	35	0.447599	0.543737	0.416137	-0.618126	1.51332	1.56455	0.538953	4.5418
GCST90277378	finn-b-C3_MELANOMA_SKIN	Malignant melanoma of skin	Sphingomyelin (d42:2) levels	MR Egger	37	0.40851	0.521541	0.438734	-0.61371	1.43073	1.50457	0.541339	4.18175
GCST90277378	finn-b-C3_MELANOMA_SKIN	Malignant melanoma of skin	Sphingomyelin (d42:2) levels	Weighted median	37	0.081265	0.39314	0.836238	-0.689289	0.851819	1.08466	0.501933	2.34391
GCST90277378	finn-b-C3_MELANOMA_SKIN	Malignant melanoma of skin	Sphingomyelin (d42:2) levels	Inverse variance weighted	37	-0.252148	0.261492	0.334912	-0.764672	0.260376	0.77713	0.465487	1.29742
GCST90277378	finn-b-C3_MELANOMA_SKIN	Malignant melanoma of skin	Sphingomyelin (d42:2) levels	Simple mode	37	0.227009	0.723605	0.755544	-1.19126	1.64528	1.25484	0.303839	5.18244
GCST90277378	finn-b-C3_MELANOMA_SKIN	Malignant melanoma of skin	Sphingomyelin (d42:2) levels	Weighted mode	37	0.185409	0.555358	0.740426	-0.903094	1.27391	1.20371	0.405314	3.57481
GCST90277379	finn-b-C3_MELANOMA_SKIN	Malignant melanoma of skin	Triacylglycerol (46:1) levels	MR Egger	21	1.10996	0.928982	0.246863	-0.710847	2.93076	3.03423	0.491228	18.7419
GCST90277379	finn-b-C3_MELANOMA_SKIN	Malignant melanoma of skin	Triacylglycerol (46:1) levels	Weighted median	21	0.081926	0.523647	0.875676	-0.944423	1.10828	1.08538	0.388904	3.02913
GCST90277379	finn-b-C3_MELANOMA_SKIN	Malignant melanoma of skin	Triacylglycerol (46:1) levels	Inverse variance weighted	21	0.0160306	0.364251	0.964897	-0.697901	0.729963	1.01616	0.497628	2.075
GCST90277379	finn-b-C3_MELANOMA_SKIN	Malignant melanoma of skin	Triacylglycerol (46:1) levels	Simple mode	21	0.00280009	0.965042	0.997714	-1.88868	1.89428	1.0028	0.151271	6.64778
GCST90277379	finn-b-C3_MELANOMA_SKIN	Malignant melanoma of skin	Triacylglycerol (46:1) levels	Weighted mode	21	0.00280009	0.995752	0.997784	-1.94887	1.95447	1.0028	0.142434	7.06021
GCST90277380	finn-b-C3_MELANOMA_SKIN	Malignant melanoma of skin	Triacylglycerol (46:2) levels	MR Egger	21	0.883125	1.0379	0.405432	-1.15115	2.9174	2.41844	0.316273	18.4931
GCST90277380	finn-b-C3_MELANOMA_SKIN	Malignant melanoma of skin	Triacylglycerol (46:2) levels	Weighted median	21	-0.000149543	0.502993	0.999763	-0.986016	0.985717	0.99985	0.37306	2.67973
GCST90277380	finn-b-C3_MELANOMA_SKIN	Malignant melanoma of skin	Triacylglycerol (46:2) levels	Inverse variance weighted	21	0.157144	0.353709	0.656844	-0.536126	0.850413	1.17016	0.58501	2.34061
GCST90277380	finn-b-C3_MELANOMA_SKIN	Malignant melanoma of skin	Triacylglycerol (46:2) levels	Simple mode	21	-0.231014	0.936975	0.807767	-2.06749	1.60546	0.793728	0.126503	4.98014
GCST90277380	finn-b-C3_MELANOMA_SKIN	Malignant melanoma of skin	Triacylglycerol (46:2) levels	Weighted mode	21	-0.336114	0.842488	0.694155	-1.98739	1.31516	0.714542	0.137053	3.72536
GCST90277381	finn-b-C3_MELANOMA_SKIN	Malignant melanoma of skin	Triacylglycerol (48:0) levels	MR Egger	17	-1.17837	0.877225	0.19915	-2.89773	0.540995	0.307781	0.0551485	1.71772
GCST90277381	finn-b-C3_MELANOMA_SKIN	Malignant melanoma of skin	Triacylglycerol (48:0) levels	Weighted median	17	0.168696	0.556652	0.761848	-0.922341	1.25973	1.18376	0.397587	3.52448
GCST90277381	finn-b-C3_MELANOMA_SKIN	Malignant melanoma of skin	Triacylglycerol (48:0) levels	Inverse variance weighted	17	0.0436745	0.393883	0.91171	-0.728336	0.815685	1.04464	0.482711	2.26072
GCST90277381	finn-b-C3_MELANOMA_SKIN	Malignant melanoma of skin	Triacylglycerol (48:0) levels	Simple mode	17	-0.308671	1.00686	0.763126	-2.28212	1.66478	0.734422	0.102067	5.28451
GCST90277381	finn-b-C3_MELANOMA_SKIN	Malignant melanoma of skin	Triacylglycerol (48:0) levels	Weighted mode	17	-0.221255	1.02196	0.831334	-2.2243	1.78179	0.801512	0.108143	5.94048
GCST90277382	finn-b-C3_MELANOMA_SKIN	Malignant melanoma of skin	Triacylglycerol (48:1) levels	MR Egger	22	-2.01769	1.11913	0.0864904	-4.21118	0.175794	0.132962	0.0148289	1.19219
GCST90277382	finn-b-C3_MELANOMA_SKIN	Malignant melanoma of skin	Triacylglycerol (48:1) levels	Weighted median	22	0.111021	0.53832	0.836606	-0.944085	1.16613	1.11742	0.389035	3.20954
GCST90277382	finn-b-C3_MELANOMA_SKIN	Malignant melanoma of skin	Triacylglycerol (48:1) levels	Inverse variance weighted	22	-0.00524556	0.377606	0.988916	-0.745352	0.734861	0.994768	0.474567	2.08519
GCST90277382	finn-b-C3_MELANOMA_SKIN	Malignant melanoma of skin	Triacylglycerol (48:1) levels	Simple mode	22	0.199478	0.987289	0.841825	-1.73561	2.13457	1.22077	0.176293	8.45337
GCST90277382	finn-b-C3_MELANOMA_SKIN	Malignant melanoma of skin	Triacylglycerol (48:1) levels	Weighted mode	22	0.0135392	0.979203	0.989099	-1.9057	1.93278	1.01363	0.148719	6.90867
GCST90277383	finn-b-C3_MELANOMA_SKIN	Malignant melanoma of skin	Triacylglycerol (48:2) levels	MR Egger	23	-1.02619	1.0517	0.340297	-3.08753	1.03514	0.358368	0.0456147	2.8155
GCST90277383	finn-b-C3_MELANOMA_SKIN	Malignant melanoma of skin	Triacylglycerol (48:2) levels	Weighted median	23	-0.170529	0.53617	0.750447	-1.22142	0.880364	0.843219	0.294811	2.41178
GCST90277383	finn-b-C3_MELANOMA_SKIN	Malignant melanoma of skin	Triacylglycerol (48:2) levels	Inverse variance weighted	23	0.0248774	0.413549	0.952032	-0.785678	0.835433	1.02519	0.455811	2.30581
GCST90277383	finn-b-C3_MELANOMA_SKIN	Malignant melanoma of skin	Triacylglycerol (48:2) levels	Simple mode	23	0.0348802	1.10469	0.975096	-2.13031	2.20008	1.0355	0.1188	9.02569
GCST90277383	finn-b-C3_MELANOMA_SKIN	Malignant melanoma of skin	Triacylglycerol (48:2) levels	Weighted mode	23	-0.281912	0.898998	0.756791	-2.04395	1.48012	0.75434	0.129516	4.39349
GCST90277384	finn-b-C3_MELANOMA_SKIN	Malignant melanoma of skin	Triacylglycerol (48:3) levels	MR Egger	26	0.176153	1.02799	0.86538	-1.83871	2.19101	1.19262	0.159023	8.94426
GCST90277384	finn-b-C3_MELANOMA_SKIN	Malignant melanoma of skin	Triacylglycerol (48:3) levels	Weighted median	26	-0.109846	0.486787	0.82147	-1.06395	0.844257	0.895972	0.34509	2.32625
GCST90277384	finn-b-C3_MELANOMA_SKIN	Malignant melanoma of skin	Triacylglycerol (48:3) levels	Inverse variance weighted	26	-0.0198589	0.33999	0.953422	-0.68624	0.646522	0.980337	0.503466	1.90889
GCST90277384	finn-b-C3_MELANOMA_SKIN	Malignant melanoma of skin	Triacylglycerol (48:3) levels	Simple mode	26	-0.0874193	0.878758	0.92155	-1.80978	1.63495	0.916293	0.163689	5.12918
GCST90277384	finn-b-C3_MELANOMA_SKIN	Malignant melanoma of skin	Triacylglycerol (48:3) levels	Weighted mode	26	-0.252852	0.794047	0.752801	-1.80918	1.30348	0.776583	0.163788	3.68209
GCST90277385	finn-b-C3_MELANOMA_SKIN	Malignant melanoma of skin	Triacylglycerol (49:1) levels	MR Egger	23	0.670316	0.875061	0.452188	-1.0448	2.38544	1.95485	0.351761	10.8638
GCST90277385	finn-b-C3_MELANOMA_SKIN	Malignant melanoma of skin	Triacylglycerol (49:1) levels	Weighted median	23	0.0305192	0.50062	0.951389	-0.950696	1.01173	1.03099	0.386472	2.75037
GCST90277385	finn-b-C3_MELANOMA_SKIN	Malignant melanoma of skin	Triacylglycerol (49:1) levels	Inverse variance weighted	23	-0.0305176	0.348029	0.930126	-0.712655	0.65162	0.969943	0.490341	1.91865
GCST90277385	finn-b-C3_MELANOMA_SKIN	Malignant melanoma of skin	Triacylglycerol (49:1) levels	Simple mode	23	0.0450332	0.942514	0.962323	-1.8023	1.89236	1.04606	0.16492	6.63502
GCST90277385	finn-b-C3_MELANOMA_SKIN	Malignant melanoma of skin	Triacylglycerol (49:1) levels	Weighted mode	23	0.0823396	0.872383	0.925658	-1.62753	1.79221	1.08582	0.196414	6.00271
GCST90277386	finn-b-C3_MELANOMA_SKIN	Malignant melanoma of skin	Triacylglycerol (49:2) levels	MR Egger	14	-0.0412767	1.20718	0.973286	-2.40735	2.3248	0.959564	0.0900536	10.2246
GCST90277386	finn-b-C3_MELANOMA_SKIN	Malignant melanoma of skin	Triacylglycerol (49:2) levels	Weighted median	14	-0.142897	0.575528	0.803911	-1.27093	0.985139	0.866843	0.28057	2.67818
GCST90277386	finn-b-C3_MELANOMA_SKIN	Malignant melanoma of skin	Triacylglycerol (49:2) levels	Inverse variance weighted	14	0.215606	0.425651	0.612483	-0.61867	1.04988	1.24061	0.53866	2.85732
GCST90277386	finn-b-C3_MELANOMA_SKIN	Malignant melanoma of skin	Triacylglycerol (49:2) levels	Simple mode	14	-0.314139	0.905843	0.734297	-2.08959	1.46131	0.730417	0.123738	4.31162
GCST90277386	finn-b-C3_MELANOMA_SKIN	Malignant melanoma of skin	Triacylglycerol (49:2) levels	Weighted mode	14	-0.352936	0.877824	0.694174	-2.07347	1.3676	0.702622	0.125749	3.92591
GCST90277387	finn-b-C3_MELANOMA_SKIN	Malignant melanoma of skin	Triacylglycerol (50:1) levels	MR Egger	22	0.15418	1.01727	0.88105	-1.83967	2.14803	1.1667	0.15887	8.56794
GCST90277387	finn-b-C3_MELANOMA_SKIN	Malignant melanoma of skin	Triacylglycerol (50:1) levels	Weighted median	22	-0.112014	0.55432	0.839859	-1.19848	0.974454	0.894032	0.301652	2.64972
GCST90277387	finn-b-C3_MELANOMA_SKIN	Malignant melanoma of skin	Triacylglycerol (50:1) levels	Inverse variance weighted	22	-0.162672	0.38986	0.67649	-0.926798	0.601454	0.84987	0.395819	1.82477
GCST90277387	finn-b-C3_MELANOMA_SKIN	Malignant melanoma of skin	Triacylglycerol (50:1) levels	Simple mode	22	0.5485	0.932754	0.562774	-1.2797	2.3767	1.73066	0.278121	10.7693
GCST90277387	finn-b-C3_MELANOMA_SKIN	Malignant melanoma of skin	Triacylglycerol (50:1) levels	Weighted mode	22	0.0834778	0.832374	0.921066	-1.54798	1.71493	1.08706	0.212678	5.55629
GCST90277388	finn-b-C3_MELANOMA_SKIN	Malignant melanoma of skin	Triacylglycerol (50:2) levels	MR Egger	17	-0.557591	1.16099	0.637964	-2.83314	1.71796	0.572587	0.0588279	5.57313
GCST90277388	finn-b-C3_MELANOMA_SKIN	Malignant melanoma of skin	Triacylglycerol (50:2) levels	Weighted median	17	-0.141118	0.584493	0.809217	-1.28672	1.00449	0.868387	0.276174	2.73051
GCST90277388	finn-b-C3_MELANOMA_SKIN	Malignant melanoma of skin	Triacylglycerol (50:2) levels	Inverse variance weighted	17	-0.326942	0.412667	0.428205	-1.13577	0.481885	0.721125	0.321175	1.61912
GCST90277388	finn-b-C3_MELANOMA_SKIN	Malignant melanoma of skin	Triacylglycerol (50:2) levels	Simple mode	17	0.274808	1.00454	0.787919	-1.6941	2.24372	1.31628	0.183765	9.42831
GCST90277388	finn-b-C3_MELANOMA_SKIN	Malignant melanoma of skin	Triacylglycerol (50:2) levels	Weighted mode	17	-0.0711871	0.824542	0.932271	-1.68729	1.54492	0.931288	0.18502	4.68757
GCST90277389	finn-b-C3_MELANOMA_SKIN	Malignant melanoma of skin	Triacylglycerol (50:3) levels	MR Egger	27	-0.837085	1.00745	0.413897	-2.81168	1.13751	0.432971	0.060104	3.11899
GCST90277389	finn-b-C3_MELANOMA_SKIN	Malignant melanoma of skin	Triacylglycerol (50:3) levels	Weighted median	27	-0.208108	0.46459	0.654198	-1.1187	0.702489	0.812119	0.326703	2.01877
GCST90277389	finn-b-C3_MELANOMA_SKIN	Malignant melanoma of skin	Triacylglycerol (50:3) levels	Inverse variance weighted	27	-0.241857	0.355698	0.496536	-0.939025	0.455311	0.785168	0.391009	1.57666
GCST90277389	finn-b-C3_MELANOMA_SKIN	Malignant melanoma of skin	Triacylglycerol (50:3) levels	Simple mode	27	0.0996833	0.95965	0.918066	-1.78123	1.9806	1.10482	0.168431	7.24707
GCST90277389	finn-b-C3_MELANOMA_SKIN	Malignant melanoma of skin	Triacylglycerol (50:3) levels	Weighted mode	27	-0.0808877	0.682857	0.906618	-1.41929	1.25751	0.922297	0.241886	3.51666
GCST90277390	finn-b-C3_MELANOMA_SKIN	Malignant melanoma of skin	Triacylglycerol (50:4) levels	MR Egger	30	-1.64038	0.80814	0.0519737	-3.22434	-0.0564284	0.193906	0.0397821	0.945134
GCST90277390	finn-b-C3_MELANOMA_SKIN	Malignant melanoma of skin	Triacylglycerol (50:4) levels	Weighted median	30	-0.332831	0.437267	0.44656	-1.18987	0.524212	0.716891	0.304259	1.68913
GCST90277390	finn-b-C3_MELANOMA_SKIN	Malignant melanoma of skin	Triacylglycerol (50:4) levels	Inverse variance weighted	30	-0.229956	0.304043	0.449453	-0.82588	0.365968	0.794569	0.43785	1.44191
GCST90277390	finn-b-C3_MELANOMA_SKIN	Malignant melanoma of skin	Triacylglycerol (50:4) levels	Simple mode	30	-0.633326	0.855912	0.465283	-2.31091	1.04426	0.530823	0.0991706	2.8413
GCST90277390	finn-b-C3_MELANOMA_SKIN	Malignant melanoma of skin	Triacylglycerol (50:4) levels	Weighted mode	30	-0.390161	0.675878	0.568215	-1.71488	0.93456	0.676948	0.179985	2.54609
GCST90277391	finn-b-C3_MELANOMA_SKIN	Malignant melanoma of skin	Triacylglycerol (50:5) levels	MR Egger	20	0.0824136	0.942763	0.931305	-1.7654	1.93023	1.0859	0.171118	6.89109
GCST90277391	finn-b-C3_MELANOMA_SKIN	Malignant melanoma of skin	Triacylglycerol (50:5) levels	Weighted median	20	-0.0911563	0.475973	0.848121	-1.02406	0.84175	0.912875	0.359133	2.32042
GCST90277391	finn-b-C3_MELANOMA_SKIN	Malignant melanoma of skin	Triacylglycerol (50:5) levels	Inverse variance weighted	20	0.214082	0.352119	0.543201	-0.476072	0.904235	1.23872	0.621219	2.47004
GCST90277391	finn-b-C3_MELANOMA_SKIN	Malignant melanoma of skin	Triacylglycerol (50:5) levels	Simple mode	20	0.130537	0.876122	0.883128	-1.58666	1.84774	1.13944	0.204607	6.34544
GCST90277391	finn-b-C3_MELANOMA_SKIN	Malignant melanoma of skin	Triacylglycerol (50:5) levels	Weighted mode	20	-0.18278	0.730179	0.805025	-1.61393	1.24837	0.832952	0.199104	3.48466
GCST90277392	finn-b-C3_MELANOMA_SKIN	Malignant melanoma of skin	Triacylglycerol (51:1) levels	MR Egger	19	-0.245661	0.992859	0.807541	-2.19167	1.70034	0.782187	0.111731	5.47582
GCST90277392	finn-b-C3_MELANOMA_SKIN	Malignant melanoma of skin	Triacylglycerol (51:1) levels	Weighted median	19	-0.619638	0.485079	0.201463	-1.57039	0.331117	0.538139	0.207963	1.39252
GCST90277392	finn-b-C3_MELANOMA_SKIN	Malignant melanoma of skin	Triacylglycerol (51:1) levels	Inverse variance weighted	19	-0.374477	0.35541	0.292045	-1.07108	0.322127	0.687649	0.342638	1.38006
GCST90277392	finn-b-C3_MELANOMA_SKIN	Malignant melanoma of skin	Triacylglycerol (51:1) levels	Simple mode	19	-0.72529	0.876653	0.418878	-2.44353	0.99295	0.484184	0.0868537	2.69918
GCST90277392	finn-b-C3_MELANOMA_SKIN	Malignant melanoma of skin	Triacylglycerol (51:1) levels	Weighted mode	19	-0.648288	0.830695	0.445288	-2.27645	0.979873	0.52294	0.102648	2.66412
GCST90277393	finn-b-C3_MELANOMA_SKIN	Malignant melanoma of skin	Triacylglycerol (51:2) levels	MR Egger	19	-0.873177	1.03423	0.410239	-2.90027	1.15391	0.417623	0.0550085	3.17058
GCST90277393	finn-b-C3_MELANOMA_SKIN	Malignant melanoma of skin	Triacylglycerol (51:2) levels	Weighted median	19	0.327319	0.534111	0.539988	-0.719537	1.37418	1.38724	0.486977	3.95182
GCST90277393	finn-b-C3_MELANOMA_SKIN	Malignant melanoma of skin	Triacylglycerol (51:2) levels	Inverse variance weighted	19	0.460142	0.377892	0.223355	-0.280526	1.20081	1.5843	0.755386	3.32281
GCST90277393	finn-b-C3_MELANOMA_SKIN	Malignant melanoma of skin	Triacylglycerol (51:2) levels	Simple mode	19	1.36509	0.967361	0.175252	-0.530938	3.26112	3.91607	0.588053	26.0786
GCST90277393	finn-b-C3_MELANOMA_SKIN	Malignant melanoma of skin	Triacylglycerol (51:2) levels	Weighted mode	19	-0.00579722	0.779068	0.994145	-1.53277	1.52118	0.99422	0.215937	4.57761
GCST90277394	finn-b-C3_MELANOMA_SKIN	Malignant melanoma of skin	Triacylglycerol (51:3) levels	MR Egger	23	-0.29012	0.833084	0.731121	-1.92296	1.34272	0.748174	0.146173	3.82946
GCST90277394	finn-b-C3_MELANOMA_SKIN	Malignant melanoma of skin	Triacylglycerol (51:3) levels	Weighted median	23	0.32371	0.453254	0.475109	-0.564669	1.21209	1.38225	0.568549	3.3605
GCST90277394	finn-b-C3_MELANOMA_SKIN	Malignant melanoma of skin	Triacylglycerol (51:3) levels	Inverse variance weighted	23	0.559882	0.32885	0.0886533	-0.0846642	1.20443	1.75047	0.918821	3.33485
GCST90277394	finn-b-C3_MELANOMA_SKIN	Malignant melanoma of skin	Triacylglycerol (51:3) levels	Simple mode	23	0.522417	0.896108	0.565832	-1.23395	2.27879	1.6861	0.291139	9.76485
GCST90277394	finn-b-C3_MELANOMA_SKIN	Malignant melanoma of skin	Triacylglycerol (51:3) levels	Weighted mode	23	0.134288	0.68005	0.845274	-1.19861	1.46719	1.14372	0.301613	4.33701
GCST90277395	finn-b-C3_MELANOMA_SKIN	Malignant melanoma of skin	Triacylglycerol (51:4) levels	MR Egger	18	-0.396993	1.01297	0.700296	-2.38241	1.58843	0.672339	0.0923275	4.89604
GCST90277395	finn-b-C3_MELANOMA_SKIN	Malignant melanoma of skin	Triacylglycerol (51:4) levels	Weighted median	18	0.0599978	0.456767	0.895496	-0.835266	0.955261	1.06183	0.433759	2.59935
GCST90277395	finn-b-C3_MELANOMA_SKIN	Malignant melanoma of skin	Triacylglycerol (51:4) levels	Inverse variance weighted	18	0.0696145	0.334626	0.8352	-0.586253	0.725482	1.07209	0.556408	2.06573
GCST90277395	finn-b-C3_MELANOMA_SKIN	Malignant melanoma of skin	Triacylglycerol (51:4) levels	Simple mode	18	0.271152	0.690932	0.699607	-1.08308	1.62538	1.31147	0.338553	5.08035
GCST90277395	finn-b-C3_MELANOMA_SKIN	Malignant melanoma of skin	Triacylglycerol (51:4) levels	Weighted mode	18	-0.0487186	0.687507	0.944334	-1.39623	1.2988	0.952449	0.247528	3.66488
GCST90277396	finn-b-C3_MELANOMA_SKIN	Malignant melanoma of skin	Triacylglycerol (52:2) levels	MR Egger	22	0.345751	0.860547	0.692107	-1.34092	2.03242	1.41305	0.261604	7.63256
GCST90277396	finn-b-C3_MELANOMA_SKIN	Malignant melanoma of skin	Triacylglycerol (52:2) levels	Weighted median	22	0.0119558	0.504496	0.981093	-0.976857	1.00077	1.01203	0.376493	2.72037
GCST90277396	finn-b-C3_MELANOMA_SKIN	Malignant melanoma of skin	Triacylglycerol (52:2) levels	Inverse variance weighted	22	0.330638	0.346245	0.339615	-0.348002	1.00928	1.39186	0.706098	2.74362
GCST90277396	finn-b-C3_MELANOMA_SKIN	Malignant melanoma of skin	Triacylglycerol (52:2) levels	Simple mode	22	1.21563	0.911474	0.196588	-0.570857	3.00212	3.37243	0.565041	20.1282
GCST90277396	finn-b-C3_MELANOMA_SKIN	Malignant melanoma of skin	Triacylglycerol (52:2) levels	Weighted mode	22	-0.0718052	0.73035	0.922614	-1.50329	1.35968	0.930712	0.222397	3.89495
GCST90277397	finn-b-C3_MELANOMA_SKIN	Malignant melanoma of skin	Triacylglycerol (52:3) levels	MR Egger	27	0.605233	0.76948	0.438939	-0.902948	2.11341	1.83168	0.405373	8.27645
GCST90277397	finn-b-C3_MELANOMA_SKIN	Malignant melanoma of skin	Triacylglycerol (52:3) levels	Weighted median	27	0.115624	0.466512	0.804252	-0.798739	1.02999	1.12257	0.449896	2.80103
GCST90277397	finn-b-C3_MELANOMA_SKIN	Malignant melanoma of skin	Triacylglycerol (52:3) levels	Inverse variance weighted	27	0.221097	0.300004	0.461134	-0.36691	0.809104	1.24744	0.692872	2.2459
GCST90277397	finn-b-C3_MELANOMA_SKIN	Malignant melanoma of skin	Triacylglycerol (52:3) levels	Simple mode	27	0.337058	0.771021	0.665607	-1.17414	1.84826	1.40082	0.309083	6.34876
GCST90277397	finn-b-C3_MELANOMA_SKIN	Malignant melanoma of skin	Triacylglycerol (52:3) levels	Weighted mode	27	-0.0242527	0.566799	0.966197	-1.13518	1.08667	0.976039	0.321365	2.9644
GCST90277398	finn-b-C3_MELANOMA_SKIN	Malignant melanoma of skin	Triacylglycerol (52:4) levels	MR Egger	25	-0.391603	0.830316	0.641634	-2.01902	1.23582	0.675972	0.132785	3.44119
GCST90277398	finn-b-C3_MELANOMA_SKIN	Malignant melanoma of skin	Triacylglycerol (52:4) levels	Weighted median	25	0.130461	0.445498	0.769642	-0.742715	1.00364	1.13935	0.47582	2.72819
GCST90277398	finn-b-C3_MELANOMA_SKIN	Malignant melanoma of skin	Triacylglycerol (52:4) levels	Inverse variance weighted	25	0.478331	0.310268	0.123154	-0.129794	1.08646	1.61338	0.878276	2.96375
GCST90277398	finn-b-C3_MELANOMA_SKIN	Malignant melanoma of skin	Triacylglycerol (52:4) levels	Simple mode	25	-0.494834	0.773455	0.528382	-2.0108	1.02114	0.609672	0.133881	2.77635
GCST90277398	finn-b-C3_MELANOMA_SKIN	Malignant melanoma of skin	Triacylglycerol (52:4) levels	Weighted mode	25	-0.238006	0.633262	0.710336	-1.4792	1.00319	0.788198	0.22782	2.72696
GCST90277399	finn-b-C3_MELANOMA_SKIN	Malignant melanoma of skin	Triacylglycerol (52:5) levels	MR Egger	26	-0.433513	0.881824	0.627462	-2.16189	1.29486	0.648228	0.115108	3.65049
GCST90277399	finn-b-C3_MELANOMA_SKIN	Malignant melanoma of skin	Triacylglycerol (52:5) levels	Weighted median	26	-0.117408	0.453303	0.795631	-1.00588	0.771066	0.889222	0.365722	2.16207
GCST90277399	finn-b-C3_MELANOMA_SKIN	Malignant melanoma of skin	Triacylglycerol (52:5) levels	Inverse variance weighted	26	0.312215	0.315163	0.321858	-0.305504	0.929934	1.36645	0.736752	2.53434
GCST90277399	finn-b-C3_MELANOMA_SKIN	Malignant melanoma of skin	Triacylglycerol (52:5) levels	Simple mode	26	-0.63866	0.806792	0.436038	-2.21997	0.942651	0.527999	0.108612	2.56678
GCST90277399	finn-b-C3_MELANOMA_SKIN	Malignant melanoma of skin	Triacylglycerol (52:5) levels	Weighted mode	26	-0.41262	0.645232	0.52832	-1.67728	0.852034	0.661914	0.186883	2.34441
GCST90277400	finn-b-C3_MELANOMA_SKIN	Malignant melanoma of skin	Triacylglycerol (52:6) levels	MR Egger	22	0.0389463	0.838962	0.963434	-1.60542	1.68331	1.03971	0.200805	5.38335
GCST90277400	finn-b-C3_MELANOMA_SKIN	Malignant melanoma of skin	Triacylglycerol (52:6) levels	Weighted median	22	-0.0474168	0.445148	0.915171	-0.919908	0.825074	0.95369	0.398556	2.28205
GCST90277400	finn-b-C3_MELANOMA_SKIN	Malignant melanoma of skin	Triacylglycerol (52:6) levels	Inverse variance weighted	22	0.133931	0.329223	0.684147	-0.511345	0.779208	1.14331	0.599688	2.17975
GCST90277400	finn-b-C3_MELANOMA_SKIN	Malignant melanoma of skin	Triacylglycerol (52:6) levels	Simple mode	22	0.101485	0.894348	0.910733	-1.65144	1.85441	1.10681	0.191774	6.38791
GCST90277400	finn-b-C3_MELANOMA_SKIN	Malignant melanoma of skin	Triacylglycerol (52:6) levels	Weighted mode	22	-0.0792419	0.800236	0.922059	-1.6477	1.48922	0.923816	0.192491	4.43364
GCST90277401	finn-b-C3_MELANOMA_SKIN	Malignant melanoma of skin	Triacylglycerol (53:2) levels	MR Egger	22	-0.671738	1.03335	0.523053	-2.69711	1.35363	0.51082	0.0674	3.87147
GCST90277401	finn-b-C3_MELANOMA_SKIN	Malignant melanoma of skin	Triacylglycerol (53:2) levels	Weighted median	22	-0.0861979	0.480047	0.857497	-1.02709	0.854695	0.917413	0.358047	2.35066
GCST90277401	finn-b-C3_MELANOMA_SKIN	Malignant melanoma of skin	Triacylglycerol (53:2) levels	Inverse variance weighted	22	0.409231	0.346461	0.237533	-0.269832	1.08829	1.50566	0.763507	2.9692
GCST90277401	finn-b-C3_MELANOMA_SKIN	Malignant melanoma of skin	Triacylglycerol (53:2) levels	Simple mode	22	1.27197	0.892814	0.168943	-0.477943	3.02189	3.56789	0.620058	20.5301
GCST90277401	finn-b-C3_MELANOMA_SKIN	Malignant melanoma of skin	Triacylglycerol (53:2) levels	Weighted mode	22	-0.184277	0.744945	0.807025	-1.64437	1.27582	0.831706	0.193134	3.58162
GCST90277402	finn-b-C3_MELANOMA_SKIN	Malignant melanoma of skin	Triacylglycerol (53:3) levels	MR Egger	25	-0.132591	0.770002	0.86479	-1.64179	1.37661	0.875823	0.193632	3.96146
GCST90277402	finn-b-C3_MELANOMA_SKIN	Malignant melanoma of skin	Triacylglycerol (53:3) levels	Weighted median	25	-0.0798035	0.468817	0.864835	-0.998686	0.839079	0.923298	0.368363	2.31423
GCST90277402	finn-b-C3_MELANOMA_SKIN	Malignant melanoma of skin	Triacylglycerol (53:3) levels	Inverse variance weighted	25	-0.0196533	0.308062	0.949132	-0.623456	0.584149	0.980539	0.536089	1.79346
GCST90277402	finn-b-C3_MELANOMA_SKIN	Malignant melanoma of skin	Triacylglycerol (53:3) levels	Simple mode	25	-0.22701	0.782977	0.774358	-1.76164	1.30762	0.796913	0.171762	3.69738
GCST90277402	finn-b-C3_MELANOMA_SKIN	Malignant melanoma of skin	Triacylglycerol (53:3) levels	Weighted mode	25	-0.169321	0.607583	0.782877	-1.36018	1.02154	0.844238	0.256614	2.77747
GCST90277403	finn-b-C3_MELANOMA_SKIN	Malignant melanoma of skin	Triacylglycerol (53:4) levels	MR Egger	31	-0.102177	0.708418	0.886314	-1.49068	1.28632	0.902869	0.22522	3.61945
GCST90277403	finn-b-C3_MELANOMA_SKIN	Malignant melanoma of skin	Triacylglycerol (53:4) levels	Weighted median	31	0.0190146	0.434242	0.965073	-0.832099	0.870128	1.0192	0.435135	2.38722
GCST90277403	finn-b-C3_MELANOMA_SKIN	Malignant melanoma of skin	Triacylglycerol (53:4) levels	Inverse variance weighted	31	0.292897	0.284324	0.302938	-0.264378	0.850172	1.3403	0.767683	2.34005
GCST90277403	finn-b-C3_MELANOMA_SKIN	Malignant melanoma of skin	Triacylglycerol (53:4) levels	Simple mode	31	0.916169	0.790127	0.25539	-0.63248	2.46482	2.4997	0.531273	11.7614
GCST90277403	finn-b-C3_MELANOMA_SKIN	Malignant melanoma of skin	Triacylglycerol (53:4) levels	Weighted mode	31	0.0556601	0.646657	0.93198	-1.21179	1.32311	1.05724	0.297665	3.75507
GCST90277404	finn-b-C3_MELANOMA_SKIN	Malignant melanoma of skin	Triacylglycerol (54:3) levels	MR Egger	29	0.466798	0.782601	0.55583	-1.0671	2.0007	1.59488	0.344005	7.3942
GCST90277404	finn-b-C3_MELANOMA_SKIN	Malignant melanoma of skin	Triacylglycerol (54:3) levels	Weighted median	29	0.285104	0.431226	0.508517	-0.560098	1.13031	1.3299	0.571153	3.0966
GCST90277404	finn-b-C3_MELANOMA_SKIN	Malignant melanoma of skin	Triacylglycerol (54:3) levels	Inverse variance weighted	29	0.0872035	0.297396	0.769352	-0.495693	0.6701	1.09112	0.609149	1.95443
GCST90277404	finn-b-C3_MELANOMA_SKIN	Malignant melanoma of skin	Triacylglycerol (54:3) levels	Simple mode	29	0.807344	0.838817	0.344048	-0.836738	2.45143	2.24195	0.433121	11.6049
GCST90277404	finn-b-C3_MELANOMA_SKIN	Malignant melanoma of skin	Triacylglycerol (54:3) levels	Weighted mode	29	0.391095	0.601565	0.520908	-0.787973	1.57016	1.4786	0.454765	4.80743
GCST90277405	finn-b-C3_MELANOMA_SKIN	Malignant melanoma of skin	Triacylglycerol (54:4) levels	MR Egger	27	0.174905	0.765446	0.821116	-1.32537	1.67518	1.19113	0.265705	5.33975
GCST90277405	finn-b-C3_MELANOMA_SKIN	Malignant melanoma of skin	Triacylglycerol (54:4) levels	Weighted median	27	0.634665	0.423494	0.133967	-0.195383	1.46471	1.88639	0.822519	4.3263
GCST90277405	finn-b-C3_MELANOMA_SKIN	Malignant melanoma of skin	Triacylglycerol (54:4) levels	Inverse variance weighted	27	0.652039	0.301144	0.0303718	0.0617969	1.24228	1.91945	1.06375	3.4635
GCST90277405	finn-b-C3_MELANOMA_SKIN	Malignant melanoma of skin	Triacylglycerol (54:4) levels	Simple mode	27	0.773518	0.79168	0.337544	-0.778175	2.32521	2.16738	0.459243	10.2288
GCST90277405	finn-b-C3_MELANOMA_SKIN	Malignant melanoma of skin	Triacylglycerol (54:4) levels	Weighted mode	27	0.401502	0.545666	0.468438	-0.668003	1.47101	1.49407	0.512731	4.35362
GCST90277406	finn-b-C3_MELANOMA_SKIN	Malignant melanoma of skin	Triacylglycerol (54:5) levels	MR Egger	25	1.07214	0.841943	0.21559	-0.578063	2.72235	2.92164	0.560984	15.2161
GCST90277406	finn-b-C3_MELANOMA_SKIN	Malignant melanoma of skin	Triacylglycerol (54:5) levels	Weighted median	25	0.506582	0.464595	0.275549	-0.404024	1.41719	1.65961	0.667628	4.1255
GCST90277406	finn-b-C3_MELANOMA_SKIN	Malignant melanoma of skin	Triacylglycerol (54:5) levels	Inverse variance weighted	25	0.365835	0.326765	0.262899	-0.274625	1.00629	1.44172	0.759857	2.73545
GCST90277406	finn-b-C3_MELANOMA_SKIN	Malignant melanoma of skin	Triacylglycerol (54:5) levels	Simple mode	25	0.859375	0.880137	0.338601	-0.865694	2.58444	2.36168	0.420759	13.2559
GCST90277406	finn-b-C3_MELANOMA_SKIN	Malignant melanoma of skin	Triacylglycerol (54:5) levels	Weighted mode	25	0.458224	0.6507	0.488085	-0.817149	1.7336	1.58126	0.441689	5.66098
GCST90277407	finn-b-C3_MELANOMA_SKIN	Malignant melanoma of skin	Triacylglycerol (54:6) levels	MR Egger	16	0.670684	1.0738	0.542285	-1.43396	2.77533	1.95558	0.238364	16.0439
GCST90277407	finn-b-C3_MELANOMA_SKIN	Malignant melanoma of skin	Triacylglycerol (54:6) levels	Weighted median	16	-0.0824075	0.563385	0.883707	-1.18664	1.02183	0.920897	0.305245	2.77827
GCST90277407	finn-b-C3_MELANOMA_SKIN	Malignant melanoma of skin	Triacylglycerol (54:6) levels	Inverse variance weighted	16	0.183407	0.402658	0.648756	-0.605802	0.972616	1.2013	0.545637	2.64486
GCST90277407	finn-b-C3_MELANOMA_SKIN	Malignant melanoma of skin	Triacylglycerol (54:6) levels	Simple mode	16	0.113777	1.01735	0.912435	-1.88022	2.10778	1.1205	0.152556	8.22994
GCST90277407	finn-b-C3_MELANOMA_SKIN	Malignant melanoma of skin	Triacylglycerol (54:6) levels	Weighted mode	16	-0.0463265	0.799548	0.954561	-1.61344	1.52079	0.95473	0.199201	4.57583
GCST90277408	finn-b-C3_MELANOMA_SKIN	Malignant melanoma of skin	Triacylglycerol (54:7) levels	MR Egger	21	1.42146	1.03675	0.186329	-0.610565	3.45349	4.14318	0.543044	31.6106
GCST90277408	finn-b-C3_MELANOMA_SKIN	Malignant melanoma of skin	Triacylglycerol (54:7) levels	Weighted median	21	-0.20285	0.552865	0.713688	-1.28647	0.880764	0.8164	0.276245	2.41274
GCST90277408	finn-b-C3_MELANOMA_SKIN	Malignant melanoma of skin	Triacylglycerol (54:7) levels	Inverse variance weighted	21	0.0540075	0.361323	0.881182	-0.654185	0.7622	1.05549	0.519865	2.14299
GCST90277408	finn-b-C3_MELANOMA_SKIN	Malignant melanoma of skin	Triacylglycerol (54:7) levels	Simple mode	21	-0.898357	0.944081	0.352675	-2.74875	0.952041	0.407238	0.0640075	2.59099
GCST90277408	finn-b-C3_MELANOMA_SKIN	Malignant melanoma of skin	Triacylglycerol (54:7) levels	Weighted mode	21	-0.772129	0.966812	0.433885	-2.66708	1.12282	0.462029	0.0694547	3.07352
GCST90277409	finn-b-C3_MELANOMA_SKIN	Malignant melanoma of skin	Triacylglycerol (56:3) levels	MR Egger	23	0.762275	0.859514	0.385195	-0.922373	2.44692	2.14315	0.397574	11.5527
GCST90277409	finn-b-C3_MELANOMA_SKIN	Malignant melanoma of skin	Triacylglycerol (56:3) levels	Weighted median	23	0.226997	0.433217	0.600292	-0.622107	1.0761	1.25483	0.536812	2.93322
GCST90277409	finn-b-C3_MELANOMA_SKIN	Malignant melanoma of skin	Triacylglycerol (56:3) levels	Inverse variance weighted	23	0.329451	0.307705	0.284318	-0.273652	0.932553	1.3902	0.760597	2.54099
GCST90277409	finn-b-C3_MELANOMA_SKIN	Malignant melanoma of skin	Triacylglycerol (56:3) levels	Simple mode	23	0.154669	0.753482	0.839247	-1.32216	1.63149	1.16727	0.26656	5.11151
GCST90277409	finn-b-C3_MELANOMA_SKIN	Malignant melanoma of skin	Triacylglycerol (56:3) levels	Weighted mode	23	0.218713	0.600414	0.719134	-0.958098	1.39552	1.24447	0.383622	4.03709
GCST90277410	finn-b-C3_MELANOMA_SKIN	Malignant melanoma of skin	Triacylglycerol (56:4) levels	MR Egger	20	0.0539492	0.877431	0.95165	-1.66582	1.77371	1.05543	0.189036	5.8927
GCST90277410	finn-b-C3_MELANOMA_SKIN	Malignant melanoma of skin	Triacylglycerol (56:4) levels	Weighted median	20	0.599775	0.453248	0.185741	-0.288591	1.48814	1.82171	0.749319	4.42885
GCST90277410	finn-b-C3_MELANOMA_SKIN	Malignant melanoma of skin	Triacylglycerol (56:4) levels	Inverse variance weighted	20	0.373418	0.327544	0.254263	-0.268568	1.0154	1.45269	0.764473	2.76048
GCST90277410	finn-b-C3_MELANOMA_SKIN	Malignant melanoma of skin	Triacylglycerol (56:4) levels	Simple mode	20	0.977097	0.850288	0.26476	-0.689467	2.64366	2.65673	0.501844	14.0646
GCST90277410	finn-b-C3_MELANOMA_SKIN	Malignant melanoma of skin	Triacylglycerol (56:4) levels	Weighted mode	20	0.743406	0.743582	0.329989	-0.714015	2.20083	2.10309	0.489674	9.03247
GCST90277411	finn-b-C3_MELANOMA_SKIN	Malignant melanoma of skin	Triacylglycerol (56:5) levels	MR Egger	23	-0.0152821	1.00726	0.988038	-1.98952	1.95895	0.984834	0.136761	7.0919
GCST90277411	finn-b-C3_MELANOMA_SKIN	Malignant melanoma of skin	Triacylglycerol (56:5) levels	Weighted median	23	-0.0709096	0.417885	0.865256	-0.889965	0.748146	0.931546	0.41067	2.11308
GCST90277411	finn-b-C3_MELANOMA_SKIN	Malignant melanoma of skin	Triacylglycerol (56:5) levels	Inverse variance weighted	23	-0.0669189	0.321073	0.834899	-0.696222	0.562384	0.935271	0.498465	1.75485
GCST90277411	finn-b-C3_MELANOMA_SKIN	Malignant melanoma of skin	Triacylglycerol (56:5) levels	Simple mode	23	0.229916	0.847163	0.788617	-1.43052	1.89036	1.25849	0.239184	6.62173
GCST90277411	finn-b-C3_MELANOMA_SKIN	Malignant melanoma of skin	Triacylglycerol (56:5) levels	Weighted mode	23	0.190469	0.783795	0.81025	-1.34577	1.72671	1.20982	0.260339	5.62211
GCST90277412	finn-b-C3_MELANOMA_SKIN	Malignant melanoma of skin	Triacylglycerol (56:6) levels	MR Egger	26	-0.526927	0.762187	0.495988	-2.02081	0.96696	0.590416	0.132547	2.62994
GCST90277412	finn-b-C3_MELANOMA_SKIN	Malignant melanoma of skin	Triacylglycerol (56:6) levels	Weighted median	26	-0.0707498	0.42001	0.866231	-0.89397	0.752471	0.931695	0.409029	2.12224
GCST90277412	finn-b-C3_MELANOMA_SKIN	Malignant melanoma of skin	Triacylglycerol (56:6) levels	Inverse variance weighted	26	0.152302	0.318791	0.632829	-0.472529	0.777134	1.16451	0.623424	2.17523
GCST90277412	finn-b-C3_MELANOMA_SKIN	Malignant melanoma of skin	Triacylglycerol (56:6) levels	Simple mode	26	1.45425	0.899915	0.118648	-0.309582	3.21808	4.28127	0.733753	24.9802
GCST90277412	finn-b-C3_MELANOMA_SKIN	Malignant melanoma of skin	Triacylglycerol (56:6) levels	Weighted mode	26	-0.195765	0.517496	0.708406	-1.21006	0.818526	0.822205	0.29818	2.26716
GCST90277413	finn-b-C3_MELANOMA_SKIN	Malignant melanoma of skin	Triacylglycerol (56:7) levels	MR Egger	31	-0.900249	0.826656	0.28511	-2.52049	0.719996	0.406468	0.0804198	2.05443
GCST90277413	finn-b-C3_MELANOMA_SKIN	Malignant melanoma of skin	Triacylglycerol (56:7) levels	Weighted median	31	-0.0891755	0.440444	0.839551	-0.952446	0.774095	0.914685	0.385796	2.16863
GCST90277413	finn-b-C3_MELANOMA_SKIN	Malignant melanoma of skin	Triacylglycerol (56:7) levels	Inverse variance weighted	31	0.12989	0.292922	0.657455	-0.444237	0.704018	1.1387	0.641313	2.02186
GCST90277413	finn-b-C3_MELANOMA_SKIN	Malignant melanoma of skin	Triacylglycerol (56:7) levels	Simple mode	31	0.43726	0.906082	0.632895	-1.33866	2.21318	1.54846	0.262196	9.14476
GCST90277413	finn-b-C3_MELANOMA_SKIN	Malignant melanoma of skin	Triacylglycerol (56:7) levels	Weighted mode	31	-0.0121241	0.775014	0.987622	-1.53115	1.5069	0.987949	0.216287	4.51273
GCST90277414	finn-b-C3_MELANOMA_SKIN	Malignant melanoma of skin	Triacylglycerol (56:8) levels	MR Egger	29	-1.23079	0.919009	0.191654	-3.03204	0.570471	0.292063	0.048217	1.7691
GCST90277414	finn-b-C3_MELANOMA_SKIN	Malignant melanoma of skin	Triacylglycerol (56:8) levels	Weighted median	29	-0.0741186	0.435407	0.864831	-0.927517	0.77928	0.928562	0.395535	2.1799
GCST90277414	finn-b-C3_MELANOMA_SKIN	Malignant melanoma of skin	Triacylglycerol (56:8) levels	Inverse variance weighted	29	0.0525278	0.304585	0.863078	-0.544459	0.649515	1.05393	0.580156	1.91461
GCST90277414	finn-b-C3_MELANOMA_SKIN	Malignant melanoma of skin	Triacylglycerol (56:8) levels	Simple mode	29	-0.449749	0.913894	0.626468	-2.24098	1.34148	0.637788	0.106354	3.82471
GCST90277414	finn-b-C3_MELANOMA_SKIN	Malignant melanoma of skin	Triacylglycerol (56:8) levels	Weighted mode	29	-0.37408	0.83379	0.657136	-2.00831	1.26015	0.687922	0.134216	3.52594
GCST90277415	finn-b-C3_MELANOMA_SKIN	Malignant melanoma of skin	Triacylglycerol (58:7) levels	MR Egger	21	-1.1852	1.09661	0.293319	-3.33455	0.964147	0.305684	0.0356306	2.62255
GCST90277415	finn-b-C3_MELANOMA_SKIN	Malignant melanoma of skin	Triacylglycerol (58:7) levels	Weighted median	21	-0.0444359	0.445668	0.920578	-0.917946	0.829074	0.956537	0.399338	2.2912
GCST90277415	finn-b-C3_MELANOMA_SKIN	Malignant melanoma of skin	Triacylglycerol (58:7) levels	Inverse variance weighted	21	-0.0219043	0.319232	0.945296	-0.6476	0.603791	0.978334	0.5233	1.82904
GCST90277415	finn-b-C3_MELANOMA_SKIN	Malignant melanoma of skin	Triacylglycerol (58:7) levels	Simple mode	21	0.357543	0.759936	0.643095	-1.13193	1.84702	1.42981	0.32241	6.34087
GCST90277415	finn-b-C3_MELANOMA_SKIN	Malignant melanoma of skin	Triacylglycerol (58:7) levels	Weighted mode	21	0.106701	0.674882	0.875961	-1.21607	1.42947	1.1126	0.296394	4.17648
GCST90277416	finn-b-C3_MELANOMA_SKIN	Malignant melanoma of skin	Triacylglycerol (58:8) levels	MR Egger	24	-0.905326	1.02586	0.387047	-2.91602	1.10537	0.40441	0.0541489	3.02033
GCST90277416	finn-b-C3_MELANOMA_SKIN	Malignant melanoma of skin	Triacylglycerol (58:8) levels	Weighted median	24	-0.00367143	0.466255	0.993717	-0.917531	0.910188	0.996335	0.399504	2.48479
GCST90277416	finn-b-C3_MELANOMA_SKIN	Malignant melanoma of skin	Triacylglycerol (58:8) levels	Inverse variance weighted	24	0.0729556	0.338831	0.829521	-0.591153	0.737065	1.07568	0.553688	2.08979
GCST90277416	finn-b-C3_MELANOMA_SKIN	Malignant melanoma of skin	Triacylglycerol (58:8) levels	Simple mode	24	0.324969	0.918652	0.726752	-1.47559	2.12553	1.38399	0.228644	8.37731
GCST90277416	finn-b-C3_MELANOMA_SKIN	Malignant melanoma of skin	Triacylglycerol (58:8) levels	Weighted mode	24	0.165835	0.84985	0.847001	-1.49987	1.83154	1.18038	0.223159	6.2435
