# Supplementary material for: Genetically predicted metabolites mediate the association between lipidome and malignant melanoma of skin
Source: Front Oncol. 2024 Sep 10;14:1430533. doi: 10.3389/fonc.2024.1430533 (PMC11419955; doi:10.3389/fonc.2024.1430533)
Supplement: Supplementary file 3 [file SupplementaryFile2.xlsx]

## Sheet: Sheet1
Supplementary material 2 Lipidome associated with Malignant melanoma of skin
outcome	exposure	method	nsnp	b	se	pval	lo_ci	up_ci	or	or_lci95	or_uci95	URL
Malignant melanoma of skin	Phosphatidylethanolamine (18:0_18:2) levels	MR Egger	29	0.233014	0.412763	0.577059	-0.576002	1.04203	1.2624	0.562141	2.83497	http://ftp.ebi.ac.uk/pub/databases/gwas/summary_statistics/GCST90277001-GCST90278000/GCST90277347/GCST90277347.tsv.gz
Malignant melanoma of skin	Phosphatidylethanolamine (18:0_18:2) levels	Weighted median	29	0.562607	0.292778	0.0546541	-0.0112379	1.13645	1.75524	0.988825	3.11569
Malignant melanoma of skin	Phosphatidylethanolamine (18:0_18:2) levels	Inverse variance weighted	29	0.673715	0.210602	0.00137907	0.260935	1.08649	1.96151	1.29814	2.96387
Malignant melanoma of skin	Phosphatidylethanolamine (18:0_18:2) levels	Simple mode	29	0.214216	0.497376	0.669989	-0.76064	1.18907	1.23889	0.467367	3.28403
Malignant melanoma of skin	Phosphatidylethanolamine (18:0_18:2) levels	Weighted mode	29	0.51969	0.29499	0.0890334	-0.0584904	1.09787	1.68151	0.943187	2.99778
