# Supplementary material for: Genetically predicted metabolites mediate the association between lipidome and malignant melanoma of skin
Source: Front Oncol. 2024 Sep 10;14:1430533. doi: 10.3389/fonc.2024.1430533 (PMC11419955; doi:10.3389/fonc.2024.1430533)
Supplement: Supplementary file 4 [file SupplementaryFile3.xlsx]

## Sheet: Sheet1
Supplementary material 3 Lipidome that can be used for mediation Mendelian analysis
outcome	exposure	method	nsnp	b	se	pval	lo_ci	up_ci	or	or_lci95	or_uci95
Phosphatidylethanolamine (18:0_18:2) levels	Malignant melanoma of skin	MR Egger	4	-0.150359	0.160974	0.448879	-0.465868	0.16515	0.860399	0.62759	1.17957
Phosphatidylethanolamine (18:0_18:2) levels	Malignant melanoma of skin	Weighted median	4	-0.00697603	0.014319	0.626127	-0.0350414	0.0210893	0.993048	0.965565	1.02131
Phosphatidylethanolamine (18:0_18:2) levels	Malignant melanoma of skin	Inverse variance weighted	4	-0.00579167	0.0119698	0.628486	-0.0292524	0.0176691	0.994225	0.971171	1.01783
Phosphatidylethanolamine (18:0_18:2) levels	Malignant melanoma of skin	Simple mode	4	-0.0161712	0.0219525	0.514717	-0.0591981	0.0268558	0.983959	0.94252	1.02722
Phosphatidylethanolamine (18:0_18:2) levels	Malignant melanoma of skin	Weighted mode	4	-0.0166142	0.0199759	0.466584	-0.055767	0.0225385	0.983523	0.94576	1.02279
