# Supplementary material for: Genetically predicted metabolites mediate the association between lipidome and malignant melanoma of skin
Source: Front Oncol. 2024 Sep 10;14:1430533. doi: 10.3389/fonc.2024.1430533 (PMC11419955; doi:10.3389/fonc.2024.1430533)
Supplement: Supplementary file 5 [file SupplementaryFile4.xlsx]

## Sheet: Sheet1
Supplementary material 4 MR Results for the causality of 1400 metabolites on Malignant melanoma of skin
id.exposure	id.outcome	outcome	exposure	method	nsnp	b	se	pval	lo_ci	up_ci	or	or_lci95	or_uci95
GCST90199621	finn-b-C3_MELANOMA_SKIN	Malignant melanoma of skin	Carnitine levels	MR Egger	25	0.596056	0.501211	0.246482	-0.386319	1.57843	1.81495	0.679554	4.84734
GCST90199621	finn-b-C3_MELANOMA_SKIN	Malignant melanoma of skin	Carnitine levels	Weighted median	25	0.849836	0.39626	0.0319816	0.0731656	1.62651	2.33926	1.07591	5.08607
GCST90199621	finn-b-C3_MELANOMA_SKIN	Malignant melanoma of skin	Carnitine levels	Inverse variance weighted	25	0.56053	0.295661	0.0579797	-0.0189662	1.14003	1.7516	0.981213	3.12685
GCST90199621	finn-b-C3_MELANOMA_SKIN	Malignant melanoma of skin	Carnitine levels	Simple mode	25	0.0764459	0.774939	0.922237	-1.44244	1.59533	1.07944	0.236351	4.92994
GCST90199621	finn-b-C3_MELANOMA_SKIN	Malignant melanoma of skin	Carnitine levels	Weighted mode	25	0.758028	0.408548	0.0758597	-0.0427264	1.55878	2.13406	0.958174	4.75303
GCST90199622	finn-b-C3_MELANOMA_SKIN	Malignant melanoma of skin	Benzoate levels	MR Egger	18	0.255259	0.39091	0.523038	-0.510925	1.02144	1.2908	0.59994	2.7772
GCST90199622	finn-b-C3_MELANOMA_SKIN	Malignant melanoma of skin	Benzoate levels	Weighted median	18	0.0866293	0.342669	0.800417	-0.585002	0.758261	1.09049	0.557105	2.13456
GCST90199622	finn-b-C3_MELANOMA_SKIN	Malignant melanoma of skin	Benzoate levels	Inverse variance weighted	18	0.0797034	0.292044	0.784918	-0.492702	0.652109	1.08297	0.610973	1.91958
GCST90199622	finn-b-C3_MELANOMA_SKIN	Malignant melanoma of skin	Benzoate levels	Simple mode	18	-1.15879	0.827783	0.179535	-2.78125	0.463661	0.313865	0.0619612	1.58988
GCST90199622	finn-b-C3_MELANOMA_SKIN	Malignant melanoma of skin	Benzoate levels	Weighted mode	18	0.110872	0.278205	0.695202	-0.434409	0.656154	1.11725	0.647647	1.92737
GCST90199623	finn-b-C3_MELANOMA_SKIN	Malignant melanoma of skin	Maltotriose levels	MR Egger	23	-0.433916	0.714713	0.55028	-1.83475	0.966922	0.647966	0.159653	2.62984
GCST90199623	finn-b-C3_MELANOMA_SKIN	Malignant melanoma of skin	Maltotriose levels	Weighted median	23	0.271694	0.463852	0.558054	-0.637456	1.18084	1.31219	0.528636	3.25712
GCST90199623	finn-b-C3_MELANOMA_SKIN	Malignant melanoma of skin	Maltotriose levels	Inverse variance weighted	23	0.0562977	0.3395	0.868294	-0.609122	0.721718	1.05791	0.543828	2.05796
GCST90199623	finn-b-C3_MELANOMA_SKIN	Malignant melanoma of skin	Maltotriose levels	Simple mode	23	0.487843	0.767439	0.531545	-1.01634	1.99202	1.6288	0.361918	7.33036
GCST90199623	finn-b-C3_MELANOMA_SKIN	Malignant melanoma of skin	Maltotriose levels	Weighted mode	23	0.395158	0.711593	0.584283	-0.999565	1.78988	1.48462	0.368039	5.98874
GCST90199624	finn-b-C3_MELANOMA_SKIN	Malignant melanoma of skin	Hippurate levels	MR Egger	19	-1.74897	0.980972	0.0924679	-3.67168	0.173731	0.173952	0.0254337	1.18974
GCST90199624	finn-b-C3_MELANOMA_SKIN	Malignant melanoma of skin	Hippurate levels	Weighted median	19	-0.274178	0.654186	0.675134	-1.55638	1.00803	0.760197	0.210898	2.74019
GCST90199624	finn-b-C3_MELANOMA_SKIN	Malignant melanoma of skin	Hippurate levels	Inverse variance weighted	19	-0.281086	0.449883	0.532104	-1.16286	0.600684	0.754964	0.312592	1.82337
GCST90199624	finn-b-C3_MELANOMA_SKIN	Malignant melanoma of skin	Hippurate levels	Simple mode	19	0.22374	1.00985	0.827152	-1.75557	2.20305	1.25075	0.172809	9.05257
GCST90199624	finn-b-C3_MELANOMA_SKIN	Malignant melanoma of skin	Hippurate levels	Weighted mode	19	-0.126465	0.810964	0.877813	-1.71595	1.46303	0.881205	0.179792	4.31901
GCST90199625	finn-b-C3_MELANOMA_SKIN	Malignant melanoma of skin	Methionine sulfoxide levels	MR Egger	25	-0.0472998	0.85106	0.956158	-1.71538	1.62078	0.953801	0.179896	5.05702
GCST90199625	finn-b-C3_MELANOMA_SKIN	Malignant melanoma of skin	Methionine sulfoxide levels	Weighted median	25	0.439168	0.548943	0.423697	-0.636761	1.5151	1.55142	0.529003	4.54986
GCST90199625	finn-b-C3_MELANOMA_SKIN	Malignant melanoma of skin	Methionine sulfoxide levels	Inverse variance weighted	25	0.232393	0.387473	0.548663	-0.527055	0.991841	1.26162	0.590341	2.69619
GCST90199625	finn-b-C3_MELANOMA_SKIN	Malignant melanoma of skin	Methionine sulfoxide levels	Simple mode	25	-1.59977	1.06668	0.146714	-3.69046	0.490912	0.201943	0.0249606	1.63381
GCST90199625	finn-b-C3_MELANOMA_SKIN	Malignant melanoma of skin	Methionine sulfoxide levels	Weighted mode	25	0.424738	0.902069	0.642	-1.34332	2.19279	1.52919	0.260979	8.9602
GCST90199626	finn-b-C3_MELANOMA_SKIN	Malignant melanoma of skin	Xanthurenate levels	MR Egger	23	0.471263	0.934296	0.619229	-1.35996	2.30248	1.60202	0.256672	9.99898
GCST90199626	finn-b-C3_MELANOMA_SKIN	Malignant melanoma of skin	Xanthurenate levels	Weighted median	23	1.04653	0.538296	0.051877	-0.00853025	2.10159	2.84775	0.991506	8.17917
GCST90199626	finn-b-C3_MELANOMA_SKIN	Malignant melanoma of skin	Xanthurenate levels	Inverse variance weighted	23	0.59524	0.37306	0.110588	-0.135959	1.32644	1.81347	0.872878	3.7676
GCST90199626	finn-b-C3_MELANOMA_SKIN	Malignant melanoma of skin	Xanthurenate levels	Simple mode	23	1.03588	0.862123	0.242314	-0.65388	2.72564	2.81759	0.520024	15.2662
GCST90199626	finn-b-C3_MELANOMA_SKIN	Malignant melanoma of skin	Xanthurenate levels	Weighted mode	23	1.16544	0.752085	0.135502	-0.308647	2.63953	3.20733	0.73444	14.0066
GCST90199627	finn-b-C3_MELANOMA_SKIN	Malignant melanoma of skin	N-alpha-acetylornithine levels	MR Egger	22	-0.978659	0.690078	0.171531	-2.33121	0.373894	0.375815	0.097178	1.45338
GCST90199627	finn-b-C3_MELANOMA_SKIN	Malignant melanoma of skin	N-alpha-acetylornithine levels	Weighted median	22	-0.441812	0.494116	0.371244	-1.41028	0.526656	0.64287	0.244075	1.69326
GCST90199627	finn-b-C3_MELANOMA_SKIN	Malignant melanoma of skin	N-alpha-acetylornithine levels	Inverse variance weighted	22	-0.259432	0.326678	0.427108	-0.899721	0.380858	0.77149	0.406683	1.46354
GCST90199627	finn-b-C3_MELANOMA_SKIN	Malignant melanoma of skin	N-alpha-acetylornithine levels	Simple mode	22	0.473257	0.900938	0.604882	-1.29258	2.2391	1.60521	0.274561	9.38483
GCST90199627	finn-b-C3_MELANOMA_SKIN	Malignant melanoma of skin	N-alpha-acetylornithine levels	Weighted mode	22	-0.578647	0.752498	0.450474	-2.05354	0.896248	0.560656	0.12828	2.45039
GCST90199628	finn-b-C3_MELANOMA_SKIN	Malignant melanoma of skin	3-methylhistidine levels	MR Egger	28	0.274772	0.775287	0.725887	-1.24479	1.79433	1.31623	0.288001	6.01547
GCST90199628	finn-b-C3_MELANOMA_SKIN	Malignant melanoma of skin	3-methylhistidine levels	Weighted median	28	0.164863	0.560463	0.76864	-0.933646	1.26337	1.17923	0.393118	3.53733
GCST90199628	finn-b-C3_MELANOMA_SKIN	Malignant melanoma of skin	3-methylhistidine levels	Inverse variance weighted	28	0.134995	0.379382	0.721968	-0.608593	0.878583	1.14453	0.544116	2.40749
GCST90199628	finn-b-C3_MELANOMA_SKIN	Malignant melanoma of skin	3-methylhistidine levels	Simple mode	28	-0.555589	0.897114	0.540905	-2.31393	1.20275	0.573734	0.0988716	3.32927
GCST90199628	finn-b-C3_MELANOMA_SKIN	Malignant melanoma of skin	3-methylhistidine levels	Weighted mode	28	0.22329	0.698668	0.751736	-1.1461	1.59268	1.25018	0.317874	4.91691
GCST90199629	finn-b-C3_MELANOMA_SKIN	Malignant melanoma of skin	Glycerophosphorylcholine (GPC) levels	MR Egger	33	0.503283	0.745244	0.504475	-0.957394	1.96396	1.65414	0.383892	7.1275
GCST90199629	finn-b-C3_MELANOMA_SKIN	Malignant melanoma of skin	Glycerophosphorylcholine (GPC) levels	Weighted median	33	0.115534	0.495161	0.815508	-0.854982	1.08605	1.12247	0.425291	2.96255
GCST90199629	finn-b-C3_MELANOMA_SKIN	Malignant melanoma of skin	Glycerophosphorylcholine (GPC) levels	Inverse variance weighted	33	-0.132456	0.349718	0.704873	-0.817903	0.552992	0.875942	0.441356	1.73845
GCST90199629	finn-b-C3_MELANOMA_SKIN	Malignant melanoma of skin	Glycerophosphorylcholine (GPC) levels	Simple mode	33	0.453544	1.00165	0.653751	-1.5097	2.41679	1.57388	0.220977	11.2098
GCST90199629	finn-b-C3_MELANOMA_SKIN	Malignant melanoma of skin	Glycerophosphorylcholine (GPC) levels	Weighted mode	33	0.590347	0.808346	0.470511	-0.994012	2.17471	1.80461	0.370089	8.79959
GCST90199630	finn-b-C3_MELANOMA_SKIN	Malignant melanoma of skin	Phenylacetate levels	MR Egger	26	-0.377591	0.701512	0.595359	-1.75255	0.997372	0.685511	0.173331	2.71115
GCST90199630	finn-b-C3_MELANOMA_SKIN	Malignant melanoma of skin	Phenylacetate levels	Weighted median	26	-0.188673	0.520419	0.716948	-1.20869	0.831349	0.828057	0.298587	2.29641
GCST90199630	finn-b-C3_MELANOMA_SKIN	Malignant melanoma of skin	Phenylacetate levels	Inverse variance weighted	26	-0.206697	0.386626	0.592915	-0.964484	0.55109	0.813266	0.38118	1.73514
GCST90199630	finn-b-C3_MELANOMA_SKIN	Malignant melanoma of skin	Phenylacetate levels	Simple mode	26	0.275615	0.964257	0.777362	-1.61433	2.16556	1.31734	0.199024	8.71948
GCST90199630	finn-b-C3_MELANOMA_SKIN	Malignant melanoma of skin	Phenylacetate levels	Weighted mode	26	-0.524269	0.669639	0.441033	-1.83676	0.788224	0.591988	0.159333	2.19949
GCST90199631	finn-b-C3_MELANOMA_SKIN	Malignant melanoma of skin	3-methyl-2-oxovalerate levels	MR Egger	15	-0.886574	1.67426	0.605363	-4.16813	2.39498	0.412065	0.0154812	10.968
GCST90199631	finn-b-C3_MELANOMA_SKIN	Malignant melanoma of skin	3-methyl-2-oxovalerate levels	Weighted median	15	0.260476	0.861673	0.76243	-1.4284	1.94936	1.29755	0.239691	7.02416
GCST90199631	finn-b-C3_MELANOMA_SKIN	Malignant melanoma of skin	3-methyl-2-oxovalerate levels	Inverse variance weighted	15	-0.480724	0.660439	0.466684	-1.77518	0.813737	0.618336	0.169452	2.25632
GCST90199631	finn-b-C3_MELANOMA_SKIN	Malignant melanoma of skin	3-methyl-2-oxovalerate levels	Simple mode	15	1.44974	1.55795	0.367861	-1.60385	4.50333	4.262	0.20112	90.3173
GCST90199631	finn-b-C3_MELANOMA_SKIN	Malignant melanoma of skin	3-methyl-2-oxovalerate levels	Weighted mode	15	1.04019	1.36628	0.45909	-1.6377	3.71809	2.82977	0.194426	41.1858
GCST90199632	finn-b-C3_MELANOMA_SKIN	Malignant melanoma of skin	Tartarate levels	MR Egger	22	0.0952647	0.732942	0.897884	-1.3413	1.53183	1.09995	0.261505	4.62664
GCST90199632	finn-b-C3_MELANOMA_SKIN	Malignant melanoma of skin	Tartarate levels	Weighted median	22	-0.795379	0.547239	0.146102	-1.86797	0.27721	0.45141	0.154437	1.31944
GCST90199632	finn-b-C3_MELANOMA_SKIN	Malignant melanoma of skin	Tartarate levels	Inverse variance weighted	22	-0.562854	0.385062	0.143817	-1.31758	0.191868	0.569581	0.267784	1.21151
GCST90199632	finn-b-C3_MELANOMA_SKIN	Malignant melanoma of skin	Tartarate levels	Simple mode	22	-1.00895	0.99042	0.319933	-2.95018	0.93227	0.3646	0.0523304	2.54027
GCST90199632	finn-b-C3_MELANOMA_SKIN	Malignant melanoma of skin	Tartarate levels	Weighted mode	22	-0.959558	0.974946	0.336214	-2.87045	0.951336	0.383062	0.0566733	2.58917
GCST90199633	finn-b-C3_MELANOMA_SKIN	Malignant melanoma of skin	Suberate (C8-DC) levels	MR Egger	27	0.0693889	0.482496	0.886801	-0.876302	1.01508	1.07185	0.416319	2.75958
GCST90199633	finn-b-C3_MELANOMA_SKIN	Malignant melanoma of skin	Suberate (C8-DC) levels	Weighted median	27	0.238933	0.415891	0.565624	-0.576214	1.05408	1.26989	0.562022	2.86933
GCST90199633	finn-b-C3_MELANOMA_SKIN	Malignant melanoma of skin	Suberate (C8-DC) levels	Inverse variance weighted	27	-0.35691	0.293253	0.223577	-0.931686	0.217866	0.699836	0.393889	1.24342
GCST90199633	finn-b-C3_MELANOMA_SKIN	Malignant melanoma of skin	Suberate (C8-DC) levels	Simple mode	27	-0.934141	0.812343	0.260639	-2.52633	0.658051	0.392923	0.0799517	1.93102
GCST90199633	finn-b-C3_MELANOMA_SKIN	Malignant melanoma of skin	Suberate (C8-DC) levels	Weighted mode	27	-0.0817728	0.420717	0.847401	-0.906378	0.742832	0.921481	0.403985	2.10188
GCST90199634	finn-b-C3_MELANOMA_SKIN	Malignant melanoma of skin	5-hydroxylysine levels	MR Egger	28	-0.415819	0.414253	0.324736	-1.22776	0.396118	0.6598	0.292949	1.48604
GCST90199634	finn-b-C3_MELANOMA_SKIN	Malignant melanoma of skin	5-hydroxylysine levels	Weighted median	28	-0.373252	0.416709	0.370405	-1.19	0.443498	0.688491	0.30422	1.55815
GCST90199634	finn-b-C3_MELANOMA_SKIN	Malignant melanoma of skin	5-hydroxylysine levels	Inverse variance weighted	28	-0.353078	0.274203	0.197869	-0.890516	0.184361	0.702523	0.410444	1.20245
GCST90199634	finn-b-C3_MELANOMA_SKIN	Malignant melanoma of skin	5-hydroxylysine levels	Simple mode	28	-0.78002	0.659847	0.247463	-2.07332	0.513279	0.458397	0.125768	1.67076
GCST90199634	finn-b-C3_MELANOMA_SKIN	Malignant melanoma of skin	5-hydroxylysine levels	Weighted mode	28	-0.608546	0.451767	0.189166	-1.49401	0.276916	0.544141	0.224471	1.31906
GCST90199635	finn-b-C3_MELANOMA_SKIN	Malignant melanoma of skin	3-phenylpropionate hydrocinnamate levels	MR Egger	27	-0.177387	0.553836	0.751412	-1.2629	0.908131	0.837456	0.282831	2.47968
GCST90199635	finn-b-C3_MELANOMA_SKIN	Malignant melanoma of skin	3-phenylpropionate hydrocinnamate levels	Weighted median	27	-0.530168	0.452676	0.241524	-1.41741	0.357078	0.588506	0.24234	1.42915
GCST90199635	finn-b-C3_MELANOMA_SKIN	Malignant melanoma of skin	3-phenylpropionate hydrocinnamate levels	Inverse variance weighted	27	-0.0748978	0.316664	0.813028	-0.695558	0.545763	0.927838	0.498796	1.72592
GCST90199635	finn-b-C3_MELANOMA_SKIN	Malignant melanoma of skin	3-phenylpropionate hydrocinnamate levels	Simple mode	27	-0.859307	0.854845	0.324055	-2.5348	0.81619	0.423455	0.0792772	2.26187
GCST90199635	finn-b-C3_MELANOMA_SKIN	Malignant melanoma of skin	3-phenylpropionate hydrocinnamate levels	Weighted mode	27	-0.523714	0.555266	0.354273	-1.61204	0.564608	0.592317	0.199481	1.75876
GCST90199636	finn-b-C3_MELANOMA_SKIN	Malignant melanoma of skin	Kynurenine levels	MR Egger	23	0.349161	1.15614	0.765618	-1.91687	2.6152	1.41788	0.147066	13.6699
GCST90199636	finn-b-C3_MELANOMA_SKIN	Malignant melanoma of skin	Kynurenine levels	Weighted median	23	0.756701	0.529195	0.152742	-0.28052	1.79392	2.13123	0.755391	6.01299
GCST90199636	finn-b-C3_MELANOMA_SKIN	Malignant melanoma of skin	Kynurenine levels	Inverse variance weighted	23	0.0960035	0.377369	0.799185	-0.64364	0.835647	1.10076	0.525376	2.30631
GCST90199636	finn-b-C3_MELANOMA_SKIN	Malignant melanoma of skin	Kynurenine levels	Simple mode	23	0.774246	0.930349	0.414233	-1.04924	2.59773	2.16896	0.350205	13.4332
GCST90199636	finn-b-C3_MELANOMA_SKIN	Malignant melanoma of skin	Kynurenine levels	Weighted mode	23	0.850509	0.642517	0.199189	-0.408825	2.10984	2.34084	0.66443	8.24694
GCST90199637	finn-b-C3_MELANOMA_SKIN	Malignant melanoma of skin	N-acetylglutamate levels	MR Egger	20	1.63807	1.3637	0.245245	-1.03479	4.31093	5.14522	0.3553	74.5098
GCST90199637	finn-b-C3_MELANOMA_SKIN	Malignant melanoma of skin	N-acetylglutamate levels	Weighted median	20	0.238383	0.678059	0.725163	-1.09061	1.56738	1.2692	0.336011	4.79406
GCST90199637	finn-b-C3_MELANOMA_SKIN	Malignant melanoma of skin	N-acetylglutamate levels	Inverse variance weighted	20	0.544682	0.522218	0.29694	-0.478864	1.56823	1.72406	0.619487	4.79814
GCST90199637	finn-b-C3_MELANOMA_SKIN	Malignant melanoma of skin	N-acetylglutamate levels	Simple mode	20	-0.371633	1.29944	0.777977	-2.91853	2.17526	0.689607	0.054013	8.80451
GCST90199637	finn-b-C3_MELANOMA_SKIN	Malignant melanoma of skin	N-acetylglutamate levels	Weighted mode	20	-0.271345	1.14722	0.815557	-2.51989	1.9772	0.762353	0.0804684	7.22249
GCST90199638	finn-b-C3_MELANOMA_SKIN	Malignant melanoma of skin	Glycerol 3-phosphate levels	MR Egger	30	-0.100783	0.578149	0.862869	-1.23396	1.03239	0.904129	0.291139	2.80777
GCST90199638	finn-b-C3_MELANOMA_SKIN	Malignant melanoma of skin	Glycerol 3-phosphate levels	Weighted median	30	-0.187582	0.445312	0.673582	-1.06039	0.68523	0.828961	0.346319	1.98423
GCST90199638	finn-b-C3_MELANOMA_SKIN	Malignant melanoma of skin	Glycerol 3-phosphate levels	Inverse variance weighted	30	-0.158418	0.334038	0.635321	-0.813132	0.496296	0.853493	0.443467	1.64263
GCST90199638	finn-b-C3_MELANOMA_SKIN	Malignant melanoma of skin	Glycerol 3-phosphate levels	Simple mode	30	-0.0726096	0.835629	0.931354	-1.71044	1.56522	0.929964	0.180786	4.78374
GCST90199638	finn-b-C3_MELANOMA_SKIN	Malignant melanoma of skin	Glycerol 3-phosphate levels	Weighted mode	30	-0.229699	0.485325	0.63955	-1.18094	0.721538	0.794773	0.306991	2.05759
GCST90199639	finn-b-C3_MELANOMA_SKIN	Malignant melanoma of skin	Imidazole lactate levels	MR Egger	27	-0.210331	0.347844	0.550848	-0.892104	0.471443	0.810316	0.409792	1.6023
GCST90199639	finn-b-C3_MELANOMA_SKIN	Malignant melanoma of skin	Imidazole lactate levels	Weighted median	27	-0.098713	0.278612	0.723112	-0.644793	0.447367	0.906003	0.524771	1.56419
GCST90199639	finn-b-C3_MELANOMA_SKIN	Malignant melanoma of skin	Imidazole lactate levels	Inverse variance weighted	27	0.0549137	0.213001	0.796554	-0.362568	0.472395	1.05645	0.695887	1.60383
GCST90199639	finn-b-C3_MELANOMA_SKIN	Malignant melanoma of skin	Imidazole lactate levels	Simple mode	27	0.436981	0.584685	0.461541	-0.709001	1.58296	1.54803	0.492136	4.86936
GCST90199639	finn-b-C3_MELANOMA_SKIN	Malignant melanoma of skin	Imidazole lactate levels	Weighted mode	27	-0.221064	0.269489	0.419498	-0.749263	0.307135	0.801665	0.472715	1.35952
GCST90199640	finn-b-C3_MELANOMA_SKIN	Malignant melanoma of skin	4-guanidinobutanoate levels	MR Egger	20	-0.0184981	0.406436	0.9642	-0.815113	0.778117	0.981672	0.442589	2.17737
GCST90199640	finn-b-C3_MELANOMA_SKIN	Malignant melanoma of skin	4-guanidinobutanoate levels	Weighted median	20	-0.169924	0.325439	0.601575	-0.807784	0.467937	0.843729	0.445845	1.5967
GCST90199640	finn-b-C3_MELANOMA_SKIN	Malignant melanoma of skin	4-guanidinobutanoate levels	Inverse variance weighted	20	-0.274965	0.266073	0.301407	-0.796469	0.246538	0.759598	0.450918	1.27959
GCST90199640	finn-b-C3_MELANOMA_SKIN	Malignant melanoma of skin	4-guanidinobutanoate levels	Simple mode	20	-0.633059	0.79826	0.437541	-2.19765	0.93153	0.530965	0.111064	2.53839
GCST90199640	finn-b-C3_MELANOMA_SKIN	Malignant melanoma of skin	4-guanidinobutanoate levels	Weighted mode	20	-0.181369	0.309241	0.564444	-0.787481	0.424742	0.834127	0.454989	1.5292
GCST90199641	finn-b-C3_MELANOMA_SKIN	Malignant melanoma of skin	Glucuronate levels	MR Egger	16	1.33062	1.01663	0.211664	-0.661985	3.32322	3.78338	0.515827	27.7496
GCST90199641	finn-b-C3_MELANOMA_SKIN	Malignant melanoma of skin	Glucuronate levels	Weighted median	16	0.568027	0.661472	0.390488	-0.728458	1.86451	1.76478	0.482653	6.45278
GCST90199641	finn-b-C3_MELANOMA_SKIN	Malignant melanoma of skin	Glucuronate levels	Inverse variance weighted	16	0.601477	0.482223	0.212287	-0.34368	1.54663	1.82481	0.709156	4.69564
GCST90199641	finn-b-C3_MELANOMA_SKIN	Malignant melanoma of skin	Glucuronate levels	Simple mode	16	0.185827	0.992966	0.854056	-1.76039	2.13204	1.20421	0.171979	8.43205
GCST90199641	finn-b-C3_MELANOMA_SKIN	Malignant melanoma of skin	Glucuronate levels	Weighted mode	16	0.555793	0.77475	0.48416	-0.962717	2.0743	1.74332	0.381854	7.95899
GCST90199642	finn-b-C3_MELANOMA_SKIN	Malignant melanoma of skin	Ribitol levels	MR Egger	34	0.18221	0.283529	0.525029	-0.373506	0.737926	1.19987	0.688317	2.09159
GCST90199642	finn-b-C3_MELANOMA_SKIN	Malignant melanoma of skin	Ribitol levels	Weighted median	34	0.0182879	0.299643	0.951334	-0.569013	0.605589	1.01846	0.566084	1.83233
GCST90199642	finn-b-C3_MELANOMA_SKIN	Malignant melanoma of skin	Ribitol levels	Inverse variance weighted	34	0.0950357	0.202909	0.639523	-0.302667	0.492738	1.0997	0.738845	1.63679
GCST90199642	finn-b-C3_MELANOMA_SKIN	Malignant melanoma of skin	Ribitol levels	Simple mode	34	-0.338652	0.667981	0.615542	-1.64789	0.970592	0.712731	0.192455	2.63951
GCST90199642	finn-b-C3_MELANOMA_SKIN	Malignant melanoma of skin	Ribitol levels	Weighted mode	34	0.0763781	0.238428	0.75073	-0.390941	0.543698	1.07937	0.67642	1.72236
GCST90199643	finn-b-C3_MELANOMA_SKIN	Malignant melanoma of skin	Glycodeoxycholate levels	MR Egger	20	-1.24572	1.06089	0.255607	-3.32506	0.833621	0.287733	0.0359702	2.30164
GCST90199643	finn-b-C3_MELANOMA_SKIN	Malignant melanoma of skin	Glycodeoxycholate levels	Weighted median	20	-0.862751	0.611913	0.158562	-2.0621	0.336598	0.422	0.127187	1.40018
GCST90199643	finn-b-C3_MELANOMA_SKIN	Malignant melanoma of skin	Glycodeoxycholate levels	Inverse variance weighted	20	-0.818597	0.46271	0.0768713	-1.72551	0.0883151	0.44105	0.178082	1.09233
GCST90199643	finn-b-C3_MELANOMA_SKIN	Malignant melanoma of skin	Glycodeoxycholate levels	Simple mode	20	-1.62314	1.1079	0.159256	-3.79461	0.548337	0.197279	0.0224916	1.73037
GCST90199643	finn-b-C3_MELANOMA_SKIN	Malignant melanoma of skin	Glycodeoxycholate levels	Weighted mode	20	-0.999877	0.854557	0.256448	-2.67481	0.675055	0.367925	0.0689201	1.96414
GCST90199644	finn-b-C3_MELANOMA_SKIN	Malignant melanoma of skin	Theobromine levels	MR Egger	26	-0.785177	1.10746	0.485161	-2.95579	1.38544	0.456039	0.0520373	3.99658
GCST90199644	finn-b-C3_MELANOMA_SKIN	Malignant melanoma of skin	Theobromine levels	Weighted median	26	0.303208	0.5445	0.577626	-0.764011	1.37043	1.3542	0.465794	3.93703
GCST90199644	finn-b-C3_MELANOMA_SKIN	Malignant melanoma of skin	Theobromine levels	Inverse variance weighted	26	0.335771	0.389485	0.388638	-0.427619	1.09916	1.39902	0.65206	3.00165
GCST90199644	finn-b-C3_MELANOMA_SKIN	Malignant melanoma of skin	Theobromine levels	Simple mode	26	0.626803	0.976313	0.52671	-1.28677	2.54038	1.87162	0.276161	12.6844
GCST90199644	finn-b-C3_MELANOMA_SKIN	Malignant melanoma of skin	Theobromine levels	Weighted mode	26	0.351568	0.843182	0.68027	-1.30107	2.00421	1.42129	0.272241	7.42019
GCST90199645	finn-b-C3_MELANOMA_SKIN	Malignant melanoma of skin	Quinate levels	MR Egger	20	0.195874	0.413471	0.641387	-0.614529	1.00628	1.21637	0.540896	2.7354
GCST90199645	finn-b-C3_MELANOMA_SKIN	Malignant melanoma of skin	Quinate levels	Weighted median	20	0.556387	0.441427	0.207515	-0.30881	1.42158	1.74436	0.73432	4.14368
GCST90199645	finn-b-C3_MELANOMA_SKIN	Malignant melanoma of skin	Quinate levels	Inverse variance weighted	20	0.680001	0.297367	0.0222112	0.0971606	1.26284	1.97388	1.10204	3.53545
GCST90199645	finn-b-C3_MELANOMA_SKIN	Malignant melanoma of skin	Quinate levels	Simple mode	20	0.647861	0.666753	0.343425	-0.658975	1.9547	1.91145	0.517382	7.06178
GCST90199645	finn-b-C3_MELANOMA_SKIN	Malignant melanoma of skin	Quinate levels	Weighted mode	20	0.493175	0.37603	0.205306	-0.243844	1.23019	1.63751	0.78361	3.42189
GCST90199646	finn-b-C3_MELANOMA_SKIN	Malignant melanoma of skin	Gentisate levels	MR Egger	28	-0.224425	0.697208	0.750109	-1.59095	1.1421	0.798975	0.203731	3.13335
GCST90199646	finn-b-C3_MELANOMA_SKIN	Malignant melanoma of skin	Gentisate levels	Weighted median	28	0.617801	0.539942	0.252541	-0.440485	1.67609	1.85484	0.643724	5.3446
GCST90199646	finn-b-C3_MELANOMA_SKIN	Malignant melanoma of skin	Gentisate levels	Inverse variance weighted	28	0.131599	0.372566	0.72392	-0.59863	0.861829	1.14065	0.549564	2.36749
GCST90199646	finn-b-C3_MELANOMA_SKIN	Malignant melanoma of skin	Gentisate levels	Simple mode	28	0.70366	1.00236	0.488687	-1.26097	2.6683	2.02114	0.283378	14.4154
GCST90199646	finn-b-C3_MELANOMA_SKIN	Malignant melanoma of skin	Gentisate levels	Weighted mode	28	0.902795	0.948699	0.349735	-0.956655	2.76225	2.46649	0.384176	15.8354
GCST90199647	finn-b-C3_MELANOMA_SKIN	Malignant melanoma of skin	Theophylline levels	MR Egger	25	-1.21988	0.869173	0.173828	-2.92345	0.483703	0.295267	0.0537477	1.62207
GCST90199647	finn-b-C3_MELANOMA_SKIN	Malignant melanoma of skin	Theophylline levels	Weighted median	25	-0.844617	0.565254	0.135116	-1.95251	0.26328	0.429722	0.141917	1.30119
GCST90199647	finn-b-C3_MELANOMA_SKIN	Malignant melanoma of skin	Theophylline levels	Inverse variance weighted	25	-0.608913	0.395074	0.123252	-1.38326	0.165431	0.543942	0.25076	1.1799
GCST90199647	finn-b-C3_MELANOMA_SKIN	Malignant melanoma of skin	Theophylline levels	Simple mode	25	-1.30989	0.955592	0.183135	-3.18285	0.563075	0.269851	0.0414675	1.75606
GCST90199647	finn-b-C3_MELANOMA_SKIN	Malignant melanoma of skin	Theophylline levels	Weighted mode	25	-1.05375	0.865021	0.234999	-2.74919	0.641696	0.348629	0.0639799	1.8997
GCST90199648	finn-b-C3_MELANOMA_SKIN	Malignant melanoma of skin	1,5-anhydroglucitol (1,5-ag) levels	MR Egger	30	0.628133	0.453291	0.176773	-0.260318	1.51658	1.87411	0.770806	4.55663
GCST90199648	finn-b-C3_MELANOMA_SKIN	Malignant melanoma of skin	1,5-anhydroglucitol (1,5-ag) levels	Weighted median	30	0.369545	0.429217	0.389252	-0.47172	1.21081	1.44708	0.623928	3.3562
GCST90199648	finn-b-C3_MELANOMA_SKIN	Malignant melanoma of skin	1,5-anhydroglucitol (1,5-ag) levels	Inverse variance weighted	30	0.518644	0.271513	0.0561073	-0.0135209	1.05081	1.67975	0.98657	2.85996
GCST90199648	finn-b-C3_MELANOMA_SKIN	Malignant melanoma of skin	1,5-anhydroglucitol (1,5-ag) levels	Simple mode	30	-0.499098	0.721125	0.494374	-1.9125	0.914308	0.607078	0.14771	2.49505
GCST90199648	finn-b-C3_MELANOMA_SKIN	Malignant melanoma of skin	1,5-anhydroglucitol (1,5-ag) levels	Weighted mode	30	0.0659141	0.553545	0.906036	-1.01903	1.15086	1.06813	0.360944	3.16092
GCST90199649	finn-b-C3_MELANOMA_SKIN	Malignant melanoma of skin	1-stearoyl-2-arachidonoyl-GPI (18:0/20:4) levels	MR Egger	24	-0.31696	0.65797	0.634759	-1.60658	0.972661	0.72836	0.200572	2.64497
GCST90199649	finn-b-C3_MELANOMA_SKIN	Malignant melanoma of skin	1-stearoyl-2-arachidonoyl-GPI (18:0/20:4) levels	Weighted median	24	-0.261949	0.396715	0.509064	-1.03951	0.515613	0.76955	0.353627	1.67466
GCST90199649	finn-b-C3_MELANOMA_SKIN	Malignant melanoma of skin	1-stearoyl-2-arachidonoyl-GPI (18:0/20:4) levels	Inverse variance weighted	24	0.0751957	0.287839	0.793906	-0.488969	0.639361	1.0781	0.613258	1.89527
GCST90199649	finn-b-C3_MELANOMA_SKIN	Malignant melanoma of skin	1-stearoyl-2-arachidonoyl-GPI (18:0/20:4) levels	Simple mode	24	-0.254402	0.622005	0.686321	-1.47353	0.964728	0.77538	0.229115	2.62407
GCST90199649	finn-b-C3_MELANOMA_SKIN	Malignant melanoma of skin	1-stearoyl-2-arachidonoyl-GPI (18:0/20:4) levels	Weighted mode	24	-0.302315	0.411383	0.469843	-1.10863	0.503996	0.739105	0.330012	1.65532
GCST90199650	finn-b-C3_MELANOMA_SKIN	Malignant melanoma of skin	Indolelactate levels	MR Egger	26	0.135213	0.856931	0.875945	-1.54437	1.8148	1.14478	0.213446	6.13983
GCST90199650	finn-b-C3_MELANOMA_SKIN	Malignant melanoma of skin	Indolelactate levels	Weighted median	26	0.492249	0.585606	0.400583	-0.655539	1.64004	1.63599	0.519162	5.15536
GCST90199650	finn-b-C3_MELANOMA_SKIN	Malignant melanoma of skin	Indolelactate levels	Inverse variance weighted	26	0.591316	0.391719	0.13116	-0.176453	1.35909	1.80636	0.838238	3.89263
GCST90199650	finn-b-C3_MELANOMA_SKIN	Malignant melanoma of skin	Indolelactate levels	Simple mode	26	0.204705	0.858186	0.813413	-1.47734	1.88675	1.22716	0.228244	6.59789
GCST90199650	finn-b-C3_MELANOMA_SKIN	Malignant melanoma of skin	Indolelactate levels	Weighted mode	26	0.354637	0.746816	0.639006	-1.10912	1.8184	1.42566	0.329848	6.16197
GCST90199651	finn-b-C3_MELANOMA_SKIN	Malignant melanoma of skin	Docosahexaenoate DHA; 22:6n3 levels	MR Egger	22	-0.279264	0.815741	0.735663	-1.87812	1.31959	0.75634	0.152878	3.74188
GCST90199651	finn-b-C3_MELANOMA_SKIN	Malignant melanoma of skin	Docosahexaenoate DHA; 22:6n3 levels	Weighted median	22	0.344538	0.593805	0.561766	-0.819321	1.5084	1.41134	0.440731	4.51948
GCST90199651	finn-b-C3_MELANOMA_SKIN	Malignant melanoma of skin	Docosahexaenoate DHA; 22:6n3 levels	Inverse variance weighted	22	0.31193	0.449665	0.487875	-0.569414	1.19327	1.36606	0.565857	3.29786
GCST90199651	finn-b-C3_MELANOMA_SKIN	Malignant melanoma of skin	Docosahexaenoate DHA; 22:6n3 levels	Simple mode	22	0.231908	0.926673	0.804819	-1.58437	2.04819	1.261	0.205077	7.75384
GCST90199651	finn-b-C3_MELANOMA_SKIN	Malignant melanoma of skin	Docosahexaenoate DHA; 22:6n3 levels	Weighted mode	22	0.231908	0.636907	0.719412	-1.01643	1.48025	1.261	0.361885	4.39403
GCST90199652	finn-b-C3_MELANOMA_SKIN	Malignant melanoma of skin	1-stearoyl-2-oleoyl-GPS (18:0/18:1) levels	MR Egger	20	0.641988	1.17273	0.590807	-1.65657	2.94054	1.90025	0.190793	18.9261
GCST90199652	finn-b-C3_MELANOMA_SKIN	Malignant melanoma of skin	1-stearoyl-2-oleoyl-GPS (18:0/18:1) levels	Weighted median	20	1.33701	0.621151	0.0313602	0.119554	2.55447	3.80764	1.12699	12.8644
GCST90199652	finn-b-C3_MELANOMA_SKIN	Malignant melanoma of skin	1-stearoyl-2-oleoyl-GPS (18:0/18:1) levels	Inverse variance weighted	20	0.831976	0.432015	0.0541288	-0.014773	1.67872	2.29785	0.985336	5.35872
GCST90199652	finn-b-C3_MELANOMA_SKIN	Malignant melanoma of skin	1-stearoyl-2-oleoyl-GPS (18:0/18:1) levels	Simple mode	20	1.51483	1.17249	0.211859	-0.783249	3.81292	4.54867	0.456919	45.2824
GCST90199652	finn-b-C3_MELANOMA_SKIN	Malignant melanoma of skin	1-stearoyl-2-oleoyl-GPS (18:0/18:1) levels	Weighted mode	20	1.70943	0.979859	0.0972164	-0.211099	3.62995	5.52578	0.809694	37.7109
GCST90199653	finn-b-C3_MELANOMA_SKIN	Malignant melanoma of skin	1-myristoyl-2-palmitoyl-gpc (14:0/16:0) levels	MR Egger	15	0.835954	1.54464	0.597525	-2.19155	3.86346	2.30701	0.111744	47.6297
GCST90199653	finn-b-C3_MELANOMA_SKIN	Malignant melanoma of skin	1-myristoyl-2-palmitoyl-gpc (14:0/16:0) levels	Weighted median	15	0.387124	0.744945	0.603295	-1.07297	1.84722	1.47274	0.341992	6.34215
GCST90199653	finn-b-C3_MELANOMA_SKIN	Malignant melanoma of skin	1-myristoyl-2-palmitoyl-gpc (14:0/16:0) levels	Inverse variance weighted	15	-0.187382	0.676437	0.78177	-1.5132	1.13843	0.829127	0.220205	3.12188
GCST90199653	finn-b-C3_MELANOMA_SKIN	Malignant melanoma of skin	1-myristoyl-2-palmitoyl-gpc (14:0/16:0) levels	Simple mode	15	0.660814	1.20181	0.591089	-1.69474	3.01637	1.93637	0.183647	20.417
GCST90199653	finn-b-C3_MELANOMA_SKIN	Malignant melanoma of skin	1-myristoyl-2-palmitoyl-gpc (14:0/16:0) levels	Weighted mode	15	0.587864	0.894341	0.521639	-1.16504	2.34077	1.80014	0.311909	10.3893
GCST90199654	finn-b-C3_MELANOMA_SKIN	Malignant melanoma of skin	Paraxanthine levels in elite athletes	MR Egger	33	-1.76074	0.724812	0.0211205	-3.18138	-0.340112	0.171917	0.0415285	0.711691
GCST90199654	finn-b-C3_MELANOMA_SKIN	Malignant melanoma of skin	Paraxanthine levels in elite athletes	Weighted median	33	-0.375094	0.492514	0.446305	-1.34042	0.590234	0.687225	0.261735	1.80441
GCST90199654	finn-b-C3_MELANOMA_SKIN	Malignant melanoma of skin	Paraxanthine levels in elite athletes	Inverse variance weighted	33	-0.55389	0.331547	0.0947958	-1.20372	0.0959415	0.57471	0.300075	1.10069
GCST90199654	finn-b-C3_MELANOMA_SKIN	Malignant melanoma of skin	Paraxanthine levels in elite athletes	Simple mode	33	-0.175498	0.843978	0.836593	-1.82969	1.4787	0.839039	0.160463	4.38723
GCST90199654	finn-b-C3_MELANOMA_SKIN	Malignant melanoma of skin	Paraxanthine levels in elite athletes	Weighted mode	33	-0.42015	0.707036	0.556529	-1.80594	0.96564	0.656948	0.16432	2.62647
GCST90199655	finn-b-C3_MELANOMA_SKIN	Malignant melanoma of skin	4-methyl-2-oxopentanoate levels	MR Egger	12	-0.098829	1.92407	0.960047	-3.87001	3.67236	0.905898	0.0208581	39.3445
GCST90199655	finn-b-C3_MELANOMA_SKIN	Malignant melanoma of skin	4-methyl-2-oxopentanoate levels	Weighted median	12	-0.0857892	0.791768	0.913717	-1.63765	1.46608	0.917788	0.194436	4.3322
GCST90199655	finn-b-C3_MELANOMA_SKIN	Malignant melanoma of skin	4-methyl-2-oxopentanoate levels	Inverse variance weighted	12	0.148946	0.576577	0.796153	-0.981145	1.27904	1.16061	0.374882	3.59318
GCST90199655	finn-b-C3_MELANOMA_SKIN	Malignant melanoma of skin	4-methyl-2-oxopentanoate levels	Simple mode	12	0.0845064	1.28307	0.948669	-2.43031	2.59932	1.08818	0.0880097	13.4546
GCST90199655	finn-b-C3_MELANOMA_SKIN	Malignant melanoma of skin	4-methyl-2-oxopentanoate levels	Weighted mode	12	-0.104635	1.28551	0.93659	-2.62424	2.41497	0.900653	0.072495	11.1894
GCST90199656	finn-b-C3_MELANOMA_SKIN	Malignant melanoma of skin	3-indoxyl sulfate levels	MR Egger	22	-0.864416	0.777912	0.279663	-2.38912	0.660291	0.421298	0.0917101	1.93536
GCST90199656	finn-b-C3_MELANOMA_SKIN	Malignant melanoma of skin	3-indoxyl sulfate levels	Weighted median	22	-0.503167	0.580564	0.386114	-1.64107	0.634738	0.604613	0.193772	1.88653
GCST90199656	finn-b-C3_MELANOMA_SKIN	Malignant melanoma of skin	3-indoxyl sulfate levels	Inverse variance weighted	22	-0.403129	0.411334	0.32706	-1.20934	0.403085	0.668226	0.298393	1.49643
GCST90199656	finn-b-C3_MELANOMA_SKIN	Malignant melanoma of skin	3-indoxyl sulfate levels	Simple mode	22	-1.29943	1.1591	0.274919	-3.57127	0.972417	0.272688	0.0281202	2.64433
GCST90199656	finn-b-C3_MELANOMA_SKIN	Malignant melanoma of skin	3-indoxyl sulfate levels	Weighted mode	22	-1.27709	1.17703	0.290217	-3.58408	1.02989	0.278847	0.0277622	2.80077
GCST90199657	finn-b-C3_MELANOMA_SKIN	Malignant melanoma of skin	Sphingosine 1-phosphate levels	MR Egger	16	-0.0593229	0.895073	0.948094	-1.81367	1.69502	0.942402	0.163055	5.44675
GCST90199657	finn-b-C3_MELANOMA_SKIN	Malignant melanoma of skin	Sphingosine 1-phosphate levels	Weighted median	16	-0.2938	0.656125	0.654312	-1.57981	0.992205	0.745426	0.206015	2.69718
GCST90199657	finn-b-C3_MELANOMA_SKIN	Malignant melanoma of skin	Sphingosine 1-phosphate levels	Inverse variance weighted	16	0.414911	0.498421	0.405155	-0.561994	1.39181	1.51424	0.570071	4.02214
GCST90199657	finn-b-C3_MELANOMA_SKIN	Malignant melanoma of skin	Sphingosine 1-phosphate levels	Simple mode	16	1.0701	1.1486	0.366269	-1.18116	3.32135	2.91566	0.306924	27.6976
GCST90199657	finn-b-C3_MELANOMA_SKIN	Malignant melanoma of skin	Sphingosine 1-phosphate levels	Weighted mode	16	-0.445079	0.67856	0.521812	-1.77506	0.884899	0.640773	0.169474	2.42274
GCST90199658	finn-b-C3_MELANOMA_SKIN	Malignant melanoma of skin	Alpha-hydroxyisocaproate levels	MR Egger	22	0.0110669	1.03887	0.991606	-2.02511	2.04725	1.01113	0.131979	7.74655
GCST90199658	finn-b-C3_MELANOMA_SKIN	Malignant melanoma of skin	Alpha-hydroxyisocaproate levels	Weighted median	22	0.425674	0.592467	0.472464	-0.735562	1.58691	1.53062	0.479236	4.88861
GCST90199658	finn-b-C3_MELANOMA_SKIN	Malignant melanoma of skin	Alpha-hydroxyisocaproate levels	Inverse variance weighted	22	0.354994	0.435379	0.414862	-0.498349	1.20834	1.42617	0.607533	3.34791
GCST90199658	finn-b-C3_MELANOMA_SKIN	Malignant melanoma of skin	Alpha-hydroxyisocaproate levels	Simple mode	22	0.237323	1.09807	0.830974	-1.91489	2.38953	1.26785	0.147358	10.9084
GCST90199658	finn-b-C3_MELANOMA_SKIN	Malignant melanoma of skin	Alpha-hydroxyisocaproate levels	Weighted mode	22	0.324238	1.02737	0.755422	-1.68941	2.33789	1.38298	0.184628	10.3593
GCST90199659	finn-b-C3_MELANOMA_SKIN	Malignant melanoma of skin	1-stearoyl-GPI (18:0) levels	MR Egger	18	0.943886	1.2948	0.47655	-1.59393	3.4817	2.56995	0.203126	32.515
GCST90199659	finn-b-C3_MELANOMA_SKIN	Malignant melanoma of skin	1-stearoyl-GPI (18:0) levels	Weighted median	18	1.43056	0.65166	0.0281453	0.153306	2.70781	4.18103	1.16568	14.9964
GCST90199659	finn-b-C3_MELANOMA_SKIN	Malignant melanoma of skin	1-stearoyl-GPI (18:0) levels	Inverse variance weighted	18	1.45756	0.479853	0.0023853	0.517053	2.39807	4.29548	1.67708	11.002
GCST90199659	finn-b-C3_MELANOMA_SKIN	Malignant melanoma of skin	1-stearoyl-GPI (18:0) levels	Simple mode	18	2.1556	1.06911	0.0598563	0.0601476	4.25105	8.63306	1.06199	70.1792
GCST90199659	finn-b-C3_MELANOMA_SKIN	Malignant melanoma of skin	1-stearoyl-GPI (18:0) levels	Weighted mode	18	1.64583	0.948515	0.100802	-0.213259	3.50492	5.18532	0.807947	33.2788
GCST90199660	finn-b-C3_MELANOMA_SKIN	Malignant melanoma of skin	1,2-dipalmitoyl-gpc (16:0/16:0) levels	MR Egger	27	-0.700923	0.601394	0.254818	-1.87966	0.47781	0.496127	0.152643	1.61254
GCST90199660	finn-b-C3_MELANOMA_SKIN	Malignant melanoma of skin	1,2-dipalmitoyl-gpc (16:0/16:0) levels	Weighted median	27	-0.170681	0.420734	0.684981	-0.995319	0.653956	0.84309	0.369605	1.92313
GCST90199660	finn-b-C3_MELANOMA_SKIN	Malignant melanoma of skin	1,2-dipalmitoyl-gpc (16:0/16:0) levels	Inverse variance weighted	27	-0.502708	0.333164	0.131327	-1.15571	0.150293	0.60489	0.314834	1.16217
GCST90199660	finn-b-C3_MELANOMA_SKIN	Malignant melanoma of skin	1,2-dipalmitoyl-gpc (16:0/16:0) levels	Simple mode	27	0.536075	0.833238	0.525623	-1.09707	2.16922	1.70928	0.333847	8.75147
GCST90199660	finn-b-C3_MELANOMA_SKIN	Malignant melanoma of skin	1,2-dipalmitoyl-gpc (16:0/16:0) levels	Weighted mode	27	-0.474121	0.44773	0.299365	-1.35167	0.40343	0.622432	0.258807	1.49695
GCST90199661	finn-b-C3_MELANOMA_SKIN	Malignant melanoma of skin	Maleate levels	MR Egger	22	-0.269726	0.972469	0.784349	-2.17577	1.63631	0.763588	0.113521	5.1362
GCST90199661	finn-b-C3_MELANOMA_SKIN	Malignant melanoma of skin	Maleate levels	Weighted median	22	-0.403066	0.592562	0.496372	-1.56449	0.758356	0.668268	0.209195	2.13476
GCST90199661	finn-b-C3_MELANOMA_SKIN	Malignant melanoma of skin	Maleate levels	Inverse variance weighted	22	-0.407688	0.433031	0.346462	-1.25643	0.441054	0.665187	0.284669	1.55434
GCST90199661	finn-b-C3_MELANOMA_SKIN	Malignant melanoma of skin	Maleate levels	Simple mode	22	-0.421173	0.965916	0.667261	-2.31437	1.47202	0.656277	0.0988285	4.35804
GCST90199661	finn-b-C3_MELANOMA_SKIN	Malignant melanoma of skin	Maleate levels	Weighted mode	22	-0.556836	0.994408	0.581427	-2.50588	1.3922	0.573019	0.0816041	4.02371
GCST90199662	finn-b-C3_MELANOMA_SKIN	Malignant melanoma of skin	Isovalerate (i5:0) levels	MR Egger	17	0.241109	1.38426	0.864054	-2.47205	2.95426	1.27266	0.0844121	19.1876
GCST90199662	finn-b-C3_MELANOMA_SKIN	Malignant melanoma of skin	Isovalerate (i5:0) levels	Weighted median	17	-0.367084	0.677411	0.587892	-1.69481	0.960642	0.692751	0.183634	2.61337
GCST90199662	finn-b-C3_MELANOMA_SKIN	Malignant melanoma of skin	Isovalerate (i5:0) levels	Inverse variance weighted	17	-0.0164063	0.579742	0.977423	-1.1527	1.11989	0.983728	0.315783	3.06451
GCST90199662	finn-b-C3_MELANOMA_SKIN	Malignant melanoma of skin	Isovalerate (i5:0) levels	Simple mode	17	-0.684637	1.03884	0.519245	-2.72077	1.3515	0.504273	0.065824	3.8632
GCST90199662	finn-b-C3_MELANOMA_SKIN	Malignant melanoma of skin	Isovalerate (i5:0) levels	Weighted mode	17	-0.571311	0.90814	0.538162	-2.35127	1.20864	0.564784	0.0952485	3.34894
GCST90199663	finn-b-C3_MELANOMA_SKIN	Malignant melanoma of skin	4-acetylphenol sulfate levels	MR Egger	20	-0.864471	0.655975	0.204084	-2.15018	0.421241	0.421274	0.116463	1.52385
GCST90199663	finn-b-C3_MELANOMA_SKIN	Malignant melanoma of skin	4-acetylphenol sulfate levels	Weighted median	20	-0.769703	0.523917	0.141797	-1.79658	0.257174	0.46315	0.165865	1.29327
GCST90199663	finn-b-C3_MELANOMA_SKIN	Malignant melanoma of skin	4-acetylphenol sulfate levels	Inverse variance weighted	20	-0.294865	0.367645	0.422533	-1.01545	0.425721	0.744632	0.362239	1.53069
GCST90199663	finn-b-C3_MELANOMA_SKIN	Malignant melanoma of skin	4-acetylphenol sulfate levels	Simple mode	20	0.0845789	0.853147	0.922068	-1.58759	1.75675	1.08826	0.204418	5.79356
GCST90199663	finn-b-C3_MELANOMA_SKIN	Malignant melanoma of skin	4-acetylphenol sulfate levels	Weighted mode	20	-0.832099	0.612299	0.190069	-2.03221	0.368007	0.435135	0.131046	1.44485
GCST90199664	finn-b-C3_MELANOMA_SKIN	Malignant melanoma of skin	Phenyllactate (PLA) levels in elite athletes	MR Egger	26	0.305125	0.65771	0.646885	-0.983987	1.59424	1.35679	0.373818	4.92457
GCST90199664	finn-b-C3_MELANOMA_SKIN	Malignant melanoma of skin	Phenyllactate (PLA) levels in elite athletes	Weighted median	26	-0.0661272	0.525171	0.899799	-1.09546	0.963209	0.936012	0.334385	2.62009
GCST90199664	finn-b-C3_MELANOMA_SKIN	Malignant melanoma of skin	Phenyllactate (PLA) levels in elite athletes	Inverse variance weighted	26	0.104121	0.347178	0.764248	-0.576347	0.78459	1.10974	0.561947	2.19151
GCST90199664	finn-b-C3_MELANOMA_SKIN	Malignant melanoma of skin	Phenyllactate (PLA) levels in elite athletes	Simple mode	26	-0.0960935	0.830119	0.908769	-1.72313	1.53094	0.908379	0.178507	4.62252
GCST90199664	finn-b-C3_MELANOMA_SKIN	Malignant melanoma of skin	Phenyllactate (PLA) levels in elite athletes	Weighted mode	26	-0.0960935	0.594288	0.872846	-1.2609	1.06871	0.908379	0.2834	2.91162
GCST90199665	finn-b-C3_MELANOMA_SKIN	Malignant melanoma of skin	N-acetylaspartate (naa) levels	MR Egger	20	0.843553	0.437063	0.0695129	-0.0130914	1.7002	2.32461	0.986994	5.47502
GCST90199665	finn-b-C3_MELANOMA_SKIN	Malignant melanoma of skin	N-acetylaspartate (naa) levels	Weighted median	20	0.931002	0.496316	0.0606794	-0.0417778	1.90378	2.53705	0.959083	6.71123
GCST90199665	finn-b-C3_MELANOMA_SKIN	Malignant melanoma of skin	N-acetylaspartate (naa) levels	Inverse variance weighted	20	0.630311	0.302048	0.0369067	0.038298	1.22232	1.8782	1.03904	3.39507
GCST90199665	finn-b-C3_MELANOMA_SKIN	Malignant melanoma of skin	N-acetylaspartate (naa) levels	Simple mode	20	1.04883	0.800387	0.205679	-0.519927	2.61759	2.85431	0.594564	13.7027
GCST90199665	finn-b-C3_MELANOMA_SKIN	Malignant melanoma of skin	N-acetylaspartate (naa) levels	Weighted mode	20	1.00695	0.43386	0.0315688	0.15658	1.85731	2.73723	1.1695	6.40648
GCST90199666	finn-b-C3_MELANOMA_SKIN	Malignant melanoma of skin	Palmitoylcarnitine levels (Metabolon platform)	MR Egger	29	-0.156511	0.854062	0.855968	-1.83047	1.51745	0.855122	0.160338	4.56058
GCST90199666	finn-b-C3_MELANOMA_SKIN	Malignant melanoma of skin	Palmitoylcarnitine levels (Metabolon platform)	Weighted median	29	0.205457	0.498318	0.680118	-0.771245	1.18216	1.22809	0.462437	3.26141
GCST90199666	finn-b-C3_MELANOMA_SKIN	Malignant melanoma of skin	Palmitoylcarnitine levels (Metabolon platform)	Inverse variance weighted	29	-0.518563	0.402069	0.197142	-1.30662	0.269492	0.595375	0.270734	1.3093
GCST90199666	finn-b-C3_MELANOMA_SKIN	Malignant melanoma of skin	Palmitoylcarnitine levels (Metabolon platform)	Simple mode	29	-0.324725	0.810087	0.691572	-1.9125	1.26305	0.722726	0.147711	3.53617
GCST90199666	finn-b-C3_MELANOMA_SKIN	Malignant melanoma of skin	Palmitoylcarnitine levels (Metabolon platform)	Weighted mode	29	0.214475	0.535094	0.691596	-0.834308	1.26326	1.23921	0.434175	3.53693
GCST90199667	finn-b-C3_MELANOMA_SKIN	Malignant melanoma of skin	Erythritol levels in elite athletes	MR Egger	23	-0.248152	0.179385	0.18109	-0.599747	0.103443	0.780242	0.548951	1.10898
GCST90199667	finn-b-C3_MELANOMA_SKIN	Malignant melanoma of skin	Erythritol levels in elite athletes	Weighted median	23	-0.195152	0.189395	0.302825	-0.566367	0.176063	0.82271	0.567584	1.19251
GCST90199667	finn-b-C3_MELANOMA_SKIN	Malignant melanoma of skin	Erythritol levels in elite athletes	Inverse variance weighted	23	-0.109453	0.1543	0.478108	-0.411881	0.192976	0.896325	0.662403	1.21285
GCST90199667	finn-b-C3_MELANOMA_SKIN	Malignant melanoma of skin	Erythritol levels in elite athletes	Simple mode	23	-0.148781	0.4765	0.7578	-1.08272	0.785159	0.861757	0.338673	2.19276
GCST90199667	finn-b-C3_MELANOMA_SKIN	Malignant melanoma of skin	Erythritol levels in elite athletes	Weighted mode	23	-0.191236	0.175167	0.286761	-0.534563	0.152091	0.825937	0.585925	1.16427
GCST90199668	finn-b-C3_MELANOMA_SKIN	Malignant melanoma of skin	Hexanoylcarnitine levels (Biocrates platform)	MR Egger	22	-0.254561	0.575571	0.663036	-1.38268	0.873558	0.775257	0.250905	2.39542
GCST90199668	finn-b-C3_MELANOMA_SKIN	Malignant melanoma of skin	Hexanoylcarnitine levels (Biocrates platform)	Weighted median	22	-0.124772	0.363729	0.731571	-0.837681	0.588136	0.882698	0.432713	1.80063
GCST90199668	finn-b-C3_MELANOMA_SKIN	Malignant melanoma of skin	Hexanoylcarnitine levels (Biocrates platform)	Inverse variance weighted	22	-0.259105	0.316939	0.41363	-0.880305	0.362096	0.771742	0.414656	1.43634
GCST90199668	finn-b-C3_MELANOMA_SKIN	Malignant melanoma of skin	Hexanoylcarnitine levels (Biocrates platform)	Simple mode	22	-0.373128	0.803599	0.647195	-1.94818	1.20193	0.688577	0.142533	3.32651
GCST90199668	finn-b-C3_MELANOMA_SKIN	Malignant melanoma of skin	Hexanoylcarnitine levels (Biocrates platform)	Weighted mode	22	-0.0810099	0.339337	0.813629	-0.74611	0.58409	0.922185	0.474208	1.79336
GCST90199669	finn-b-C3_MELANOMA_SKIN	Malignant melanoma of skin	Acetylcarnitine levels (Biocrates platform)	MR Egger	21	1.36473	1.12874	0.241468	-0.847611	3.57706	3.91465	0.428437	35.7682
GCST90199669	finn-b-C3_MELANOMA_SKIN	Malignant melanoma of skin	Acetylcarnitine levels (Biocrates platform)	Weighted median	21	0.821303	0.709107	0.246774	-0.568547	2.21115	2.27346	0.566348	9.12624
GCST90199669	finn-b-C3_MELANOMA_SKIN	Malignant melanoma of skin	Acetylcarnitine levels (Biocrates platform)	Inverse variance weighted	21	0.251594	0.506894	0.619652	-0.741918	1.24511	1.28607	0.4762	3.4733
GCST90199669	finn-b-C3_MELANOMA_SKIN	Malignant melanoma of skin	Acetylcarnitine levels (Biocrates platform)	Simple mode	21	0.908892	1.45545	0.539374	-1.94379	3.76157	2.48157	0.143161	43.0159
GCST90199669	finn-b-C3_MELANOMA_SKIN	Malignant melanoma of skin	Acetylcarnitine levels (Biocrates platform)	Weighted mode	21	1.55373	0.777612	0.0594885	0.0296145	3.07785	4.72909	1.03006	21.7117
GCST90199670	finn-b-C3_MELANOMA_SKIN	Malignant melanoma of skin	Iminodiacetate (IDA) levels	MR Egger	17	-0.676198	0.945032	0.485272	-2.52846	1.17606	0.508547	0.0797818	3.24159
GCST90199670	finn-b-C3_MELANOMA_SKIN	Malignant melanoma of skin	Iminodiacetate (IDA) levels	Weighted median	17	-0.157403	0.572682	0.783429	-1.27986	0.965053	0.85436	0.278076	2.62493
GCST90199670	finn-b-C3_MELANOMA_SKIN	Malignant melanoma of skin	Iminodiacetate (IDA) levels	Inverse variance weighted	17	0.0764154	0.432603	0.859791	-0.771487	0.924318	1.07941	0.462325	2.52015
GCST90199670	finn-b-C3_MELANOMA_SKIN	Malignant melanoma of skin	Iminodiacetate (IDA) levels	Simple mode	17	-0.268795	0.97822	0.787002	-2.18611	1.64852	0.7643	0.112353	5.19926
GCST90199670	finn-b-C3_MELANOMA_SKIN	Malignant melanoma of skin	Iminodiacetate (IDA) levels	Weighted mode	17	-0.610297	0.843166	0.479629	-2.2629	1.04231	0.54319	0.104048	2.83576
GCST90199671	finn-b-C3_MELANOMA_SKIN	Malignant melanoma of skin	Cysteine s-sulfate levels	MR Egger	17	1.8129	0.992532	0.0877357	-0.132462	3.75826	6.1282	0.875936	42.8739
GCST90199671	finn-b-C3_MELANOMA_SKIN	Malignant melanoma of skin	Cysteine s-sulfate levels	Weighted median	17	0.473513	0.656082	0.470461	-0.812407	1.75943	1.60563	0.443789	5.80914
GCST90199671	finn-b-C3_MELANOMA_SKIN	Malignant melanoma of skin	Cysteine s-sulfate levels	Inverse variance weighted	17	0.606186	0.468983	0.196166	-0.313022	1.52539	1.83343	0.731234	4.59695
GCST90199671	finn-b-C3_MELANOMA_SKIN	Malignant melanoma of skin	Cysteine s-sulfate levels	Simple mode	17	-0.016224	1.11005	0.98852	-2.19193	2.15948	0.983907	0.111701	8.66665
GCST90199671	finn-b-C3_MELANOMA_SKIN	Malignant melanoma of skin	Cysteine s-sulfate levels	Weighted mode	17	0.376508	0.921077	0.688128	-1.4288	2.18182	1.45719	0.239595	8.86242
GCST90199672	finn-b-C3_MELANOMA_SKIN	Malignant melanoma of skin	Oxalate (ethanedioate) levels	MR Egger	24	-0.382182	0.585481	0.520671	-1.52973	0.765362	0.682371	0.216595	2.14977
GCST90199672	finn-b-C3_MELANOMA_SKIN	Malignant melanoma of skin	Oxalate (ethanedioate) levels	Weighted median	24	-0.232328	0.55454	0.675248	-1.31923	0.854571	0.792686	0.267342	2.35037
GCST90199672	finn-b-C3_MELANOMA_SKIN	Malignant melanoma of skin	Oxalate (ethanedioate) levels	Inverse variance weighted	24	-0.431681	0.346764	0.213174	-1.11134	0.247976	0.649416	0.329118	1.28143
GCST90199672	finn-b-C3_MELANOMA_SKIN	Malignant melanoma of skin	Oxalate (ethanedioate) levels	Simple mode	24	-0.405079	0.80872	0.621209	-1.99017	1.18001	0.666924	0.136672	3.25441
GCST90199672	finn-b-C3_MELANOMA_SKIN	Malignant melanoma of skin	Oxalate (ethanedioate) levels	Weighted mode	24	-0.405079	0.591825	0.500526	-1.56506	0.754899	0.666924	0.209076	2.1274
GCST90199673	finn-b-C3_MELANOMA_SKIN	Malignant melanoma of skin	DHEAS levels	MR Egger	44	-0.101779	0.533255	0.849552	-1.14696	0.943401	0.903229	0.317601	2.5687
GCST90199673	finn-b-C3_MELANOMA_SKIN	Malignant melanoma of skin	DHEAS levels	Weighted median	44	-0.428183	0.467895	0.360125	-1.34526	0.488891	0.651692	0.260472	1.63051
GCST90199673	finn-b-C3_MELANOMA_SKIN	Malignant melanoma of skin	DHEAS levels	Inverse variance weighted	44	-0.0869262	0.298716	0.771052	-0.672409	0.498557	0.916745	0.510477	1.64634
GCST90199673	finn-b-C3_MELANOMA_SKIN	Malignant melanoma of skin	DHEAS levels	Simple mode	44	0.35524	0.888308	0.691205	-1.38584	2.09632	1.42652	0.250113	8.13621
GCST90199673	finn-b-C3_MELANOMA_SKIN	Malignant melanoma of skin	DHEAS levels	Weighted mode	44	-0.287375	0.501245	0.569412	-1.26981	0.695064	0.75023	0.280884	2.00384
GCST90199674	finn-b-C3_MELANOMA_SKIN	Malignant melanoma of skin	3-hydroxymyristate levels	MR Egger	20	1.44187	1.20865	0.248373	-0.927079	3.81081	4.22858	0.395708	45.1871
GCST90199674	finn-b-C3_MELANOMA_SKIN	Malignant melanoma of skin	3-hydroxymyristate levels	Weighted median	20	0.751114	0.692653	0.278187	-0.606487	2.10871	2.11936	0.545263	8.23765
GCST90199674	finn-b-C3_MELANOMA_SKIN	Malignant melanoma of skin	3-hydroxymyristate levels	Inverse variance weighted	20	0.483597	0.507628	0.340763	-0.511355	1.47855	1.6219	0.599682	4.38657
GCST90199674	finn-b-C3_MELANOMA_SKIN	Malignant melanoma of skin	3-hydroxymyristate levels	Simple mode	20	0.506202	1.29047	0.699231	-2.02312	3.03553	1.65898	0.132242	20.8119
GCST90199674	finn-b-C3_MELANOMA_SKIN	Malignant melanoma of skin	3-hydroxymyristate levels	Weighted mode	20	0.66104	1.18479	0.5834	-1.66114	2.98322	1.9368	0.189922	19.7513
GCST90199675	finn-b-C3_MELANOMA_SKIN	Malignant melanoma of skin	Homoarginine levels	MR Egger	29	0.683332	0.48932	0.173942	-0.275736	1.6424	1.98047	0.759013	5.16756
GCST90199675	finn-b-C3_MELANOMA_SKIN	Malignant melanoma of skin	Homoarginine levels	Weighted median	29	-0.143869	0.414778	0.728698	-0.956835	0.669096	0.866001	0.384107	1.95247
GCST90199675	finn-b-C3_MELANOMA_SKIN	Malignant melanoma of skin	Homoarginine levels	Inverse variance weighted	29	-0.148149	0.284471	0.602515	-0.705712	0.409414	0.862303	0.493757	1.50594
GCST90199675	finn-b-C3_MELANOMA_SKIN	Malignant melanoma of skin	Homoarginine levels	Simple mode	29	-0.329206	0.806692	0.686308	-1.91032	1.25191	0.719495	0.148033	3.49701
GCST90199675	finn-b-C3_MELANOMA_SKIN	Malignant melanoma of skin	Homoarginine levels	Weighted mode	29	0.0202399	0.343077	0.953375	-0.652192	0.692672	1.02045	0.520903	1.99905
GCST90199676	finn-b-C3_MELANOMA_SKIN	Malignant melanoma of skin	1-oleoylglycerol (18:1) levels	MR Egger	31	0.890802	0.707508	0.218046	-0.495913	2.27752	2.43708	0.609015	9.75244
GCST90199676	finn-b-C3_MELANOMA_SKIN	Malignant melanoma of skin	1-oleoylglycerol (18:1) levels	Weighted median	31	0.0346206	0.462944	0.940387	-0.87275	0.941991	1.03523	0.417801	2.56508
GCST90199676	finn-b-C3_MELANOMA_SKIN	Malignant melanoma of skin	1-oleoylglycerol (18:1) levels	Inverse variance weighted	31	0.00296207	0.334184	0.992928	-0.652039	0.657963	1.00297	0.520983	1.93085
GCST90199676	finn-b-C3_MELANOMA_SKIN	Malignant melanoma of skin	1-oleoylglycerol (18:1) levels	Simple mode	31	0.135308	0.781184	0.863651	-1.39581	1.66643	1.14489	0.247632	5.29323
GCST90199676	finn-b-C3_MELANOMA_SKIN	Malignant melanoma of skin	1-oleoylglycerol (18:1) levels	Weighted mode	31	0.169473	0.650941	0.796372	-1.10637	1.44532	1.18468	0.330757	4.2432
GCST90199677	finn-b-C3_MELANOMA_SKIN	Malignant melanoma of skin	3-methyl-2-oxobutyrate levels	MR Egger	22	0.461729	0.957882	0.635017	-1.41572	2.33918	1.58681	0.242751	10.3727
GCST90199677	finn-b-C3_MELANOMA_SKIN	Malignant melanoma of skin	3-methyl-2-oxobutyrate levels	Weighted median	22	0.07744	0.555154	0.889061	-1.01066	1.16554	1.08052	0.363978	3.20766
GCST90199677	finn-b-C3_MELANOMA_SKIN	Malignant melanoma of skin	3-methyl-2-oxobutyrate levels	Inverse variance weighted	22	-0.112452	0.39839	0.777739	-0.893297	0.668393	0.89364	0.409304	1.9511
GCST90199677	finn-b-C3_MELANOMA_SKIN	Malignant melanoma of skin	3-methyl-2-oxobutyrate levels	Simple mode	22	0.135471	0.891624	0.880686	-1.61211	1.88305	1.14508	0.199466	6.57355
GCST90199677	finn-b-C3_MELANOMA_SKIN	Malignant melanoma of skin	3-methyl-2-oxobutyrate levels	Weighted mode	22	0.135471	0.724301	0.853426	-1.28416	1.5551	1.14508	0.276884	4.73556
GCST90199678	finn-b-C3_MELANOMA_SKIN	Malignant melanoma of skin	Tartronate (hydroxymalonate) levels	MR Egger	17	-0.265456	0.401982	0.519031	-1.05334	0.522429	0.766856	0.34877	1.68612
GCST90199678	finn-b-C3_MELANOMA_SKIN	Malignant melanoma of skin	Tartronate (hydroxymalonate) levels	Weighted median	17	-0.20135	0.412487	0.625453	-1.00982	0.607124	0.817626	0.364283	1.83515
GCST90199678	finn-b-C3_MELANOMA_SKIN	Malignant melanoma of skin	Tartronate (hydroxymalonate) levels	Inverse variance weighted	17	-0.244544	0.308626	0.428149	-0.849452	0.360364	0.783062	0.427649	1.43385
GCST90199678	finn-b-C3_MELANOMA_SKIN	Malignant melanoma of skin	Tartronate (hydroxymalonate) levels	Simple mode	17	-0.220175	0.755977	0.774605	-1.70189	1.26154	0.802379	0.182339	3.53086
GCST90199678	finn-b-C3_MELANOMA_SKIN	Malignant melanoma of skin	Tartronate (hydroxymalonate) levels	Weighted mode	17	-0.241671	0.390127	0.54433	-1.00632	0.522978	0.785315	0.365562	1.68705
GCST90199679	finn-b-C3_MELANOMA_SKIN	Malignant melanoma of skin	2,3-dihydroxypyridine levels	MR Egger	22	2.34984	1.43082	0.116159	-0.454571	5.15425	10.4839	0.63472	173.166
GCST90199679	finn-b-C3_MELANOMA_SKIN	Malignant melanoma of skin	2,3-dihydroxypyridine levels	Weighted median	22	0.346354	0.558297	0.535011	-0.747908	1.44062	1.4139	0.473356	4.22329
GCST90199679	finn-b-C3_MELANOMA_SKIN	Malignant melanoma of skin	2,3-dihydroxypyridine levels	Inverse variance weighted	22	0.588939	0.408753	0.149636	-0.212217	1.3901	1.80208	0.808789	4.01523
GCST90199679	finn-b-C3_MELANOMA_SKIN	Malignant melanoma of skin	2,3-dihydroxypyridine levels	Simple mode	22	0.296528	0.933056	0.753773	-1.53226	2.12532	1.34518	0.216046	8.37556
GCST90199679	finn-b-C3_MELANOMA_SKIN	Malignant melanoma of skin	2,3-dihydroxypyridine levels	Weighted mode	22	0.272869	0.911926	0.767711	-1.51451	2.06024	1.31373	0.219917	7.84788
GCST90199680	finn-b-C3_MELANOMA_SKIN	Malignant melanoma of skin	3-hydroxyoctanoate levels	MR Egger	21	0.515208	0.799227	0.526872	-1.05128	2.08169	1.67399	0.349491	8.01803
GCST90199680	finn-b-C3_MELANOMA_SKIN	Malignant melanoma of skin	3-hydroxyoctanoate levels	Weighted median	21	0.0424509	0.603354	0.943909	-1.14012	1.22502	1.04336	0.31978	3.40425
GCST90199680	finn-b-C3_MELANOMA_SKIN	Malignant melanoma of skin	3-hydroxyoctanoate levels	Inverse variance weighted	21	0.192088	0.399284	0.630458	-0.590508	0.974684	1.21178	0.554046	2.65033
GCST90199680	finn-b-C3_MELANOMA_SKIN	Malignant melanoma of skin	3-hydroxyoctanoate levels	Simple mode	21	0.903142	1.05851	0.403639	-1.17153	2.97781	2.46734	0.309892	19.6448
GCST90199680	finn-b-C3_MELANOMA_SKIN	Malignant melanoma of skin	3-hydroxyoctanoate levels	Weighted mode	21	0.29163	0.715213	0.687787	-1.11019	1.69345	1.33861	0.329497	5.43819
GCST90199681	finn-b-C3_MELANOMA_SKIN	Malignant melanoma of skin	2-hydroxyoctanoate levels	MR Egger	22	-1.18377	0.449724	0.0159719	-2.06523	-0.302312	0.306122	0.126789	0.739108
GCST90199681	finn-b-C3_MELANOMA_SKIN	Malignant melanoma of skin	2-hydroxyoctanoate levels	Weighted median	22	-0.788222	0.421671	0.0615837	-1.6147	0.0382534	0.454652	0.198951	1.03899
GCST90199681	finn-b-C3_MELANOMA_SKIN	Malignant melanoma of skin	2-hydroxyoctanoate levels	Inverse variance weighted	22	-0.273951	0.330492	0.40715	-0.921716	0.373813	0.760369	0.397836	1.45327
GCST90199681	finn-b-C3_MELANOMA_SKIN	Malignant melanoma of skin	2-hydroxyoctanoate levels	Simple mode	22	-0.322574	1.02975	0.757176	-2.34088	1.69573	0.724282	0.0962431	5.45062
GCST90199681	finn-b-C3_MELANOMA_SKIN	Malignant melanoma of skin	2-hydroxyoctanoate levels	Weighted mode	22	-0.974682	0.455459	0.0442522	-1.86738	-0.0819831	0.377312	0.154528	0.921288
GCST90199682	finn-b-C3_MELANOMA_SKIN	Malignant melanoma of skin	Homocitrulline levels	MR Egger	29	-0.46588	0.593697	0.439455	-1.62953	0.697766	0.627582	0.196022	2.00926
GCST90199682	finn-b-C3_MELANOMA_SKIN	Malignant melanoma of skin	Homocitrulline levels	Weighted median	29	-0.121174	0.457896	0.791293	-1.01865	0.776303	0.88588	0.361082	2.17342
GCST90199682	finn-b-C3_MELANOMA_SKIN	Malignant melanoma of skin	Homocitrulline levels	Inverse variance weighted	29	-0.138327	0.305635	0.650845	-0.737372	0.460718	0.870814	0.478369	1.58521
GCST90199682	finn-b-C3_MELANOMA_SKIN	Malignant melanoma of skin	Homocitrulline levels	Simple mode	29	-0.0953759	0.760242	0.90106	-1.58545	1.3947	0.909031	0.204856	4.03375
GCST90199682	finn-b-C3_MELANOMA_SKIN	Malignant melanoma of skin	Homocitrulline levels	Weighted mode	29	-0.139069	0.514251	0.788813	-1.147	0.868863	0.870168	0.317588	2.3842
GCST90199683	finn-b-C3_MELANOMA_SKIN	Malignant melanoma of skin	Indoleacetate levels	MR Egger	30	-0.443362	0.805357	0.586331	-2.02186	1.13514	0.641875	0.132409	3.1116
GCST90199683	finn-b-C3_MELANOMA_SKIN	Malignant melanoma of skin	Indoleacetate levels	Weighted median	30	-0.0593453	0.54277	0.912935	-1.12318	1.00448	0.942381	0.325245	2.7305
GCST90199683	finn-b-C3_MELANOMA_SKIN	Malignant melanoma of skin	Indoleacetate levels	Inverse variance weighted	30	-0.0816519	0.361015	0.821067	-0.789242	0.625938	0.921593	0.454189	1.87
GCST90199683	finn-b-C3_MELANOMA_SKIN	Malignant melanoma of skin	Indoleacetate levels	Simple mode	30	1.41849	1.0995	0.207202	-0.736536	3.57351	4.13087	0.478769	35.6416
GCST90199683	finn-b-C3_MELANOMA_SKIN	Malignant melanoma of skin	Indoleacetate levels	Weighted mode	30	0.762054	1.03603	0.467913	-1.26857	2.79268	2.14267	0.281232	16.3247
GCST90199684	finn-b-C3_MELANOMA_SKIN	Malignant melanoma of skin	1-linoleoylglycerol (18:2) levels	MR Egger	18	-1.13843	1.22433	0.366273	-3.53811	1.26126	0.320322	0.0290681	3.52987
GCST90199684	finn-b-C3_MELANOMA_SKIN	Malignant melanoma of skin	1-linoleoylglycerol (18:2) levels	Weighted median	18	-0.245446	0.674974	0.716128	-1.5684	1.0775	0.782355	0.208379	2.93733
GCST90199684	finn-b-C3_MELANOMA_SKIN	Malignant melanoma of skin	1-linoleoylglycerol (18:2) levels	Inverse variance weighted	18	-0.723427	0.516307	0.161167	-1.73539	0.288534	0.485087	0.176332	1.33447
GCST90199684	finn-b-C3_MELANOMA_SKIN	Malignant melanoma of skin	1-linoleoylglycerol (18:2) levels	Simple mode	18	-0.19817	1.06351	0.854387	-2.28265	1.88631	0.82023	0.102014	6.59497
GCST90199684	finn-b-C3_MELANOMA_SKIN	Malignant melanoma of skin	1-linoleoylglycerol (18:2) levels	Weighted mode	18	-0.265461	1.00738	0.79532	-2.23993	1.70901	0.766852	0.106466	5.52347
GCST90199685	finn-b-C3_MELANOMA_SKIN	Malignant melanoma of skin	2-linoleoylglycerol (18:2) levels	MR Egger	22	-0.984849	0.95532	0.314889	-2.85728	0.887578	0.373496	0.057425	2.42924
GCST90199685	finn-b-C3_MELANOMA_SKIN	Malignant melanoma of skin	2-linoleoylglycerol (18:2) levels	Weighted median	22	-0.505824	0.559317	0.365805	-1.60208	0.590438	0.603009	0.201476	1.80478
GCST90199685	finn-b-C3_MELANOMA_SKIN	Malignant melanoma of skin	2-linoleoylglycerol (18:2) levels	Inverse variance weighted	22	-0.253146	0.388551	0.514715	-1.01471	0.508413	0.776354	0.362509	1.66265
GCST90199685	finn-b-C3_MELANOMA_SKIN	Malignant melanoma of skin	2-linoleoylglycerol (18:2) levels	Simple mode	22	-0.831537	1.04234	0.433938	-2.87452	1.21145	0.435379	0.0564431	3.35834
GCST90199685	finn-b-C3_MELANOMA_SKIN	Malignant melanoma of skin	2-linoleoylglycerol (18:2) levels	Weighted mode	22	-1.05244	0.870075	0.239876	-2.75778	0.652909	0.349086	0.0634322	1.92112
GCST90199686	finn-b-C3_MELANOMA_SKIN	Malignant melanoma of skin	Indolepropionate levels	MR Egger	17	1.9068	1.0703	0.0950731	-0.190982	4.00458	6.73151	0.826148	54.8489
GCST90199686	finn-b-C3_MELANOMA_SKIN	Malignant melanoma of skin	Indolepropionate levels	Weighted median	17	0.185357	0.609037	0.760865	-1.00836	1.37907	1.20365	0.364819	3.97121
GCST90199686	finn-b-C3_MELANOMA_SKIN	Malignant melanoma of skin	Indolepropionate levels	Inverse variance weighted	17	-0.410063	0.467197	0.380102	-1.32577	0.505644	0.663609	0.265599	1.65805
GCST90199686	finn-b-C3_MELANOMA_SKIN	Malignant melanoma of skin	Indolepropionate levels	Simple mode	17	0.228464	1.07703	0.834689	-1.88252	2.33945	1.25667	0.152206	10.3755
GCST90199686	finn-b-C3_MELANOMA_SKIN	Malignant melanoma of skin	Indolepropionate levels	Weighted mode	17	0.43066	0.73101	0.564	-1.00212	1.86344	1.53827	0.367101	6.44586
GCST90199687	finn-b-C3_MELANOMA_SKIN	Malignant melanoma of skin	Threonate levels	MR Egger	26	-0.882299	0.628468	0.17316	-2.1141	0.349498	0.413831	0.120742	1.41836
GCST90199687	finn-b-C3_MELANOMA_SKIN	Malignant melanoma of skin	Threonate levels	Weighted median	26	-0.699617	0.500856	0.162461	-1.68129	0.28206	0.496776	0.186133	1.32586
GCST90199687	finn-b-C3_MELANOMA_SKIN	Malignant melanoma of skin	Threonate levels	Inverse variance weighted	26	-0.380733	0.335365	0.256258	-1.03805	0.276582	0.68336	0.354145	1.31861
GCST90199687	finn-b-C3_MELANOMA_SKIN	Malignant melanoma of skin	Threonate levels	Simple mode	26	-0.327625	0.91354	0.722881	-2.11816	1.46291	0.720633	0.120252	4.31852
GCST90199687	finn-b-C3_MELANOMA_SKIN	Malignant melanoma of skin	Threonate levels	Weighted mode	26	-0.459628	0.658629	0.491708	-1.75054	0.831286	0.631519	0.17368	2.29627
GCST90199688	finn-b-C3_MELANOMA_SKIN	Malignant melanoma of skin	N-acetylglycine levels	MR Egger	21	-0.807264	0.525938	0.141293	-1.8381	0.223576	0.446077	0.159119	1.25054
GCST90199688	finn-b-C3_MELANOMA_SKIN	Malignant melanoma of skin	N-acetylglycine levels	Weighted median	21	-0.632539	0.373838	0.0906429	-1.36526	0.100182	0.531241	0.255314	1.10537
GCST90199688	finn-b-C3_MELANOMA_SKIN	Malignant melanoma of skin	N-acetylglycine levels	Inverse variance weighted	21	-0.0161738	0.302988	0.957428	-0.61003	0.577682	0.983956	0.543335	1.7819
GCST90199688	finn-b-C3_MELANOMA_SKIN	Malignant melanoma of skin	N-acetylglycine levels	Simple mode	21	-0.474999	1.04913	0.655599	-2.5313	1.5813	0.621886	0.0795557	4.86127
GCST90199688	finn-b-C3_MELANOMA_SKIN	Malignant melanoma of skin	N-acetylglycine levels	Weighted mode	21	-0.590868	0.385806	0.141308	-1.34705	0.165312	0.553846	0.260007	1.17976
GCST90199689	finn-b-C3_MELANOMA_SKIN	Malignant melanoma of skin	Glycolithocholate levels	MR Egger	24	-0.919269	0.615781	0.149679	-2.1262	0.287661	0.39881	0.11929	1.33331
GCST90199689	finn-b-C3_MELANOMA_SKIN	Malignant melanoma of skin	Glycolithocholate levels	Weighted median	24	-0.207125	0.474541	0.662493	-1.13722	0.722975	0.812918	0.320708	2.06055
GCST90199689	finn-b-C3_MELANOMA_SKIN	Malignant melanoma of skin	Glycolithocholate levels	Inverse variance weighted	24	-0.219581	0.332396	0.508868	-0.871079	0.431916	0.802855	0.4185	1.54021
GCST90199689	finn-b-C3_MELANOMA_SKIN	Malignant melanoma of skin	Glycolithocholate levels	Simple mode	24	-0.125899	0.861561	0.885093	-1.81456	1.56276	0.881704	0.16291	4.77198
GCST90199689	finn-b-C3_MELANOMA_SKIN	Malignant melanoma of skin	Glycolithocholate levels	Weighted mode	24	-0.149711	0.639684	0.817026	-1.40349	1.10407	0.860957	0.245737	3.01642
GCST90199690	finn-b-C3_MELANOMA_SKIN	Malignant melanoma of skin	EDTA levels	MR Egger	16	-0.362381	1.10501	0.747808	-2.5282	1.80344	0.696017	0.0798023	6.07051
GCST90199690	finn-b-C3_MELANOMA_SKIN	Malignant melanoma of skin	EDTA levels	Weighted median	16	-0.554641	0.699195	0.427629	-1.92506	0.815782	0.574278	0.145866	2.26094
GCST90199690	finn-b-C3_MELANOMA_SKIN	Malignant melanoma of skin	EDTA levels	Inverse variance weighted	16	-0.335321	0.503591	0.505501	-1.32236	0.651717	0.715108	0.266506	1.91883
GCST90199690	finn-b-C3_MELANOMA_SKIN	Malignant melanoma of skin	EDTA levels	Simple mode	16	0.0165737	1.14917	0.988683	-2.23581	2.26895	1.01671	0.106906	9.66927
GCST90199690	finn-b-C3_MELANOMA_SKIN	Malignant melanoma of skin	EDTA levels	Weighted mode	16	-0.568477	0.943859	0.555977	-2.41844	1.28149	0.566387	0.0890605	3.60199
GCST90199691	finn-b-C3_MELANOMA_SKIN	Malignant melanoma of skin	1-methylhistidine levels	MR Egger	31	-0.695768	0.831848	0.409762	-2.32619	0.934653	0.498691	0.0976672	2.54633
GCST90199691	finn-b-C3_MELANOMA_SKIN	Malignant melanoma of skin	1-methylhistidine levels	Weighted median	31	-0.523653	0.495669	0.290759	-1.49516	0.447858	0.592353	0.224212	1.56496
GCST90199691	finn-b-C3_MELANOMA_SKIN	Malignant melanoma of skin	1-methylhistidine levels	Inverse variance weighted	31	-0.435799	0.343252	0.204222	-1.10857	0.236976	0.646748	0.330029	1.26741
GCST90199691	finn-b-C3_MELANOMA_SKIN	Malignant melanoma of skin	1-methylhistidine levels	Simple mode	31	-0.614431	0.862537	0.48175	-2.305	1.07614	0.540948	0.0997583	2.93334
GCST90199691	finn-b-C3_MELANOMA_SKIN	Malignant melanoma of skin	1-methylhistidine levels	Weighted mode	31	-0.564635	0.721365	0.43992	-1.97851	0.849241	0.568568	0.138275	2.33787
GCST90199692	finn-b-C3_MELANOMA_SKIN	Malignant melanoma of skin	Citramalate levels	MR Egger	24	-0.246199	0.675884	0.719139	-1.57093	1.07853	0.781766	0.207851	2.94036
GCST90199692	finn-b-C3_MELANOMA_SKIN	Malignant melanoma of skin	Citramalate levels	Weighted median	24	-0.131739	0.48211	0.784658	-1.07667	0.813197	0.87657	0.340727	2.25511
GCST90199692	finn-b-C3_MELANOMA_SKIN	Malignant melanoma of skin	Citramalate levels	Inverse variance weighted	24	-0.0556416	0.343235	0.87122	-0.728381	0.617098	0.945878	0.48269	1.85354
GCST90199692	finn-b-C3_MELANOMA_SKIN	Malignant melanoma of skin	Citramalate levels	Simple mode	24	-0.337181	0.881375	0.705557	-2.06468	1.39031	0.71378	0.126859	4.01611
GCST90199692	finn-b-C3_MELANOMA_SKIN	Malignant melanoma of skin	Citramalate levels	Weighted mode	24	-0.46499	0.716515	0.522792	-1.86936	0.93938	0.628141	0.154222	2.55839
GCST90199693	finn-b-C3_MELANOMA_SKIN	Malignant melanoma of skin	3-hydroxydecanoate levels	MR Egger	15	1.55702	0.801307	0.0739775	-0.013537	3.12759	4.74468	0.986554	22.8188
GCST90199693	finn-b-C3_MELANOMA_SKIN	Malignant melanoma of skin	3-hydroxydecanoate levels	Weighted median	15	0.946972	0.552883	0.0867513	-0.136679	2.03062	2.57789	0.87225	7.61882
GCST90199693	finn-b-C3_MELANOMA_SKIN	Malignant melanoma of skin	3-hydroxydecanoate levels	Inverse variance weighted	15	0.426478	0.423913	0.314392	-0.404392	1.25735	1.53185	0.667382	3.51608
GCST90199693	finn-b-C3_MELANOMA_SKIN	Malignant melanoma of skin	3-hydroxydecanoate levels	Simple mode	15	-0.701764	0.907024	0.451976	-2.47953	1.076	0.49571	0.0837826	2.93293
GCST90199693	finn-b-C3_MELANOMA_SKIN	Malignant melanoma of skin	3-hydroxydecanoate levels	Weighted mode	15	0.909179	0.582433	0.140838	-0.232389	2.05075	2.48228	0.792638	7.77371
GCST90199694	finn-b-C3_MELANOMA_SKIN	Malignant melanoma of skin	1,3-dimethylurate levels	MR Egger	26	-0.391257	0.878123	0.659908	-2.11238	1.32986	0.676206	0.12095	3.78053
GCST90199694	finn-b-C3_MELANOMA_SKIN	Malignant melanoma of skin	1,3-dimethylurate levels	Weighted median	26	0.202115	0.526309	0.700961	-0.82945	1.23368	1.22399	0.436289	3.43384
GCST90199694	finn-b-C3_MELANOMA_SKIN	Malignant melanoma of skin	1,3-dimethylurate levels	Inverse variance weighted	26	-0.20435	0.368723	0.579434	-0.927047	0.518346	0.815177	0.395721	1.67925
GCST90199694	finn-b-C3_MELANOMA_SKIN	Malignant melanoma of skin	1,3-dimethylurate levels	Simple mode	26	0.447444	0.996645	0.657336	-1.50598	2.40087	1.56431	0.2218	11.0328
GCST90199694	finn-b-C3_MELANOMA_SKIN	Malignant melanoma of skin	1,3-dimethylurate levels	Weighted mode	26	0.589296	1.06482	0.58489	-1.49775	2.67634	1.80272	0.223633	14.5318
GCST90199695	finn-b-C3_MELANOMA_SKIN	Malignant melanoma of skin	Galactonate levels	MR Egger	16	-0.253463	0.956612	0.794902	-2.12842	1.6215	0.776108	0.119025	5.06066
GCST90199695	finn-b-C3_MELANOMA_SKIN	Malignant melanoma of skin	Galactonate levels	Weighted median	16	-0.241384	0.595916	0.685431	-1.40938	0.926612	0.78554	0.244295	2.52594
GCST90199695	finn-b-C3_MELANOMA_SKIN	Malignant melanoma of skin	Galactonate levels	Inverse variance weighted	16	-0.0525877	0.423206	0.901109	-0.882071	0.776896	0.948771	0.413925	2.17471
GCST90199695	finn-b-C3_MELANOMA_SKIN	Malignant melanoma of skin	Galactonate levels	Simple mode	16	-0.892934	0.99463	0.3835	-2.84241	1.05654	0.409453	0.0582851	2.8764
GCST90199695	finn-b-C3_MELANOMA_SKIN	Malignant melanoma of skin	Galactonate levels	Weighted mode	16	-0.207806	0.926267	0.825514	-2.02329	1.60768	0.812365	0.13222	4.99121
GCST90199696	finn-b-C3_MELANOMA_SKIN	Malignant melanoma of skin	Trigonelline levels	MR Egger	25	0.206805	0.606625	0.736265	-0.98218	1.39579	1.22974	0.374494	4.03816
GCST90199696	finn-b-C3_MELANOMA_SKIN	Malignant melanoma of skin	Trigonelline levels	Weighted median	25	0.0810033	0.522543	0.876808	-0.943182	1.10519	1.08437	0.389387	3.01979
GCST90199696	finn-b-C3_MELANOMA_SKIN	Malignant melanoma of skin	Trigonelline levels	Inverse variance weighted	25	-0.222974	0.375072	0.55219	-0.958116	0.512168	0.800136	0.383615	1.66891
GCST90199696	finn-b-C3_MELANOMA_SKIN	Malignant melanoma of skin	Trigonelline levels	Simple mode	25	0.476486	0.789802	0.55197	-1.07153	2.0245	1.61041	0.342485	7.57232
GCST90199696	finn-b-C3_MELANOMA_SKIN	Malignant melanoma of skin	Trigonelline levels	Weighted mode	25	0.276565	0.497453	0.583384	-0.698444	1.25157	1.31859	0.497359	3.49584
GCST90199697	finn-b-C3_MELANOMA_SKIN	Malignant melanoma of skin	Dodecanedioate levels	MR Egger	22	0.543647	1.09679	0.625528	-1.60605	2.69335	1.72228	0.200678	14.7811
GCST90199697	finn-b-C3_MELANOMA_SKIN	Malignant melanoma of skin	Dodecanedioate levels	Weighted median	22	-0.835328	0.622758	0.179811	-2.05593	0.385276	0.433732	0.127973	1.47002
GCST90199697	finn-b-C3_MELANOMA_SKIN	Malignant melanoma of skin	Dodecanedioate levels	Inverse variance weighted	22	-0.597313	0.435627	0.170326	-1.45114	0.256516	0.550288	0.234303	1.29242
GCST90199697	finn-b-C3_MELANOMA_SKIN	Malignant melanoma of skin	Dodecanedioate levels	Simple mode	22	-1.99714	1.14626	0.0960832	-4.24382	0.249536	0.135722	0.0143526	1.28343
GCST90199697	finn-b-C3_MELANOMA_SKIN	Malignant melanoma of skin	Dodecanedioate levels	Weighted mode	22	-1.15945	1.13165	0.317228	-3.37748	1.05859	0.313659	0.0341332	2.8823
GCST90199698	finn-b-C3_MELANOMA_SKIN	Malignant melanoma of skin	Isobutyrylcarnitine (c4) levels	MR Egger	34	0.190135	0.26959	0.485743	-0.338262	0.718531	1.20941	0.713009	2.05142
GCST90199698	finn-b-C3_MELANOMA_SKIN	Malignant melanoma of skin	Isobutyrylcarnitine (c4) levels	Weighted median	34	0.24862	0.287132	0.38656	-0.314159	0.811399	1.28225	0.730403	2.25105
GCST90199698	finn-b-C3_MELANOMA_SKIN	Malignant melanoma of skin	Isobutyrylcarnitine (c4) levels	Inverse variance weighted	34	0.173514	0.192327	0.36696	-0.203446	0.550474	1.18948	0.815914	1.73408
GCST90199698	finn-b-C3_MELANOMA_SKIN	Malignant melanoma of skin	Isobutyrylcarnitine (c4) levels	Simple mode	34	-0.253366	0.579811	0.664971	-1.38979	0.883063	0.776184	0.249126	2.41829
GCST90199698	finn-b-C3_MELANOMA_SKIN	Malignant melanoma of skin	Isobutyrylcarnitine (c4) levels	Weighted mode	34	0.249522	0.250133	0.325753	-0.240738	0.739782	1.28341	0.786047	2.09548
GCST90199699	finn-b-C3_MELANOMA_SKIN	Malignant melanoma of skin	3-methylxanthine levels	MR Egger	26	-0.924221	0.635202	0.158624	-2.16922	0.320774	0.39684	0.114267	1.37819
GCST90199699	finn-b-C3_MELANOMA_SKIN	Malignant melanoma of skin	3-methylxanthine levels	Weighted median	26	-0.117775	0.498966	0.813403	-1.09575	0.860198	0.888896	0.334289	2.36363
GCST90199699	finn-b-C3_MELANOMA_SKIN	Malignant melanoma of skin	3-methylxanthine levels	Inverse variance weighted	26	-0.263299	0.353602	0.456503	-0.956359	0.429762	0.768512	0.384289	1.53689
GCST90199699	finn-b-C3_MELANOMA_SKIN	Malignant melanoma of skin	3-methylxanthine levels	Simple mode	26	0.448598	0.864453	0.608367	-1.24573	2.14293	1.56612	0.287731	8.52434
GCST90199699	finn-b-C3_MELANOMA_SKIN	Malignant melanoma of skin	3-methylxanthine levels	Weighted mode	26	-0.0176426	0.710352	0.980383	-1.40993	1.37465	0.982512	0.24416	3.95368
GCST90199700	finn-b-C3_MELANOMA_SKIN	Malignant melanoma of skin	3-hydroxylaurate levels	MR Egger	11	0.0126511	1.30409	0.992471	-2.54337	2.56867	1.01273	0.0786011	13.0485
GCST90199700	finn-b-C3_MELANOMA_SKIN	Malignant melanoma of skin	3-hydroxylaurate levels	Weighted median	11	-0.201976	0.798126	0.80022	-1.7663	1.36235	0.817115	0.170964	3.90537
GCST90199700	finn-b-C3_MELANOMA_SKIN	Malignant melanoma of skin	3-hydroxylaurate levels	Inverse variance weighted	11	0.465994	0.583473	0.42449	-0.677613	1.6096	1.5936	0.507828	5.00082
GCST90199700	finn-b-C3_MELANOMA_SKIN	Malignant melanoma of skin	3-hydroxylaurate levels	Simple mode	11	0.348654	1.20489	0.778212	-2.01293	2.71024	1.41716	0.133596	15.0329
GCST90199700	finn-b-C3_MELANOMA_SKIN	Malignant melanoma of skin	3-hydroxylaurate levels	Weighted mode	11	0.0967762	0.988117	0.923915	-1.83993	2.03348	1.10161	0.158828	7.64067
GCST90199701	finn-b-C3_MELANOMA_SKIN	Malignant melanoma of skin	Pyridoxate levels	MR Egger	24	0.565994	0.648698	0.392355	-0.705454	1.83744	1.7612	0.493884	6.28045
GCST90199701	finn-b-C3_MELANOMA_SKIN	Malignant melanoma of skin	Pyridoxate levels	Weighted median	24	-0.0145532	0.579783	0.979974	-1.15093	1.12182	0.985552	0.316343	3.07044
GCST90199701	finn-b-C3_MELANOMA_SKIN	Malignant melanoma of skin	Pyridoxate levels	Inverse variance weighted	24	0.0547576	0.390506	0.888484	-0.710633	0.820149	1.05628	0.491333	2.27084
GCST90199701	finn-b-C3_MELANOMA_SKIN	Malignant melanoma of skin	Pyridoxate levels	Simple mode	24	-1.1981	0.993887	0.240279	-3.14612	0.749919	0.301767	0.0430188	2.11683
GCST90199701	finn-b-C3_MELANOMA_SKIN	Malignant melanoma of skin	Pyridoxate levels	Weighted mode	24	-0.0212334	0.715279	0.976574	-1.42318	1.38071	0.97899	0.240947	3.97773
GCST90199702	finn-b-C3_MELANOMA_SKIN	Malignant melanoma of skin	5-hydroxyhexanoate levels	MR Egger	22	0.212793	0.736375	0.775576	-1.2305	1.65609	1.23713	0.292146	5.23878
GCST90199702	finn-b-C3_MELANOMA_SKIN	Malignant melanoma of skin	5-hydroxyhexanoate levels	Weighted median	22	0.571153	0.532472	0.28343	-0.472491	1.6148	1.77031	0.623447	5.02687
GCST90199702	finn-b-C3_MELANOMA_SKIN	Malignant melanoma of skin	5-hydroxyhexanoate levels	Inverse variance weighted	22	0.23664	0.360845	0.511957	-0.470616	0.943895	1.26698	0.624618	2.56997
GCST90199702	finn-b-C3_MELANOMA_SKIN	Malignant melanoma of skin	5-hydroxyhexanoate levels	Simple mode	22	0.563989	0.922385	0.547467	-1.24388	2.37186	1.75767	0.288262	10.7173
GCST90199702	finn-b-C3_MELANOMA_SKIN	Malignant melanoma of skin	5-hydroxyhexanoate levels	Weighted mode	22	0.563989	0.70449	0.432348	-0.816811	1.94479	1.75767	0.441838	6.99216
GCST90199703	finn-b-C3_MELANOMA_SKIN	Malignant melanoma of skin	Gamma-glutamylvaline levels	MR Egger	26	0.067699	0.734124	0.927291	-1.37118	1.50658	1.07004	0.253806	4.51128
GCST90199703	finn-b-C3_MELANOMA_SKIN	Malignant melanoma of skin	Gamma-glutamylvaline levels	Weighted median	26	-0.305586	0.576702	0.596191	-1.43592	0.824749	0.736691	0.237896	2.28131
GCST90199703	finn-b-C3_MELANOMA_SKIN	Malignant melanoma of skin	Gamma-glutamylvaline levels	Inverse variance weighted	26	-0.341392	0.369017	0.354894	-1.06466	0.381882	0.710781	0.344843	1.46504
GCST90199703	finn-b-C3_MELANOMA_SKIN	Malignant melanoma of skin	Gamma-glutamylvaline levels	Simple mode	26	-0.898556	0.972443	0.364309	-2.80454	1.00743	0.407157	0.0605344	2.73856
GCST90199703	finn-b-C3_MELANOMA_SKIN	Malignant melanoma of skin	Gamma-glutamylvaline levels	Weighted mode	26	-0.255	0.678835	0.710351	-1.58552	1.07552	0.774917	0.204842	2.93151
GCST90199704	finn-b-C3_MELANOMA_SKIN	Malignant melanoma of skin	3-hydroxysebacate levels	MR Egger	21	-0.751883	0.706188	0.300353	-2.13601	0.632245	0.471478	0.118125	1.88183
GCST90199704	finn-b-C3_MELANOMA_SKIN	Malignant melanoma of skin	3-hydroxysebacate levels	Weighted median	21	0.475748	0.546807	0.384275	-0.595994	1.54749	1.60922	0.551015	4.69966
GCST90199704	finn-b-C3_MELANOMA_SKIN	Malignant melanoma of skin	3-hydroxysebacate levels	Inverse variance weighted	21	0.520312	0.372565	0.162544	-0.209915	1.25054	1.68255	0.810653	3.49222
GCST90199704	finn-b-C3_MELANOMA_SKIN	Malignant melanoma of skin	3-hydroxysebacate levels	Simple mode	21	0.0502103	0.897729	0.955952	-1.70934	1.80976	1.05149	0.180985	6.10898
GCST90199704	finn-b-C3_MELANOMA_SKIN	Malignant melanoma of skin	3-hydroxysebacate levels	Weighted mode	21	0.186486	0.620342	0.766809	-1.02938	1.40236	1.20501	0.357227	4.06477
GCST90199705	finn-b-C3_MELANOMA_SKIN	Malignant melanoma of skin	Propionylglycine levels	MR Egger	20	-1.1527	0.527358	0.0422876	-2.18632	-0.119074	0.315784	0.11233	0.887742
GCST90199705	finn-b-C3_MELANOMA_SKIN	Malignant melanoma of skin	Propionylglycine levels	Weighted median	20	-0.606452	0.366271	0.097773	-1.32434	0.111439	0.545282	0.265978	1.11789
GCST90199705	finn-b-C3_MELANOMA_SKIN	Malignant melanoma of skin	Propionylglycine levels	Inverse variance weighted	20	-0.0634378	0.284568	0.823592	-0.621191	0.494315	0.938532	0.537304	1.63937
GCST90199705	finn-b-C3_MELANOMA_SKIN	Malignant melanoma of skin	Propionylglycine levels	Simple mode	20	-0.5918	0.895572	0.516669	-2.34712	1.16352	0.55333	0.095644	3.20119
GCST90199705	finn-b-C3_MELANOMA_SKIN	Malignant melanoma of skin	Propionylglycine levels	Weighted mode	20	-0.642787	0.398746	0.123445	-1.42433	0.138756	0.525825	0.24067	1.14884
GCST90199706	finn-b-C3_MELANOMA_SKIN	Malignant melanoma of skin	Butyrylglycine levels	MR Egger	22	-0.513238	0.343968	0.151277	-1.18741	0.160939	0.598555	0.305009	1.17461
GCST90199706	finn-b-C3_MELANOMA_SKIN	Malignant melanoma of skin	Butyrylglycine levels	Weighted median	22	0.0344797	0.279249	0.901732	-0.512848	0.581807	1.03508	0.598788	1.78927
GCST90199706	finn-b-C3_MELANOMA_SKIN	Malignant melanoma of skin	Butyrylglycine levels	Inverse variance weighted	22	0.0363903	0.232	0.87536	-0.418331	0.491111	1.03706	0.658145	1.63413
GCST90199706	finn-b-C3_MELANOMA_SKIN	Malignant melanoma of skin	Butyrylglycine levels	Simple mode	22	0.198771	0.673207	0.770695	-1.12071	1.51826	1.2199	0.326047	4.56426
GCST90199706	finn-b-C3_MELANOMA_SKIN	Malignant melanoma of skin	Butyrylglycine levels	Weighted mode	22	-0.0399379	0.268748	0.883281	-0.566684	0.486808	0.960849	0.567404	1.62711
GCST90199707	finn-b-C3_MELANOMA_SKIN	Malignant melanoma of skin	Pro-hydroxy-pro levels	MR Egger	26	-0.488015	0.734059	0.512505	-1.92677	0.95074	0.613844	0.145618	2.58763
GCST90199707	finn-b-C3_MELANOMA_SKIN	Malignant melanoma of skin	Pro-hydroxy-pro levels	Weighted median	26	-0.376003	0.52051	0.470064	-1.3962	0.644196	0.6866	0.247535	1.90446
GCST90199707	finn-b-C3_MELANOMA_SKIN	Malignant melanoma of skin	Pro-hydroxy-pro levels	Inverse variance weighted	26	-0.473815	0.35757	0.185139	-1.17465	0.227023	0.622623	0.308926	1.25486
GCST90199707	finn-b-C3_MELANOMA_SKIN	Malignant melanoma of skin	Pro-hydroxy-pro levels	Simple mode	26	-0.590003	0.879294	0.508376	-2.31342	1.13341	0.554326	0.0989224	3.10624
GCST90199707	finn-b-C3_MELANOMA_SKIN	Malignant melanoma of skin	Pro-hydroxy-pro levels	Weighted mode	26	-0.396838	0.671793	0.560014	-1.71355	0.919875	0.672443	0.180225	2.50898
GCST90199708	finn-b-C3_MELANOMA_SKIN	Malignant melanoma of skin	Propionylcarnitine (c3) levels	MR Egger	24	1.00686	0.668417	0.146205	-0.303236	2.31696	2.737	0.738425	10.1448
GCST90199708	finn-b-C3_MELANOMA_SKIN	Malignant melanoma of skin	Propionylcarnitine (c3) levels	Weighted median	24	1.03416	0.476726	0.0300607	0.0997739	1.96854	2.81273	1.10492	7.16021
GCST90199708	finn-b-C3_MELANOMA_SKIN	Malignant melanoma of skin	Propionylcarnitine (c3) levels	Inverse variance weighted	24	0.706717	0.383786	0.0655578	-0.0455035	1.45894	2.02733	0.955516	4.30139
GCST90199708	finn-b-C3_MELANOMA_SKIN	Malignant melanoma of skin	Propionylcarnitine (c3) levels	Simple mode	24	0.217891	0.769761	0.77966	-1.29084	1.72662	1.24345	0.27504	5.62164
GCST90199708	finn-b-C3_MELANOMA_SKIN	Malignant melanoma of skin	Propionylcarnitine (c3) levels	Weighted mode	24	0.888315	0.478366	0.0761676	-0.0492831	1.82591	2.43103	0.951912	6.20846
GCST90199709	finn-b-C3_MELANOMA_SKIN	Malignant melanoma of skin	Adrenate (22:4n6) levels	MR Egger	22	-0.195527	0.1938	0.325068	-0.575376	0.184321	0.822401	0.562494	1.2024
GCST90199709	finn-b-C3_MELANOMA_SKIN	Malignant melanoma of skin	Adrenate (22:4n6) levels	Weighted median	22	-0.219973	0.200664	0.272981	-0.613275	0.173329	0.802541	0.541575	1.18926
GCST90199709	finn-b-C3_MELANOMA_SKIN	Malignant melanoma of skin	Adrenate (22:4n6) levels	Inverse variance weighted	22	-0.168634	0.163187	0.301428	-0.488481	0.151213	0.844818	0.613558	1.16324
GCST90199709	finn-b-C3_MELANOMA_SKIN	Malignant melanoma of skin	Adrenate (22:4n6) levels	Simple mode	22	0.746176	0.737138	0.322935	-0.698615	2.19097	2.10892	0.497274	8.94385
GCST90199709	finn-b-C3_MELANOMA_SKIN	Malignant melanoma of skin	Adrenate (22:4n6) levels	Weighted mode	22	-0.22848	0.194135	0.252397	-0.608984	0.152024	0.795742	0.543903	1.16419
GCST90199710	finn-b-C3_MELANOMA_SKIN	Malignant melanoma of skin	Docosatrienoate (22:3n3) levels	MR Egger	22	-0.331042	0.592551	0.582587	-1.49244	0.830358	0.718175	0.224823	2.29414
GCST90199710	finn-b-C3_MELANOMA_SKIN	Malignant melanoma of skin	Docosatrienoate (22:3n3) levels	Weighted median	22	-0.0020297	0.474531	0.996587	-0.93211	0.928051	0.997972	0.393722	2.52957
GCST90199710	finn-b-C3_MELANOMA_SKIN	Malignant melanoma of skin	Docosatrienoate (22:3n3) levels	Inverse variance weighted	22	0.0126124	0.31978	0.968539	-0.614156	0.63938	1.01269	0.541098	1.89531
GCST90199710	finn-b-C3_MELANOMA_SKIN	Malignant melanoma of skin	Docosatrienoate (22:3n3) levels	Simple mode	22	0.128081	0.757452	0.867341	-1.35653	1.61269	1.13664	0.257554	5.01627
GCST90199710	finn-b-C3_MELANOMA_SKIN	Malignant melanoma of skin	Docosatrienoate (22:3n3) levels	Weighted mode	22	-0.0911155	0.505165	0.858593	-1.08124	0.899008	0.912912	0.339175	2.45717
GCST90199711	finn-b-C3_MELANOMA_SKIN	Malignant melanoma of skin	Docosadienoate (22:2n6) levels	MR Egger	20	1.05856	1.31391	0.430956	-1.51671	3.63383	2.88223	0.219433	37.8577
GCST90199711	finn-b-C3_MELANOMA_SKIN	Malignant melanoma of skin	Docosadienoate (22:2n6) levels	Weighted median	20	0.199182	0.64394	0.75708	-1.06294	1.4613	1.2204	0.345439	4.31158
GCST90199711	finn-b-C3_MELANOMA_SKIN	Malignant melanoma of skin	Docosadienoate (22:2n6) levels	Inverse variance weighted	20	-0.0196371	0.479452	0.96733	-0.959363	0.920088	0.980554	0.383137	2.50951
GCST90199711	finn-b-C3_MELANOMA_SKIN	Malignant melanoma of skin	Docosadienoate (22:2n6) levels	Simple mode	20	-1.56706	1.23465	0.219684	-3.98697	0.852846	0.208657	0.0185558	2.34631
GCST90199711	finn-b-C3_MELANOMA_SKIN	Malignant melanoma of skin	Docosadienoate (22:2n6) levels	Weighted mode	20	-1.05057	0.998022	0.305706	-3.00669	0.905557	0.34974	0.0494551	2.47331
GCST90199712	finn-b-C3_MELANOMA_SKIN	Malignant melanoma of skin	3-carboxy-4-methyl-5-propyl-2-furanpropanoate (cmpf) levels	MR Egger	17	1.06939	1.25167	0.406337	-1.38388	3.52266	2.91361	0.250605	33.8744
GCST90199712	finn-b-C3_MELANOMA_SKIN	Malignant melanoma of skin	3-carboxy-4-methyl-5-propyl-2-furanpropanoate (cmpf) levels	Weighted median	17	0.925818	0.639224	0.14752	-0.327061	2.1787	2.52393	0.72104	8.83479
GCST90199712	finn-b-C3_MELANOMA_SKIN	Malignant melanoma of skin	3-carboxy-4-methyl-5-propyl-2-furanpropanoate (cmpf) levels	Inverse variance weighted	17	0.784535	0.551312	0.154727	-0.296037	1.86511	2.19139	0.74376	6.45663
GCST90199712	finn-b-C3_MELANOMA_SKIN	Malignant melanoma of skin	3-carboxy-4-methyl-5-propyl-2-furanpropanoate (cmpf) levels	Simple mode	17	0.705566	0.92244	0.455471	-1.10242	2.51355	2.02499	0.332068	12.3487
GCST90199712	finn-b-C3_MELANOMA_SKIN	Malignant melanoma of skin	3-carboxy-4-methyl-5-propyl-2-furanpropanoate (cmpf) levels	Weighted mode	17	0.705566	0.773039	0.37494	-0.809591	2.22072	2.02499	0.44504	9.214
GCST90199713	finn-b-C3_MELANOMA_SKIN	Malignant melanoma of skin	Docosapentaenoate n3 DPA; 22:5n3 levels	MR Egger	25	-0.586073	0.817596	0.480699	-2.18856	1.01642	0.556509	0.112078	2.76327
GCST90199713	finn-b-C3_MELANOMA_SKIN	Malignant melanoma of skin	Docosapentaenoate n3 DPA; 22:5n3 levels	Weighted median	25	-0.299398	0.558961	0.592212	-1.39496	0.796165	0.741264	0.247843	2.21702
GCST90199713	finn-b-C3_MELANOMA_SKIN	Malignant melanoma of skin	Docosapentaenoate n3 DPA; 22:5n3 levels	Inverse variance weighted	25	-0.301781	0.389679	0.438674	-1.06555	0.46199	0.7395	0.344538	1.58723
GCST90199713	finn-b-C3_MELANOMA_SKIN	Malignant melanoma of skin	Docosapentaenoate n3 DPA; 22:5n3 levels	Simple mode	25	-0.178708	0.922767	0.848068	-1.98733	1.62992	0.83635	0.137061	5.10344
GCST90199713	finn-b-C3_MELANOMA_SKIN	Malignant melanoma of skin	Docosapentaenoate n3 DPA; 22:5n3 levels	Weighted mode	25	-0.211217	0.814973	0.797714	-1.80856	1.38613	0.809598	0.163889	3.99934
GCST90199714	finn-b-C3_MELANOMA_SKIN	Malignant melanoma of skin	3-hydroxy-2-ethylpropionate levels	MR Egger	27	1.27612	0.888134	0.163156	-0.464618	3.01687	3.58273	0.628375	20.4272
GCST90199714	finn-b-C3_MELANOMA_SKIN	Malignant melanoma of skin	3-hydroxy-2-ethylpropionate levels	Weighted median	27	0.314246	0.505098	0.533844	-0.675746	1.30424	1.36923	0.508776	3.68488
GCST90199714	finn-b-C3_MELANOMA_SKIN	Malignant melanoma of skin	3-hydroxy-2-ethylpropionate levels	Inverse variance weighted	27	0.142499	0.365945	0.696981	-0.574754	0.859751	1.15315	0.562843	2.36257
GCST90199714	finn-b-C3_MELANOMA_SKIN	Malignant melanoma of skin	3-hydroxy-2-ethylpropionate levels	Simple mode	27	-0.158939	0.99057	0.873765	-2.10046	1.78258	0.853048	0.122401	5.94516
GCST90199714	finn-b-C3_MELANOMA_SKIN	Malignant melanoma of skin	3-hydroxy-2-ethylpropionate levels	Weighted mode	27	0.909126	0.790715	0.260712	-0.640674	2.45893	2.48215	0.526937	11.6923
GCST90199715	finn-b-C3_MELANOMA_SKIN	Malignant melanoma of skin	Myristoleate (14:1n5) levels	MR Egger	21	2.6482	1.33294	0.0615658	0.0356373	5.26077	14.1286	1.03628	192.63
GCST90199715	finn-b-C3_MELANOMA_SKIN	Malignant melanoma of skin	Myristoleate (14:1n5) levels	Weighted median	21	0.360332	0.663972	0.587342	-0.941052	1.66172	1.43381	0.390217	5.26835
GCST90199715	finn-b-C3_MELANOMA_SKIN	Malignant melanoma of skin	Myristoleate (14:1n5) levels	Inverse variance weighted	21	0.767564	0.478561	0.108736	-0.170415	1.70554	2.15451	0.843314	5.50438
GCST90199715	finn-b-C3_MELANOMA_SKIN	Malignant melanoma of skin	Myristoleate (14:1n5) levels	Simple mode	21	0.108755	1.27004	0.932611	-2.38052	2.59803	1.11489	0.0925023	13.4373
GCST90199715	finn-b-C3_MELANOMA_SKIN	Malignant melanoma of skin	Myristoleate (14:1n5) levels	Weighted mode	21	0.0462289	1.11935	0.967466	-2.14769	2.24015	1.04731	0.116754	9.39472
GCST90199716	finn-b-C3_MELANOMA_SKIN	Malignant melanoma of skin	10-undecenoate (11:1n1) levels	MR Egger	16	-0.180543	0.521213	0.734201	-1.20212	0.841035	0.834817	0.300556	2.31877
GCST90199716	finn-b-C3_MELANOMA_SKIN	Malignant melanoma of skin	10-undecenoate (11:1n1) levels	Weighted median	16	-0.164182	0.4388	0.708284	-1.02423	0.695866	0.848587	0.359073	2.00545
GCST90199716	finn-b-C3_MELANOMA_SKIN	Malignant melanoma of skin	10-undecenoate (11:1n1) levels	Inverse variance weighted	16	-0.0632453	0.348817	0.856122	-0.746927	0.620437	0.938713	0.47382	1.85974
GCST90199716	finn-b-C3_MELANOMA_SKIN	Malignant melanoma of skin	10-undecenoate (11:1n1) levels	Simple mode	16	0.872039	0.815223	0.301669	-0.725798	2.46987	2.39178	0.483938	11.821
GCST90199716	finn-b-C3_MELANOMA_SKIN	Malignant melanoma of skin	10-undecenoate (11:1n1) levels	Weighted mode	16	-0.193124	0.44155	0.668069	-1.05856	0.672314	0.82438	0.346954	1.95876
GCST90199717	finn-b-C3_MELANOMA_SKIN	Malignant melanoma of skin	1-methyl-4-imidazoleacetate levels	MR Egger	28	0.181375	0.516398	0.728245	-0.830766	1.19352	1.19887	0.435716	3.29866
GCST90199717	finn-b-C3_MELANOMA_SKIN	Malignant melanoma of skin	1-methyl-4-imidazoleacetate levels	Weighted median	28	-0.0546003	0.399593	0.891315	-0.837802	0.728601	0.946863	0.43266	2.07218
GCST90199717	finn-b-C3_MELANOMA_SKIN	Malignant melanoma of skin	1-methyl-4-imidazoleacetate levels	Inverse variance weighted	28	0.0323064	0.283826	0.909377	-0.523992	0.588604	1.03283	0.592152	1.80147
GCST90199717	finn-b-C3_MELANOMA_SKIN	Malignant melanoma of skin	1-methyl-4-imidazoleacetate levels	Simple mode	28	0.170858	0.787019	0.829766	-1.3717	1.71342	1.18632	0.253676	5.54788
GCST90199717	finn-b-C3_MELANOMA_SKIN	Malignant melanoma of skin	1-methyl-4-imidazoleacetate levels	Weighted mode	28	-0.031472	0.37208	0.933216	-0.760748	0.697804	0.969018	0.467317	2.00934
GCST90199718	finn-b-C3_MELANOMA_SKIN	Malignant melanoma of skin	Sebacate (C10-DC) levels	MR Egger	17	-0.283443	0.171879	0.119911	-0.620326	0.0534408	0.753186	0.537769	1.05489
GCST90199718	finn-b-C3_MELANOMA_SKIN	Malignant melanoma of skin	Sebacate (C10-DC) levels	Weighted median	17	-0.305727	0.206308	0.138368	-0.71009	0.0986365	0.736588	0.4916	1.10367
GCST90199718	finn-b-C3_MELANOMA_SKIN	Malignant melanoma of skin	Sebacate (C10-DC) levels	Inverse variance weighted	17	-0.296861	0.154142	0.0541181	-0.598979	0.00525777	0.743148	0.549372	1.00527
GCST90199718	finn-b-C3_MELANOMA_SKIN	Malignant melanoma of skin	Sebacate (C10-DC) levels	Simple mode	17	-0.967438	0.742755	0.211183	-2.42324	0.488362	0.380056	0.0886342	1.62965
GCST90199718	finn-b-C3_MELANOMA_SKIN	Malignant melanoma of skin	Sebacate (C10-DC) levels	Weighted mode	17	-0.315576	0.173405	0.0875382	-0.65545	0.0242988	0.729369	0.519208	1.0246
GCST90199719	finn-b-C3_MELANOMA_SKIN	Malignant melanoma of skin	Tauro-beta-muricholate levels	MR Egger	27	0.0795464	0.270297	0.770964	-0.450236	0.609329	1.0828	0.637478	1.8392
GCST90199719	finn-b-C3_MELANOMA_SKIN	Malignant melanoma of skin	Tauro-beta-muricholate levels	Weighted median	27	0.257694	0.256306	0.314698	-0.244667	0.760054	1.29394	0.782965	2.13839
GCST90199719	finn-b-C3_MELANOMA_SKIN	Malignant melanoma of skin	Tauro-beta-muricholate levels	Inverse variance weighted	27	0.0751288	0.191132	0.694266	-0.29949	0.449748	1.07802	0.741196	1.56792
GCST90199719	finn-b-C3_MELANOMA_SKIN	Malignant melanoma of skin	Tauro-beta-muricholate levels	Simple mode	27	0.0267379	0.592292	0.964338	-1.13415	1.18763	1.0271	0.321694	3.2793
GCST90199719	finn-b-C3_MELANOMA_SKIN	Malignant melanoma of skin	Tauro-beta-muricholate levels	Weighted mode	27	0.252971	0.254968	0.330261	-0.246767	0.752709	1.28785	0.781323	2.12274
GCST90199720	finn-b-C3_MELANOMA_SKIN	Malignant melanoma of skin	Octanoylcarnitine (c8) levels	MR Egger	25	-0.328499	0.56586	0.567202	-1.43759	0.780587	0.720003	0.2375	2.18275
GCST90199720	finn-b-C3_MELANOMA_SKIN	Malignant melanoma of skin	Octanoylcarnitine (c8) levels	Weighted median	25	-0.173423	0.372483	0.641513	-0.90349	0.556645	0.840782	0.405153	1.74481
GCST90199720	finn-b-C3_MELANOMA_SKIN	Malignant melanoma of skin	Octanoylcarnitine (c8) levels	Inverse variance weighted	25	-0.0193017	0.324368	0.952549	-0.655064	0.616461	0.980883	0.519409	1.85236
GCST90199720	finn-b-C3_MELANOMA_SKIN	Malignant melanoma of skin	Octanoylcarnitine (c8) levels	Simple mode	25	-0.583426	0.655163	0.382035	-1.86754	0.700693	0.557984	0.154503	2.01515
GCST90199720	finn-b-C3_MELANOMA_SKIN	Malignant melanoma of skin	Octanoylcarnitine (c8) levels	Weighted mode	25	-0.269562	0.347012	0.44486	-0.949706	0.410581	0.763714	0.386855	1.50769
GCST90199721	finn-b-C3_MELANOMA_SKIN	Malignant melanoma of skin	Stearidonate (18:4n3) levels	MR Egger	27	-0.809835	0.853069	0.351546	-2.48185	0.86218	0.444931	0.0835884	2.36832
GCST90199721	finn-b-C3_MELANOMA_SKIN	Malignant melanoma of skin	Stearidonate (18:4n3) levels	Weighted median	27	0.361533	0.553865	0.51392	-0.724042	1.44711	1.43553	0.484789	4.25081
GCST90199721	finn-b-C3_MELANOMA_SKIN	Malignant melanoma of skin	Stearidonate (18:4n3) levels	Inverse variance weighted	27	0.0769346	0.428412	0.857482	-0.762753	0.916622	1.07997	0.466381	2.50083
GCST90199721	finn-b-C3_MELANOMA_SKIN	Malignant melanoma of skin	Stearidonate (18:4n3) levels	Simple mode	27	0.454414	0.863704	0.603262	-1.23845	2.14727	1.57525	0.289834	8.56149
GCST90199721	finn-b-C3_MELANOMA_SKIN	Malignant melanoma of skin	Stearidonate (18:4n3) levels	Weighted mode	27	0.503913	0.889427	0.575872	-1.23936	2.24719	1.65519	0.289569	9.46111
GCST90199722	finn-b-C3_MELANOMA_SKIN	Malignant melanoma of skin	Decanoylcarnitine (C10) levels	MR Egger	26	-0.387736	0.551418	0.48872	-1.46852	0.693043	0.678591	0.230267	1.99979
GCST90199722	finn-b-C3_MELANOMA_SKIN	Malignant melanoma of skin	Decanoylcarnitine (C10) levels	Weighted median	26	-0.21389	0.439312	0.626346	-1.07494	0.647161	0.807437	0.341317	1.91011
GCST90199722	finn-b-C3_MELANOMA_SKIN	Malignant melanoma of skin	Decanoylcarnitine (C10) levels	Inverse variance weighted	26	-0.398346	0.296689	0.17939	-0.979856	0.183165	0.67143	0.375365	1.20101
GCST90199722	finn-b-C3_MELANOMA_SKIN	Malignant melanoma of skin	Decanoylcarnitine (C10) levels	Simple mode	26	-0.108281	0.678186	0.87443	-1.43753	1.22096	0.897375	0.237515	3.39045
GCST90199722	finn-b-C3_MELANOMA_SKIN	Malignant melanoma of skin	Decanoylcarnitine (C10) levels	Weighted mode	26	-0.191156	0.458922	0.680575	-1.09064	0.70833	0.826004	0.336001	2.0306
GCST90199723	finn-b-C3_MELANOMA_SKIN	Malignant melanoma of skin	5-dodecenoate (12:1n7) levels	MR Egger	15	-0.108179	1.13154	0.925294	-2.326	2.10964	0.897467	0.0976854	8.24531
GCST90199723	finn-b-C3_MELANOMA_SKIN	Malignant melanoma of skin	5-dodecenoate (12:1n7) levels	Weighted median	15	0.604071	0.737437	0.412702	-0.841306	2.04945	1.82955	0.431147	7.7636
GCST90199723	finn-b-C3_MELANOMA_SKIN	Malignant melanoma of skin	5-dodecenoate (12:1n7) levels	Inverse variance weighted	15	0.379591	0.527373	0.471663	-0.654061	1.41324	1.46169	0.51993	4.10926
GCST90199723	finn-b-C3_MELANOMA_SKIN	Malignant melanoma of skin	5-dodecenoate (12:1n7) levels	Simple mode	15	0.403833	1.05981	0.708891	-1.67339	2.48106	1.49755	0.187609	11.9539
GCST90199723	finn-b-C3_MELANOMA_SKIN	Malignant melanoma of skin	5-dodecenoate (12:1n7) levels	Weighted mode	15	0.599424	0.7787	0.454227	-0.926828	2.12568	1.82107	0.395807	8.37855
GCST90199724	finn-b-C3_MELANOMA_SKIN	Malignant melanoma of skin	N-acetylisoleucine levels	MR Egger	20	1.39003	1.20944	0.265466	-0.980464	3.76053	4.01499	0.375137	42.9713
GCST90199724	finn-b-C3_MELANOMA_SKIN	Malignant melanoma of skin	N-acetylisoleucine levels	Weighted median	20	-0.228942	0.620449	0.712132	-1.44502	0.987137	0.795375	0.235741	2.68354
GCST90199724	finn-b-C3_MELANOMA_SKIN	Malignant melanoma of skin	N-acetylisoleucine levels	Inverse variance weighted	20	-0.49999	0.462269	0.279431	-1.40604	0.406058	0.606537	0.245113	1.50089
GCST90199724	finn-b-C3_MELANOMA_SKIN	Malignant melanoma of skin	N-acetylisoleucine levels	Simple mode	20	0.475231	1.14037	0.681544	-1.7599	2.71036	1.60839	0.172062	15.0347
GCST90199724	finn-b-C3_MELANOMA_SKIN	Malignant melanoma of skin	N-acetylisoleucine levels	Weighted mode	20	0.277391	1.11863	0.806815	-1.91513	2.46991	1.31968	0.147323	11.8213
GCST90199725	finn-b-C3_MELANOMA_SKIN	Malignant melanoma of skin	Campesterol levels	MR Egger	20	-0.173223	0.61751	0.782278	-1.38354	1.0371	0.84095	0.250689	2.82101
GCST90199725	finn-b-C3_MELANOMA_SKIN	Malignant melanoma of skin	Campesterol levels	Weighted median	20	-0.277436	0.407093	0.495552	-1.07534	0.520466	0.757724	0.341183	1.68281
GCST90199725	finn-b-C3_MELANOMA_SKIN	Malignant melanoma of skin	Campesterol levels	Inverse variance weighted	20	-0.541449	0.278922	0.0522315	-1.08814	0.00523787	0.581904	0.336844	1.00525
GCST90199725	finn-b-C3_MELANOMA_SKIN	Malignant melanoma of skin	Campesterol levels	Simple mode	20	-0.519361	0.6691	0.447181	-1.8308	0.792075	0.5949	0.160286	2.20797
GCST90199725	finn-b-C3_MELANOMA_SKIN	Malignant melanoma of skin	Campesterol levels	Weighted mode	20	-0.292481	0.434801	0.509252	-1.14469	0.559729	0.74641	0.318323	1.7502
GCST90199726	finn-b-C3_MELANOMA_SKIN	Malignant melanoma of skin	N-acetylthreonine levels	MR Egger	22	-2.18262	1.12019	0.0655321	-4.37819	0.0129469	0.112746	0.0125481	1.01303
GCST90199726	finn-b-C3_MELANOMA_SKIN	Malignant melanoma of skin	N-acetylthreonine levels	Weighted median	22	-0.715566	0.588971	0.224388	-1.86995	0.438818	0.488915	0.154131	1.55087
GCST90199726	finn-b-C3_MELANOMA_SKIN	Malignant melanoma of skin	N-acetylthreonine levels	Inverse variance weighted	22	-0.519739	0.436184	0.233435	-1.37466	0.335182	0.594676	0.252926	1.3982
GCST90199726	finn-b-C3_MELANOMA_SKIN	Malignant melanoma of skin	N-acetylthreonine levels	Simple mode	22	-0.648018	1.00006	0.524019	-2.60813	1.31209	0.523082	0.0736724	3.71394
GCST90199726	finn-b-C3_MELANOMA_SKIN	Malignant melanoma of skin	N-acetylthreonine levels	Weighted mode	22	-0.808876	0.991683	0.42385	-2.75257	1.13482	0.445358	0.0637635	3.11062
GCST90199727	finn-b-C3_MELANOMA_SKIN	Malignant melanoma of skin	1-oleoyl-GPC (18:1) levels	MR Egger	17	0.871578	1.28067	0.506518	-1.63854	3.3817	2.39068	0.194263	29.4206
GCST90199727	finn-b-C3_MELANOMA_SKIN	Malignant melanoma of skin	1-oleoyl-GPC (18:1) levels	Weighted median	17	1.08448	0.692677	0.117435	-0.273171	2.44212	2.95789	0.760963	11.4974
GCST90199727	finn-b-C3_MELANOMA_SKIN	Malignant melanoma of skin	1-oleoyl-GPC (18:1) levels	Inverse variance weighted	17	0.818235	0.484173	0.0910348	-0.130744	1.76721	2.2665	0.877442	5.85452
GCST90199727	finn-b-C3_MELANOMA_SKIN	Malignant melanoma of skin	1-oleoyl-GPC (18:1) levels	Simple mode	17	1.50737	1.13788	0.203877	-0.722887	3.73762	4.51483	0.485349	41.9979
GCST90199727	finn-b-C3_MELANOMA_SKIN	Malignant melanoma of skin	1-oleoyl-GPC (18:1) levels	Weighted mode	17	1.61456	1.02241	0.133863	-0.389372	3.61849	5.02567	0.677482	37.2813
GCST90199728	finn-b-C3_MELANOMA_SKIN	Malignant melanoma of skin	10-nonadecenoate (19:1n9) levels	MR Egger	13	2.1364	1.41823	0.160135	-0.643334	4.91613	8.46889	0.525537	136.474
GCST90199728	finn-b-C3_MELANOMA_SKIN	Malignant melanoma of skin	10-nonadecenoate (19:1n9) levels	Weighted median	13	0.140696	0.821143	0.863955	-1.46874	1.75014	1.15108	0.230214	5.75539
GCST90199728	finn-b-C3_MELANOMA_SKIN	Malignant melanoma of skin	10-nonadecenoate (19:1n9) levels	Inverse variance weighted	13	0.54478	0.588161	0.35432	-0.608015	1.69757	1.72423	0.54443	5.46069
GCST90199728	finn-b-C3_MELANOMA_SKIN	Malignant melanoma of skin	10-nonadecenoate (19:1n9) levels	Simple mode	13	0.329603	1.38926	0.816464	-2.39335	3.05255	1.39042	0.0913235	21.1693
GCST90199728	finn-b-C3_MELANOMA_SKIN	Malignant melanoma of skin	10-nonadecenoate (19:1n9) levels	Weighted mode	13	0.300891	1.23609	0.81179	-2.12184	2.72363	1.35106	0.11981	15.2355
GCST90199729	finn-b-C3_MELANOMA_SKIN	Malignant melanoma of skin	Piperine levels	MR Egger	25	0.629542	0.918228	0.499815	-1.17019	2.42927	1.87675	0.310309	11.3506
GCST90199729	finn-b-C3_MELANOMA_SKIN	Malignant melanoma of skin	Piperine levels	Weighted median	25	0.225027	0.567223	0.691576	-0.88673	1.33678	1.25236	0.412001	3.80678
GCST90199729	finn-b-C3_MELANOMA_SKIN	Malignant melanoma of skin	Piperine levels	Inverse variance weighted	25	0.0104356	0.42329	0.980331	-0.819213	0.840084	1.01049	0.440778	2.31656
GCST90199729	finn-b-C3_MELANOMA_SKIN	Malignant melanoma of skin	Piperine levels	Simple mode	25	-0.177576	1.13406	0.876882	-2.40033	2.04518	0.837297	0.0906882	7.73052
GCST90199729	finn-b-C3_MELANOMA_SKIN	Malignant melanoma of skin	Piperine levels	Weighted mode	25	0.960195	0.961493	0.327927	-0.924332	2.84472	2.61221	0.396796	17.1968
GCST90199730	finn-b-C3_MELANOMA_SKIN	Malignant melanoma of skin	Carnitine C14 levels	MR Egger	21	-0.590106	1.13957	0.610552	-2.82366	1.64345	0.554268	0.0593881	5.17298
GCST90199730	finn-b-C3_MELANOMA_SKIN	Malignant melanoma of skin	Carnitine C14 levels	Weighted median	21	-0.496908	0.596625	0.404921	-1.66629	0.672477	0.608409	0.188946	1.95908
GCST90199730	finn-b-C3_MELANOMA_SKIN	Malignant melanoma of skin	Carnitine C14 levels	Inverse variance weighted	21	-0.370523	0.466922	0.427461	-1.28569	0.544644	0.690373	0.27646	1.72399
GCST90199730	finn-b-C3_MELANOMA_SKIN	Malignant melanoma of skin	Carnitine C14 levels	Simple mode	21	-0.69546	0.977053	0.484813	-2.61048	1.21956	0.498845	0.073499	3.38571
GCST90199730	finn-b-C3_MELANOMA_SKIN	Malignant melanoma of skin	Carnitine C14 levels	Weighted mode	21	-0.660767	0.786211	0.410594	-2.20174	0.880207	0.516455	0.11061	2.4114
GCST90199731	finn-b-C3_MELANOMA_SKIN	Malignant melanoma of skin	10-heptadecenoate (17:1n7) levels	MR Egger	22	1.43514	1.19167	0.242528	-0.900531	3.77082	4.20025	0.406354	43.4156
GCST90199731	finn-b-C3_MELANOMA_SKIN	Malignant melanoma of skin	10-heptadecenoate (17:1n7) levels	Weighted median	22	0.0555414	0.616681	0.928236	-1.15315	1.26424	1.05711	0.31564	3.54039
GCST90199731	finn-b-C3_MELANOMA_SKIN	Malignant melanoma of skin	10-heptadecenoate (17:1n7) levels	Inverse variance weighted	22	0.378194	0.435958	0.385667	-0.476284	1.23267	1.45965	0.621087	3.43039
GCST90199731	finn-b-C3_MELANOMA_SKIN	Malignant melanoma of skin	10-heptadecenoate (17:1n7) levels	Simple mode	22	-0.354015	1.11138	0.753224	-2.53232	1.82429	0.701864	0.0794746	6.19838
GCST90199731	finn-b-C3_MELANOMA_SKIN	Malignant melanoma of skin	10-heptadecenoate (17:1n7) levels	Weighted mode	22	-0.354015	1.04017	0.736979	-2.39275	1.68472	0.701864	0.0913783	5.39093
GCST90199732	finn-b-C3_MELANOMA_SKIN	Malignant melanoma of skin	1-stearoyl-gpc (18:0) levels	MR Egger	32	-0.6242	0.734419	0.4021	-2.06366	0.815261	0.53569	0.126988	2.25977
GCST90199732	finn-b-C3_MELANOMA_SKIN	Malignant melanoma of skin	1-stearoyl-gpc (18:0) levels	Weighted median	32	-0.893235	0.455444	0.0498508	-1.7859	-0.000565542	0.409329	0.167645	0.999435
GCST90199732	finn-b-C3_MELANOMA_SKIN	Malignant melanoma of skin	1-stearoyl-gpc (18:0) levels	Inverse variance weighted	32	-0.474522	0.359802	0.187222	-1.17973	0.230689	0.622182	0.307361	1.25947
GCST90199732	finn-b-C3_MELANOMA_SKIN	Malignant melanoma of skin	1-stearoyl-gpc (18:0) levels	Simple mode	32	-0.890253	0.940613	0.351234	-2.73385	0.953349	0.410552	0.0649684	2.59438
GCST90199732	finn-b-C3_MELANOMA_SKIN	Malignant melanoma of skin	1-stearoyl-gpc (18:0) levels	Weighted mode	32	-0.890253	0.846133	0.300867	-2.54867	0.768167	0.410552	0.0781854	2.15581
GCST90199733	finn-b-C3_MELANOMA_SKIN	Malignant melanoma of skin	1-palmitoyl-GPC (16:0) levels	MR Egger	27	-0.32919	0.811022	0.688272	-1.91879	1.26041	0.719506	0.146784	3.52687
GCST90199733	finn-b-C3_MELANOMA_SKIN	Malignant melanoma of skin	1-palmitoyl-GPC (16:0) levels	Weighted median	27	-0.872649	0.576998	0.130434	-2.00357	0.258268	0.417843	0.134854	1.29469
GCST90199733	finn-b-C3_MELANOMA_SKIN	Malignant melanoma of skin	1-palmitoyl-GPC (16:0) levels	Inverse variance weighted	27	-0.674061	0.362861	0.063222	-1.38527	0.0371472	0.509635	0.250256	1.03785
GCST90199733	finn-b-C3_MELANOMA_SKIN	Malignant melanoma of skin	1-palmitoyl-GPC (16:0) levels	Simple mode	27	-0.949552	0.993892	0.348181	-2.89758	0.998477	0.386914	0.0551565	2.71414
GCST90199733	finn-b-C3_MELANOMA_SKIN	Malignant melanoma of skin	1-palmitoyl-GPC (16:0) levels	Weighted mode	27	-0.949552	0.888622	0.295086	-2.69125	0.792146	0.386914	0.0677961	2.20813
GCST90199734	finn-b-C3_MELANOMA_SKIN	Malignant melanoma of skin	Hyocholate levels	MR Egger	20	0.0240662	0.318221	0.94055	-0.599647	0.647779	1.02436	0.549005	1.91129
GCST90199734	finn-b-C3_MELANOMA_SKIN	Malignant melanoma of skin	Hyocholate levels	Weighted median	20	-0.225111	0.314826	0.474588	-0.84217	0.391947	0.798427	0.430775	1.47986
GCST90199734	finn-b-C3_MELANOMA_SKIN	Malignant melanoma of skin	Hyocholate levels	Inverse variance weighted	20	-0.103618	0.237998	0.66329	-0.570094	0.362857	0.901569	0.565472	1.43743
GCST90199734	finn-b-C3_MELANOMA_SKIN	Malignant melanoma of skin	Hyocholate levels	Simple mode	20	-0.0760803	0.666035	0.910255	-1.38151	1.22935	0.926742	0.251199	3.419
GCST90199734	finn-b-C3_MELANOMA_SKIN	Malignant melanoma of skin	Hyocholate levels	Weighted mode	20	-0.170275	0.293611	0.568773	-0.745753	0.405203	0.843433	0.474377	1.49961
GCST90199735	finn-b-C3_MELANOMA_SKIN	Malignant melanoma of skin	N-acetylhistidine levels	MR Egger	25	0.186054	0.385303	0.633748	-0.569141	0.941249	1.20449	0.566011	2.56318
GCST90199735	finn-b-C3_MELANOMA_SKIN	Malignant melanoma of skin	N-acetylhistidine levels	Weighted median	25	0.110565	0.289496	0.70252	-0.456847	0.677976	1.11691	0.633277	1.96989
GCST90199735	finn-b-C3_MELANOMA_SKIN	Malignant melanoma of skin	N-acetylhistidine levels	Inverse variance weighted	25	0.111326	0.26324	0.672362	-0.404624	0.627277	1.11776	0.667228	1.8725
GCST90199735	finn-b-C3_MELANOMA_SKIN	Malignant melanoma of skin	N-acetylhistidine levels	Simple mode	25	0.137318	0.756052	0.857402	-1.34454	1.61918	1.14719	0.260659	5.04895
GCST90199735	finn-b-C3_MELANOMA_SKIN	Malignant melanoma of skin	N-acetylhistidine levels	Weighted mode	25	0.0130541	0.28199	0.96346	-0.539646	0.565754	1.01314	0.582955	1.76077
GCST90199736	finn-b-C3_MELANOMA_SKIN	Malignant melanoma of skin	Alpha-hydroxyisovalerate levels	MR Egger	23	-0.418162	0.743462	0.579763	-1.87535	1.03902	0.658255	0.153302	2.82645
GCST90199736	finn-b-C3_MELANOMA_SKIN	Malignant melanoma of skin	Alpha-hydroxyisovalerate levels	Weighted median	23	0.29216	0.455973	0.521692	-0.601548	1.18587	1.33932	0.547963	3.27352
GCST90199736	finn-b-C3_MELANOMA_SKIN	Malignant melanoma of skin	Alpha-hydroxyisovalerate levels	Inverse variance weighted	23	0.10078	0.374168	0.787666	-0.63259	0.834149	1.10603	0.531214	2.30285
GCST90199736	finn-b-C3_MELANOMA_SKIN	Malignant melanoma of skin	Alpha-hydroxyisovalerate levels	Simple mode	23	-0.276163	0.797682	0.732477	-1.83962	1.28729	0.758689	0.158878	3.62297
GCST90199736	finn-b-C3_MELANOMA_SKIN	Malignant melanoma of skin	Alpha-hydroxyisovalerate levels	Weighted mode	23	0.110784	0.460681	0.812186	-0.792151	1.01372	1.11715	0.45287	2.75583
GCST90199737	finn-b-C3_MELANOMA_SKIN	Malignant melanoma of skin	N-acetylproline levels	MR Egger	19	-0.53473	0.929087	0.572464	-2.35574	1.28628	0.585827	0.0948232	3.6193
GCST90199737	finn-b-C3_MELANOMA_SKIN	Malignant melanoma of skin	N-acetylproline levels	Weighted median	19	-0.474183	0.537595	0.377752	-1.52787	0.579503	0.622393	0.216998	1.78515
GCST90199737	finn-b-C3_MELANOMA_SKIN	Malignant melanoma of skin	N-acetylproline levels	Inverse variance weighted	19	-0.548377	0.410117	0.181182	-1.35221	0.255452	0.577887	0.258669	1.29105
GCST90199737	finn-b-C3_MELANOMA_SKIN	Malignant melanoma of skin	N-acetylproline levels	Simple mode	19	-0.383442	0.954538	0.692631	-2.25434	1.48745	0.681512	0.104943	4.42581
GCST90199737	finn-b-C3_MELANOMA_SKIN	Malignant melanoma of skin	N-acetylproline levels	Weighted mode	19	-0.311659	0.915833	0.737569	-2.10669	1.48337	0.732231	0.12164	4.40779
GCST90199738	finn-b-C3_MELANOMA_SKIN	Malignant melanoma of skin	Stachydrine levels	MR Egger	24	-0.347864	1.0459	0.742588	-2.39784	1.70211	0.706195	0.0909144	5.48551
GCST90199738	finn-b-C3_MELANOMA_SKIN	Malignant melanoma of skin	Stachydrine levels	Weighted median	24	-0.506379	0.640834	0.429418	-1.76241	0.749656	0.602674	0.17163	2.11627
GCST90199738	finn-b-C3_MELANOMA_SKIN	Malignant melanoma of skin	Stachydrine levels	Inverse variance weighted	24	-0.395023	0.517257	0.445053	-1.40885	0.6188	0.673665	0.244425	1.8567
GCST90199738	finn-b-C3_MELANOMA_SKIN	Malignant melanoma of skin	Stachydrine levels	Simple mode	24	-0.426638	1.12672	0.708416	-2.635	1.78173	0.6527	0.0717186	5.94011
GCST90199738	finn-b-C3_MELANOMA_SKIN	Malignant melanoma of skin	Stachydrine levels	Weighted mode	24	-0.51538	1.09616	0.642661	-2.66384	1.63308	0.597274	0.0696798	5.11964
GCST90199739	finn-b-C3_MELANOMA_SKIN	Malignant melanoma of skin	Salicyluric glucuronide levels	MR Egger	17	-0.325128	1.12317	0.776183	-2.52655	1.87629	0.722435	0.0799342	6.52927
GCST90199739	finn-b-C3_MELANOMA_SKIN	Malignant melanoma of skin	Salicyluric glucuronide levels	Weighted median	17	-0.65225	0.666268	0.327599	-1.95814	0.653635	0.520872	0.141121	1.92252
GCST90199739	finn-b-C3_MELANOMA_SKIN	Malignant melanoma of skin	Salicyluric glucuronide levels	Inverse variance weighted	17	-0.535273	0.523866	0.306887	-1.56205	0.491504	0.585509	0.209706	1.63477
GCST90199739	finn-b-C3_MELANOMA_SKIN	Malignant melanoma of skin	Salicyluric glucuronide levels	Simple mode	17	-0.669239	1.13329	0.563086	-2.89049	1.55201	0.512098	0.055549	4.72096
GCST90199739	finn-b-C3_MELANOMA_SKIN	Malignant melanoma of skin	Salicyluric glucuronide levels	Weighted mode	17	-0.499575	1.07149	0.647325	-2.59969	1.60054	0.606789	0.0742968	4.95569
GCST90199740	finn-b-C3_MELANOMA_SKIN	Malignant melanoma of skin	P-cresol sulfate levels	MR Egger	22	1.06556	1.10526	0.346519	-1.10075	3.23188	2.90247	0.332621	25.3272
GCST90199740	finn-b-C3_MELANOMA_SKIN	Malignant melanoma of skin	P-cresol sulfate levels	Weighted median	22	0.786195	0.628896	0.211256	-0.446442	2.01883	2.19503	0.639901	7.52952
GCST90199740	finn-b-C3_MELANOMA_SKIN	Malignant melanoma of skin	P-cresol sulfate levels	Inverse variance weighted	22	0.735092	0.454487	0.10579	-0.155703	1.62589	2.08567	0.855814	5.08292
GCST90199740	finn-b-C3_MELANOMA_SKIN	Malignant melanoma of skin	P-cresol sulfate levels	Simple mode	22	1.38063	1.1556	0.245511	-0.88434	3.6456	3.97741	0.412987	38.3057
GCST90199740	finn-b-C3_MELANOMA_SKIN	Malignant melanoma of skin	P-cresol sulfate levels	Weighted mode	22	1.50331	1.10388	0.187678	-0.660291	3.66692	4.49657	0.516701	39.1312
GCST90199741	finn-b-C3_MELANOMA_SKIN	Malignant melanoma of skin	Gamma-glutamylglycine levels	MR Egger	26	-0.542637	0.3837	0.170139	-1.29469	0.209415	0.581213	0.273983	1.23296
GCST90199741	finn-b-C3_MELANOMA_SKIN	Malignant melanoma of skin	Gamma-glutamylglycine levels	Weighted median	26	-0.486095	0.29271	0.0967795	-1.05981	0.0876165	0.615023	0.346523	1.09157
GCST90199741	finn-b-C3_MELANOMA_SKIN	Malignant melanoma of skin	Gamma-glutamylglycine levels	Inverse variance weighted	26	-0.2533	0.2484	0.307859	-0.740164	0.233565	0.776235	0.477036	1.26309
GCST90199741	finn-b-C3_MELANOMA_SKIN	Malignant melanoma of skin	Gamma-glutamylglycine levels	Simple mode	26	0.283254	0.85453	0.74305	-1.39162	1.95813	1.32744	0.248671	7.08609
GCST90199741	finn-b-C3_MELANOMA_SKIN	Malignant melanoma of skin	Gamma-glutamylglycine levels	Weighted mode	26	-0.467731	0.302464	0.134574	-1.06056	0.125098	0.626422	0.346262	1.13326
GCST90199742	finn-b-C3_MELANOMA_SKIN	Malignant melanoma of skin	1-linoleoyl-gpc (18:2) levels	MR Egger	28	0.524902	0.606011	0.394326	-0.66288	1.71268	1.69029	0.515365	5.54382
GCST90199742	finn-b-C3_MELANOMA_SKIN	Malignant melanoma of skin	1-linoleoyl-gpc (18:2) levels	Weighted median	28	0.029134	0.485243	0.952124	-0.921942	0.98021	1.02956	0.397746	2.66502
GCST90199742	finn-b-C3_MELANOMA_SKIN	Malignant melanoma of skin	1-linoleoyl-gpc (18:2) levels	Inverse variance weighted	28	0.0690334	0.320394	0.829406	-0.558939	0.697006	1.07147	0.571815	2.00773
GCST90199742	finn-b-C3_MELANOMA_SKIN	Malignant melanoma of skin	1-linoleoyl-gpc (18:2) levels	Simple mode	28	-1.26706	0.985673	0.209542	-3.19898	0.664857	0.281658	0.0408038	1.94421
GCST90199742	finn-b-C3_MELANOMA_SKIN	Malignant melanoma of skin	1-linoleoyl-gpc (18:2) levels	Weighted mode	28	-1.17103	0.881761	0.195277	-2.89928	0.557221	0.310047	0.0550627	1.74581
GCST90199743	finn-b-C3_MELANOMA_SKIN	Malignant melanoma of skin	Stearoylcarnitine levels	MR Egger	20	0.330064	1.29326	0.801448	-2.20473	2.86486	1.39106	0.11028	17.5466
GCST90199743	finn-b-C3_MELANOMA_SKIN	Malignant melanoma of skin	Stearoylcarnitine levels	Weighted median	20	0.061703	0.535663	0.908295	-0.988197	1.1116	1.06365	0.372247	3.03923
GCST90199743	finn-b-C3_MELANOMA_SKIN	Malignant melanoma of skin	Stearoylcarnitine levels	Inverse variance weighted	20	-0.0977511	0.422536	0.817048	-0.925921	0.730419	0.906875	0.396166	2.07595
GCST90199743	finn-b-C3_MELANOMA_SKIN	Malignant melanoma of skin	Stearoylcarnitine levels	Simple mode	20	-0.656055	0.90068	0.475252	-2.42139	1.10928	0.518894	0.0887983	3.03217
GCST90199743	finn-b-C3_MELANOMA_SKIN	Malignant melanoma of skin	Stearoylcarnitine levels	Weighted mode	20	0.0866314	0.69915	0.902688	-1.2837	1.45697	1.09049	0.27701	4.29291
GCST90199744	finn-b-C3_MELANOMA_SKIN	Malignant melanoma of skin	Eicosenoate (20:1) levels	MR Egger	23	1.58897	1.22071	0.207125	-0.803617	3.98156	4.89871	0.447707	53.6006
GCST90199744	finn-b-C3_MELANOMA_SKIN	Malignant melanoma of skin	Eicosenoate (20:1) levels	Weighted median	23	-0.122121	0.572452	0.83107	-1.24413	0.999885	0.885041	0.288192	2.71797
GCST90199744	finn-b-C3_MELANOMA_SKIN	Malignant melanoma of skin	Eicosenoate (20:1) levels	Inverse variance weighted	23	-0.293551	0.410094	0.474107	-1.09734	0.510234	0.745612	0.333759	1.66568
GCST90199744	finn-b-C3_MELANOMA_SKIN	Malignant melanoma of skin	Eicosenoate (20:1) levels	Simple mode	23	0.498051	1.10809	0.657492	-1.67381	2.66991	1.64551	0.187531	14.4387
GCST90199744	finn-b-C3_MELANOMA_SKIN	Malignant melanoma of skin	Eicosenoate (20:1) levels	Weighted mode	23	0.188	1.10922	0.866961	-1.98607	2.36207	1.20683	0.137234	10.6129
GCST90199745	finn-b-C3_MELANOMA_SKIN	Malignant melanoma of skin	Aconitate [cis or trans] levels	MR Egger	23	0.973758	0.798837	0.236372	-0.591963	2.53948	2.64788	0.55324	12.6731
GCST90199745	finn-b-C3_MELANOMA_SKIN	Malignant melanoma of skin	Aconitate [cis or trans] levels	Weighted median	23	0.148112	0.5755	0.7969	-0.979869	1.27609	1.15964	0.37536	3.58261
GCST90199745	finn-b-C3_MELANOMA_SKIN	Malignant melanoma of skin	Aconitate [cis or trans] levels	Inverse variance weighted	23	0.151166	0.419099	0.718329	-0.670268	0.9726	1.16319	0.511572	2.64481
GCST90199745	finn-b-C3_MELANOMA_SKIN	Malignant melanoma of skin	Aconitate [cis or trans] levels	Simple mode	23	1.5106	1.18911	0.217226	-0.820054	3.84126	4.52946	0.440408	46.5842
GCST90199745	finn-b-C3_MELANOMA_SKIN	Malignant melanoma of skin	Aconitate [cis or trans] levels	Weighted mode	23	1.36495	0.944636	0.162567	-0.486538	3.21643	3.91552	0.614751	24.939
GCST90199746	finn-b-C3_MELANOMA_SKIN	Malignant melanoma of skin	Erythronate levels	MR Egger	19	0.4807	1.08008	0.66189	-1.63625	2.59765	1.61721	0.194709	13.4321
GCST90199746	finn-b-C3_MELANOMA_SKIN	Malignant melanoma of skin	Erythronate levels	Weighted median	19	0.127616	0.637038	0.841225	-1.12098	1.37621	1.13612	0.325961	3.95986
GCST90199746	finn-b-C3_MELANOMA_SKIN	Malignant melanoma of skin	Erythronate levels	Inverse variance weighted	19	-0.39942	0.458188	0.383351	-1.29747	0.498628	0.670709	0.273222	1.64646
GCST90199746	finn-b-C3_MELANOMA_SKIN	Malignant melanoma of skin	Erythronate levels	Simple mode	19	-0.265908	1.12327	0.815541	-2.46751	1.9357	0.766509	0.0847954	6.92888
GCST90199746	finn-b-C3_MELANOMA_SKIN	Malignant melanoma of skin	Erythronate levels	Weighted mode	19	0.0303923	0.706678	0.966169	-1.3547	1.41548	1.03086	0.258025	4.11847
GCST90199747	finn-b-C3_MELANOMA_SKIN	Malignant melanoma of skin	Isovalerylcarnitine (C5) levels	MR Egger	24	-0.874192	0.951351	0.368116	-2.73884	0.990457	0.417199	0.0646453	2.69246
GCST90199747	finn-b-C3_MELANOMA_SKIN	Malignant melanoma of skin	Isovalerylcarnitine (C5) levels	Weighted median	24	0.0559536	0.49897	0.910714	-0.922028	1.03394	1.05755	0.397712	2.81211
GCST90199747	finn-b-C3_MELANOMA_SKIN	Malignant melanoma of skin	Isovalerylcarnitine (C5) levels	Inverse variance weighted	24	0.157468	0.357285	0.659405	-0.54281	0.857746	1.17054	0.581113	2.35784
GCST90199747	finn-b-C3_MELANOMA_SKIN	Malignant melanoma of skin	Isovalerylcarnitine (C5) levels	Simple mode	24	0.155966	0.88645	0.861878	-1.58148	1.89341	1.16879	0.205671	6.64196
GCST90199747	finn-b-C3_MELANOMA_SKIN	Malignant melanoma of skin	Isovalerylcarnitine (C5) levels	Weighted mode	24	0.0798492	0.540104	0.883757	-0.978754	1.13845	1.08312	0.375779	3.12193
GCST90199748	finn-b-C3_MELANOMA_SKIN	Malignant melanoma of skin	Linolenate [alpha or gamma; (18:3n3 or 6)] levels	MR Egger	24	-0.240046	1.03531	0.818791	-2.26926	1.78916	0.786592	0.103389	5.98445
GCST90199748	finn-b-C3_MELANOMA_SKIN	Malignant melanoma of skin	Linolenate [alpha or gamma; (18:3n3 or 6)] levels	Weighted median	24	-0.254827	0.653856	0.696737	-1.53638	1.02673	0.775051	0.215158	2.79192
GCST90199748	finn-b-C3_MELANOMA_SKIN	Malignant melanoma of skin	Linolenate [alpha or gamma; (18:3n3 or 6)] levels	Inverse variance weighted	24	-0.0102195	0.463835	0.982422	-0.919336	0.898897	0.989833	0.398784	2.45689
GCST90199748	finn-b-C3_MELANOMA_SKIN	Malignant melanoma of skin	Linolenate [alpha or gamma; (18:3n3 or 6)] levels	Simple mode	24	0.430636	1.16621	0.715311	-1.85513	2.71641	1.53824	0.156432	15.1259
GCST90199748	finn-b-C3_MELANOMA_SKIN	Malignant melanoma of skin	Linolenate [alpha or gamma; (18:3n3 or 6)] levels	Weighted mode	24	-0.186861	1.1377	0.870973	-2.41675	2.04302	0.829559	0.0892115	7.71389
GCST90199749	finn-b-C3_MELANOMA_SKIN	Malignant melanoma of skin	Gamma-glutamylthreonine levels	MR Egger	38	-0.504371	0.698378	0.474835	-1.87319	0.86445	0.603885	0.153632	2.3737
GCST90199749	finn-b-C3_MELANOMA_SKIN	Malignant melanoma of skin	Gamma-glutamylthreonine levels	Weighted median	38	-0.294789	0.502265	0.557259	-1.27923	0.689651	0.744689	0.278252	1.99302
GCST90199749	finn-b-C3_MELANOMA_SKIN	Malignant melanoma of skin	Gamma-glutamylthreonine levels	Inverse variance weighted	38	-0.0502896	0.375365	0.893422	-0.786005	0.685426	0.950954	0.455662	1.98462
GCST90199749	finn-b-C3_MELANOMA_SKIN	Malignant melanoma of skin	Gamma-glutamylthreonine levels	Simple mode	38	1.46604	1.02049	0.159231	-0.53411	3.4662	4.33206	0.586191	32.0148
GCST90199749	finn-b-C3_MELANOMA_SKIN	Malignant melanoma of skin	Gamma-glutamylthreonine levels	Weighted mode	38	-0.100733	0.536165	0.852	-1.15162	0.95015	0.904175	0.316126	2.5861
GCST90199750	finn-b-C3_MELANOMA_SKIN	Malignant melanoma of skin	Laurylcarnitine levels	MR Egger	26	-0.365845	0.741386	0.626172	-1.81896	1.08727	0.69361	0.162194	2.96617
GCST90199750	finn-b-C3_MELANOMA_SKIN	Malignant melanoma of skin	Laurylcarnitine levels	Weighted median	26	-0.100167	0.542797	0.853591	-1.16405	0.963715	0.904686	0.312219	2.62142
GCST90199750	finn-b-C3_MELANOMA_SKIN	Malignant melanoma of skin	Laurylcarnitine levels	Inverse variance weighted	26	-0.646673	0.389317	0.0967045	-1.40973	0.116388	0.523785	0.244208	1.12343
GCST90199750	finn-b-C3_MELANOMA_SKIN	Malignant melanoma of skin	Laurylcarnitine levels	Simple mode	26	-0.834697	0.911997	0.368809	-2.62221	0.952817	0.434006	0.072642	2.593
GCST90199750	finn-b-C3_MELANOMA_SKIN	Malignant melanoma of skin	Laurylcarnitine levels	Weighted mode	26	0.0371485	0.714162	0.958929	-1.36261	1.43691	1.03785	0.255992	4.20766
GCST90199751	finn-b-C3_MELANOMA_SKIN	Malignant melanoma of skin	Gamma-glutamylmethionine levels	MR Egger	26	-0.0807353	0.827253	0.923065	-1.70215	1.54068	0.922438	0.182291	4.66777
GCST90199751	finn-b-C3_MELANOMA_SKIN	Malignant melanoma of skin	Gamma-glutamylmethionine levels	Weighted median	26	0.294188	0.515534	0.568239	-0.716259	1.30463	1.34204	0.488577	3.68634
GCST90199751	finn-b-C3_MELANOMA_SKIN	Malignant melanoma of skin	Gamma-glutamylmethionine levels	Inverse variance weighted	26	0.215072	0.372902	0.564108	-0.515817	0.94596	1.23995	0.597012	2.57529
GCST90199751	finn-b-C3_MELANOMA_SKIN	Malignant melanoma of skin	Gamma-glutamylmethionine levels	Simple mode	26	0.707959	0.909231	0.443503	-1.07413	2.49005	2.02984	0.341593	12.0619
GCST90199751	finn-b-C3_MELANOMA_SKIN	Malignant melanoma of skin	Gamma-glutamylmethionine levels	Weighted mode	26	0.539116	0.818089	0.515923	-1.06434	2.14257	1.71449	0.344956	8.52131
GCST90199752	finn-b-C3_MELANOMA_SKIN	Malignant melanoma of skin	Epiandrosterone sulfate levels	MR Egger	24	-0.234011	0.201568	0.258105	-0.629084	0.161063	0.791353	0.53308	1.17476
GCST90199752	finn-b-C3_MELANOMA_SKIN	Malignant melanoma of skin	Epiandrosterone sulfate levels	Weighted median	24	-0.182073	0.190189	0.338403	-0.554843	0.190698	0.833541	0.574162	1.21009
GCST90199752	finn-b-C3_MELANOMA_SKIN	Malignant melanoma of skin	Epiandrosterone sulfate levels	Inverse variance weighted	24	-0.0664169	0.170968	0.697664	-0.401514	0.268681	0.935741	0.669306	1.30824
GCST90199752	finn-b-C3_MELANOMA_SKIN	Malignant melanoma of skin	Epiandrosterone sulfate levels	Simple mode	24	0.564359	0.817655	0.496964	-1.03824	2.16696	1.75832	0.354076	8.73172
GCST90199752	finn-b-C3_MELANOMA_SKIN	Malignant melanoma of skin	Epiandrosterone sulfate levels	Weighted mode	24	-0.162771	0.175569	0.363497	-0.506886	0.181343	0.849785	0.602368	1.19883
GCST90199753	finn-b-C3_MELANOMA_SKIN	Malignant melanoma of skin	Gamma-glutamyltryptophan levels	MR Egger	24	-1.07231	0.906106	0.249269	-2.84828	0.703653	0.342215	0.0579438	2.02112
GCST90199753	finn-b-C3_MELANOMA_SKIN	Malignant melanoma of skin	Gamma-glutamyltryptophan levels	Weighted median	24	-0.629291	0.510479	0.217671	-1.62983	0.371248	0.53297	0.195963	1.44954
GCST90199753	finn-b-C3_MELANOMA_SKIN	Malignant melanoma of skin	Gamma-glutamyltryptophan levels	Inverse variance weighted	24	-0.26542	0.375596	0.479776	-1.00159	0.470748	0.766884	0.367296	1.60119
GCST90199753	finn-b-C3_MELANOMA_SKIN	Malignant melanoma of skin	Gamma-glutamyltryptophan levels	Simple mode	24	-0.966087	0.983662	0.336253	-2.89406	0.961889	0.380569	0.0553508	2.61664
GCST90199753	finn-b-C3_MELANOMA_SKIN	Malignant melanoma of skin	Gamma-glutamyltryptophan levels	Weighted mode	24	-0.766291	0.800924	0.348638	-2.3361	0.803519	0.464734	0.0967039	2.23339
GCST90199754	finn-b-C3_MELANOMA_SKIN	Malignant melanoma of skin	7-methylxanthine levels	MR Egger	24	-1.61731	1.26449	0.214217	-4.09571	0.861091	0.198432	0.016644	2.36574
GCST90199754	finn-b-C3_MELANOMA_SKIN	Malignant melanoma of skin	7-methylxanthine levels	Weighted median	24	0.290991	0.670513	0.664301	-1.02321	1.6052	1.33775	0.359438	4.97884
GCST90199754	finn-b-C3_MELANOMA_SKIN	Malignant melanoma of skin	7-methylxanthine levels	Inverse variance weighted	24	0.0386681	0.516536	0.940326	-0.973742	1.05108	1.03943	0.377667	2.86073
GCST90199754	finn-b-C3_MELANOMA_SKIN	Malignant melanoma of skin	7-methylxanthine levels	Simple mode	24	-0.239518	1.09311	0.828492	-2.38201	1.90297	0.787007	0.0923647	6.70581
GCST90199754	finn-b-C3_MELANOMA_SKIN	Malignant melanoma of skin	7-methylxanthine levels	Weighted mode	24	0.15259	0.926248	0.870588	-1.66286	1.96804	1.16485	0.189597	7.1566
GCST90199755	finn-b-C3_MELANOMA_SKIN	Malignant melanoma of skin	3,7-dimethylurate levels	MR Egger	33	-0.0222548	0.543684	0.967612	-1.08788	1.04337	0.977991	0.336932	2.83876
GCST90199755	finn-b-C3_MELANOMA_SKIN	Malignant melanoma of skin	3,7-dimethylurate levels	Weighted median	33	-0.13615	0.408064	0.738645	-0.935955	0.663655	0.872712	0.392211	1.94188
GCST90199755	finn-b-C3_MELANOMA_SKIN	Malignant melanoma of skin	3,7-dimethylurate levels	Inverse variance weighted	33	-0.200748	0.285172	0.481461	-0.759684	0.358189	0.818119	0.467814	1.43074
GCST90199755	finn-b-C3_MELANOMA_SKIN	Malignant melanoma of skin	3,7-dimethylurate levels	Simple mode	33	-0.0300032	0.737987	0.967823	-1.47646	1.41645	0.970442	0.228445	4.12247
GCST90199755	finn-b-C3_MELANOMA_SKIN	Malignant melanoma of skin	3,7-dimethylurate levels	Weighted mode	33	0.0322747	0.570281	0.95522	-1.08548	1.15003	1.0328	0.337741	3.15827
GCST90199756	finn-b-C3_MELANOMA_SKIN	Malignant melanoma of skin	1,7-dimethyluric acid levels	MR Egger	35	0.527303	0.685348	0.447131	-0.815978	1.87058	1.69436	0.442207	6.49209
GCST90199756	finn-b-C3_MELANOMA_SKIN	Malignant melanoma of skin	1,7-dimethyluric acid levels	Weighted median	35	-0.262523	0.466231	0.573384	-1.17634	0.65129	0.769108	0.308406	1.91801
GCST90199756	finn-b-C3_MELANOMA_SKIN	Malignant melanoma of skin	1,7-dimethyluric acid levels	Inverse variance weighted	35	0.0804504	0.322902	0.803246	-0.552437	0.713338	1.08378	0.575546	2.04079
GCST90199756	finn-b-C3_MELANOMA_SKIN	Malignant melanoma of skin	1,7-dimethyluric acid levels	Simple mode	35	-0.483334	1.01412	0.636694	-2.47102	1.50435	0.616724	0.084499	4.50122
GCST90199756	finn-b-C3_MELANOMA_SKIN	Malignant melanoma of skin	1,7-dimethyluric acid levels	Weighted mode	35	-0.379909	0.990172	0.703605	-2.32065	1.56083	0.683924	0.09821	4.76277
GCST90199757	finn-b-C3_MELANOMA_SKIN	Malignant melanoma of skin	1,3,7-trimethylurate levels	MR Egger	25	0.187841	0.773183	0.810202	-1.3276	1.70328	1.20664	0.265113	5.49193
GCST90199757	finn-b-C3_MELANOMA_SKIN	Malignant melanoma of skin	1,3,7-trimethylurate levels	Weighted median	25	-0.44843	0.516718	0.38548	-1.4612	0.564337	0.63863	0.231959	1.75828
GCST90199757	finn-b-C3_MELANOMA_SKIN	Malignant melanoma of skin	1,3,7-trimethylurate levels	Inverse variance weighted	25	-0.307232	0.387167	0.427464	-1.06608	0.451616	0.73548	0.344356	1.57085
GCST90199757	finn-b-C3_MELANOMA_SKIN	Malignant melanoma of skin	1,3,7-trimethylurate levels	Simple mode	25	-0.337561	0.909876	0.713895	-2.12092	1.4458	0.713509	0.119921	4.24523
GCST90199757	finn-b-C3_MELANOMA_SKIN	Malignant melanoma of skin	1,3,7-trimethylurate levels	Weighted mode	25	-0.286822	0.712263	0.69074	-1.68286	1.10921	0.750645	0.185842	3.03197
GCST90199758	finn-b-C3_MELANOMA_SKIN	Malignant melanoma of skin	N4-acetylcytidine levels	MR Egger	35	-0.0929284	0.453941	0.839053	-0.982654	0.796797	0.911259	0.374316	2.21842
GCST90199758	finn-b-C3_MELANOMA_SKIN	Malignant melanoma of skin	N4-acetylcytidine levels	Weighted median	35	0.0505732	0.397304	0.89871	-0.728143	0.82929	1.05187	0.482805	2.29169
GCST90199758	finn-b-C3_MELANOMA_SKIN	Malignant melanoma of skin	N4-acetylcytidine levels	Inverse variance weighted	35	0.266642	0.270344	0.323984	-0.263233	0.796517	1.30557	0.768563	2.2178
GCST90199758	finn-b-C3_MELANOMA_SKIN	Malignant melanoma of skin	N4-acetylcytidine levels	Simple mode	35	-0.299054	0.683242	0.664373	-1.63821	1.0401	0.74152	0.194328	2.8295
GCST90199758	finn-b-C3_MELANOMA_SKIN	Malignant melanoma of skin	N4-acetylcytidine levels	Weighted mode	35	-0.0613097	0.389916	0.875987	-0.825544	0.702925	0.940532	0.437996	2.01965
GCST90199759	finn-b-C3_MELANOMA_SKIN	Malignant melanoma of skin	Indolebutyrate levels	MR Egger	25	-0.433315	0.671487	0.525115	-1.74943	0.8828	0.648356	0.173873	2.41766
GCST90199759	finn-b-C3_MELANOMA_SKIN	Malignant melanoma of skin	Indolebutyrate levels	Weighted median	25	0.474052	0.414754	0.25305	-0.338866	1.28697	1.60649	0.712578	3.6218
GCST90199759	finn-b-C3_MELANOMA_SKIN	Malignant melanoma of skin	Indolebutyrate levels	Inverse variance weighted	25	0.500624	0.310104	0.106447	-0.10718	1.10843	1.64975	0.898364	3.02959
GCST90199759	finn-b-C3_MELANOMA_SKIN	Malignant melanoma of skin	Indolebutyrate levels	Simple mode	25	0.897174	0.790206	0.267433	-0.651629	2.44598	2.45266	0.521196	11.5418
GCST90199759	finn-b-C3_MELANOMA_SKIN	Malignant melanoma of skin	Indolebutyrate levels	Weighted mode	25	0.699088	0.6217	0.271932	-0.519444	1.91762	2.01192	0.594851	6.80474
GCST90199760	finn-b-C3_MELANOMA_SKIN	Malignant melanoma of skin	5-acetylamino-6-amino-3-methyluracil levels	MR Egger	34	-0.331814	0.476714	0.491426	-1.26617	0.602545	0.717621	0.281908	1.82676
GCST90199760	finn-b-C3_MELANOMA_SKIN	Malignant melanoma of skin	5-acetylamino-6-amino-3-methyluracil levels	Weighted median	34	-0.0884126	0.415245	0.831392	-0.902294	0.725468	0.915383	0.405638	2.0657
GCST90199760	finn-b-C3_MELANOMA_SKIN	Malignant melanoma of skin	5-acetylamino-6-amino-3-methyluracil levels	Inverse variance weighted	34	0.0213805	0.269554	0.93678	-0.506945	0.549706	1.02161	0.602333	1.73274
GCST90199760	finn-b-C3_MELANOMA_SKIN	Malignant melanoma of skin	5-acetylamino-6-amino-3-methyluracil levels	Simple mode	34	0.606546	0.824288	0.467025	-1.00906	2.22215	1.83409	0.364562	9.22716
GCST90199760	finn-b-C3_MELANOMA_SKIN	Malignant melanoma of skin	5-acetylamino-6-amino-3-methyluracil levels	Weighted mode	34	-0.044774	0.401754	0.911938	-0.832212	0.742664	0.956214	0.435086	2.10153
GCST90199761	finn-b-C3_MELANOMA_SKIN	Malignant melanoma of skin	N1-methylinosine levels	MR Egger	28	0.27397	1.04652	0.795544	-1.7772	2.32514	1.31518	0.169111	10.2281
GCST90199761	finn-b-C3_MELANOMA_SKIN	Malignant melanoma of skin	N1-methylinosine levels	Weighted median	28	-0.0764445	0.59509	0.897786	-1.24282	1.08993	0.926404	0.288569	2.97407
GCST90199761	finn-b-C3_MELANOMA_SKIN	Malignant melanoma of skin	N1-methylinosine levels	Inverse variance weighted	28	0.105861	0.452536	0.815041	-0.781109	0.992831	1.11167	0.457898	2.69886
GCST90199761	finn-b-C3_MELANOMA_SKIN	Malignant melanoma of skin	N1-methylinosine levels	Simple mode	28	-0.116996	1.21178	0.923798	-2.49208	2.25809	0.889589	0.0827377	9.56479
GCST90199761	finn-b-C3_MELANOMA_SKIN	Malignant melanoma of skin	N1-methylinosine levels	Weighted mode	28	-0.150256	0.897731	0.868324	-1.90981	1.6093	0.860488	0.148109	4.99929
GCST90199762	finn-b-C3_MELANOMA_SKIN	Malignant melanoma of skin	N6-carbamoylthreonyladenosine levels	MR Egger	32	0.714546	0.516193	0.176491	-0.297193	1.72628	2.04326	0.7429	5.61973
GCST90199762	finn-b-C3_MELANOMA_SKIN	Malignant melanoma of skin	N6-carbamoylthreonyladenosine levels	Weighted median	32	0.430421	0.433349	0.320592	-0.418943	1.27979	1.5379	0.657741	3.59587
GCST90199762	finn-b-C3_MELANOMA_SKIN	Malignant melanoma of skin	N6-carbamoylthreonyladenosine levels	Inverse variance weighted	32	0.149126	0.293074	0.610868	-0.425299	0.723551	1.16082	0.653575	2.06174
GCST90199762	finn-b-C3_MELANOMA_SKIN	Malignant melanoma of skin	N6-carbamoylthreonyladenosine levels	Simple mode	32	-0.412077	0.844544	0.629034	-2.06738	1.24323	0.662273	0.126516	3.46679
GCST90199762	finn-b-C3_MELANOMA_SKIN	Malignant melanoma of skin	N6-carbamoylthreonyladenosine levels	Weighted mode	32	0.701187	0.52829	0.19411	-0.334262	1.73663	2.01614	0.715866	5.6782
GCST90199763	finn-b-C3_MELANOMA_SKIN	Malignant melanoma of skin	1-methylxanthine levels	MR Egger	30	-0.236017	0.449823	0.603929	-1.11767	0.645635	0.789767	0.327041	1.9072
GCST90199763	finn-b-C3_MELANOMA_SKIN	Malignant melanoma of skin	1-methylxanthine levels	Weighted median	30	0.130891	0.386932	0.735154	-0.627496	0.889277	1.13984	0.533927	2.43337
GCST90199763	finn-b-C3_MELANOMA_SKIN	Malignant melanoma of skin	1-methylxanthine levels	Inverse variance weighted	30	0.120176	0.256246	0.63908	-0.382067	0.622418	1.1277	0.682449	1.86343
GCST90199763	finn-b-C3_MELANOMA_SKIN	Malignant melanoma of skin	1-methylxanthine levels	Simple mode	30	-0.382102	0.673669	0.574946	-1.70249	0.93829	0.682426	0.182228	2.55561
GCST90199763	finn-b-C3_MELANOMA_SKIN	Malignant melanoma of skin	1-methylxanthine levels	Weighted mode	30	0.0314039	0.373869	0.933636	-0.701379	0.764187	1.0319	0.495901	2.14725
GCST90199764	finn-b-C3_MELANOMA_SKIN	Malignant melanoma of skin	N2,n2-dimethylguanosine levels	MR Egger	18	-0.250827	1.14487	0.829352	-2.49477	1.99312	0.778157	0.0825152	7.33839
GCST90199764	finn-b-C3_MELANOMA_SKIN	Malignant melanoma of skin	N2,n2-dimethylguanosine levels	Weighted median	18	-0.00380364	0.688715	0.995593	-1.35369	1.34608	0.996204	0.258287	3.84233
GCST90199764	finn-b-C3_MELANOMA_SKIN	Malignant melanoma of skin	N2,n2-dimethylguanosine levels	Inverse variance weighted	18	-0.28486	0.509229	0.575892	-1.28295	0.713228	0.75212	0.277219	2.04057
GCST90199764	finn-b-C3_MELANOMA_SKIN	Malignant melanoma of skin	N2,n2-dimethylguanosine levels	Simple mode	18	0.16042	1.1799	0.893449	-2.15218	2.47302	1.174	0.116231	11.8582
GCST90199764	finn-b-C3_MELANOMA_SKIN	Malignant melanoma of skin	N2,n2-dimethylguanosine levels	Weighted mode	18	0.214522	1.11077	0.849147	-1.9626	2.39164	1.23927	0.140493	10.9314
GCST90199765	finn-b-C3_MELANOMA_SKIN	Malignant melanoma of skin	4-hydroxyhippurate levels	MR Egger	20	-0.896428	1.07485	0.415209	-3.00313	1.21027	0.408024	0.0496316	3.35439
GCST90199765	finn-b-C3_MELANOMA_SKIN	Malignant melanoma of skin	4-hydroxyhippurate levels	Weighted median	20	0.112725	0.6414	0.860491	-1.14442	1.36987	1.11932	0.318409	3.93484
GCST90199765	finn-b-C3_MELANOMA_SKIN	Malignant melanoma of skin	4-hydroxyhippurate levels	Inverse variance weighted	20	0.341358	0.437768	0.435527	-0.516667	1.19938	1.40686	0.596506	3.31807
GCST90199765	finn-b-C3_MELANOMA_SKIN	Malignant melanoma of skin	4-hydroxyhippurate levels	Simple mode	20	-0.798778	1.00805	0.437912	-2.77456	1.17701	0.449878	0.0623767	3.24465
GCST90199765	finn-b-C3_MELANOMA_SKIN	Malignant melanoma of skin	4-hydroxyhippurate levels	Weighted mode	20	-0.373567	0.712666	0.606213	-1.77039	1.02326	0.688275	0.170266	2.78224
GCST90199766	finn-b-C3_MELANOMA_SKIN	Malignant melanoma of skin	3-(3-amino-3-carboxypropyl)uridine levels	MR Egger	17	1.0704	1.31242	0.427495	-1.50195	3.64275	2.91655	0.222696	38.1968
GCST90199766	finn-b-C3_MELANOMA_SKIN	Malignant melanoma of skin	3-(3-amino-3-carboxypropyl)uridine levels	Weighted median	17	0.774919	0.743662	0.297397	-0.682659	2.2325	2.17042	0.505272	9.32312
GCST90199766	finn-b-C3_MELANOMA_SKIN	Malignant melanoma of skin	3-(3-amino-3-carboxypropyl)uridine levels	Inverse variance weighted	17	0.622256	0.638123	0.329493	-0.628464	1.87298	1.86313	0.53341	6.50764
GCST90199766	finn-b-C3_MELANOMA_SKIN	Malignant melanoma of skin	3-(3-amino-3-carboxypropyl)uridine levels	Simple mode	17	-0.109902	1.18846	0.927469	-2.43928	2.21948	0.895922	0.0872236	9.20251
GCST90199766	finn-b-C3_MELANOMA_SKIN	Malignant melanoma of skin	3-(3-amino-3-carboxypropyl)uridine levels	Weighted mode	17	0.484264	0.921108	0.606279	-1.32111	2.28964	1.62298	0.26684	9.87134
GCST90199767	finn-b-C3_MELANOMA_SKIN	Malignant melanoma of skin	5,6-dihydrouridine levels	MR Egger	32	-0.806939	0.724687	0.274336	-2.22733	0.613447	0.446222	0.107816	1.84679
GCST90199767	finn-b-C3_MELANOMA_SKIN	Malignant melanoma of skin	5,6-dihydrouridine levels	Weighted median	32	-0.687442	0.488644	0.159476	-1.64518	0.270301	0.502861	0.192977	1.31036
GCST90199767	finn-b-C3_MELANOMA_SKIN	Malignant melanoma of skin	5,6-dihydrouridine levels	Inverse variance weighted	32	-0.338734	0.344997	0.326176	-1.01493	0.337461	0.712672	0.362428	1.40138
GCST90199767	finn-b-C3_MELANOMA_SKIN	Malignant melanoma of skin	5,6-dihydrouridine levels	Simple mode	32	-0.636739	0.787867	0.425145	-2.18096	0.90748	0.529015	0.112933	2.47807
GCST90199767	finn-b-C3_MELANOMA_SKIN	Malignant melanoma of skin	5,6-dihydrouridine levels	Weighted mode	32	-0.523117	0.64854	0.426038	-1.79425	0.748021	0.59267	0.166251	2.11281
GCST90199768	finn-b-C3_MELANOMA_SKIN	Malignant melanoma of skin	Phenylacetylglutamine levels	MR Egger	20	0.869311	1.13224	0.452574	-1.34988	3.08851	2.38527	0.25927	21.9443
GCST90199768	finn-b-C3_MELANOMA_SKIN	Malignant melanoma of skin	Phenylacetylglutamine levels	Weighted median	20	0.0470465	0.724524	0.948226	-1.37302	1.46711	1.04817	0.25334	4.3367
GCST90199768	finn-b-C3_MELANOMA_SKIN	Malignant melanoma of skin	Phenylacetylglutamine levels	Inverse variance weighted	20	-0.0915609	0.547739	0.867243	-1.16513	0.982007	0.912506	0.311882	2.66981
GCST90199768	finn-b-C3_MELANOMA_SKIN	Malignant melanoma of skin	Phenylacetylglutamine levels	Simple mode	20	0.389294	1.10448	0.728367	-1.77549	2.55408	1.47594	0.1694	12.8594
GCST90199768	finn-b-C3_MELANOMA_SKIN	Malignant melanoma of skin	Phenylacetylglutamine levels	Weighted mode	20	0.313018	0.909008	0.734365	-1.46864	2.09467	1.36755	0.230239	8.12279
GCST90199769	finn-b-C3_MELANOMA_SKIN	Malignant melanoma of skin	3-hydroxydodecanedioate levels	MR Egger	21	0.328533	0.90967	0.721967	-1.45442	2.11149	1.38893	0.233536	8.26051
GCST90199769	finn-b-C3_MELANOMA_SKIN	Malignant melanoma of skin	3-hydroxydodecanedioate levels	Weighted median	21	0.132025	0.530356	0.803409	-0.907472	1.17152	1.14114	0.403543	3.2269
GCST90199769	finn-b-C3_MELANOMA_SKIN	Malignant melanoma of skin	3-hydroxydodecanedioate levels	Inverse variance weighted	21	-0.0300135	0.416798	0.942594	-0.846937	0.78691	0.970432	0.428726	2.1966
GCST90199769	finn-b-C3_MELANOMA_SKIN	Malignant melanoma of skin	3-hydroxydodecanedioate levels	Simple mode	21	0.280445	0.928305	0.765692	-1.53903	2.09992	1.32372	0.214588	8.16554
GCST90199769	finn-b-C3_MELANOMA_SKIN	Malignant melanoma of skin	3-hydroxydodecanedioate levels	Weighted mode	21	0.334545	0.802965	0.681381	-1.23927	1.90836	1.3973	0.289597	6.742
GCST90199770	finn-b-C3_MELANOMA_SKIN	Malignant melanoma of skin	1-arachidonylglycerol (20:4) levels	MR Egger	23	-0.384087	0.606001	0.533051	-1.57185	0.803676	0.681072	0.207661	2.23374
GCST90199770	finn-b-C3_MELANOMA_SKIN	Malignant melanoma of skin	1-arachidonylglycerol (20:4) levels	Weighted median	23	-0.7567	0.465411	0.103976	-1.66891	0.155506	0.469212	0.188453	1.16825
GCST90199770	finn-b-C3_MELANOMA_SKIN	Malignant melanoma of skin	1-arachidonylglycerol (20:4) levels	Inverse variance weighted	23	0.0924139	0.312605	0.767516	-0.520292	0.705119	1.09682	0.594347	2.02409
GCST90199770	finn-b-C3_MELANOMA_SKIN	Malignant melanoma of skin	1-arachidonylglycerol (20:4) levels	Simple mode	23	1.24086	1.1515	0.292885	-1.01608	3.49781	3.4586	0.362012	33.0429
GCST90199770	finn-b-C3_MELANOMA_SKIN	Malignant melanoma of skin	1-arachidonylglycerol (20:4) levels	Weighted mode	23	-0.782736	0.513446	0.141637	-1.78909	0.223617	0.457153	0.167112	1.25059
GCST90199771	finn-b-C3_MELANOMA_SKIN	Malignant melanoma of skin	7-methylguanine levels	MR Egger	22	-0.0962806	0.891177	0.915042	-1.84299	1.65043	0.908209	0.158344	5.2092
GCST90199771	finn-b-C3_MELANOMA_SKIN	Malignant melanoma of skin	7-methylguanine levels	Weighted median	22	0.710027	0.591459	0.229958	-0.449232	1.86929	2.03405	0.638118	6.48367
GCST90199771	finn-b-C3_MELANOMA_SKIN	Malignant melanoma of skin	7-methylguanine levels	Inverse variance weighted	22	0.483479	0.463331	0.296724	-0.42465	1.39161	1.62171	0.653999	4.02131
GCST90199771	finn-b-C3_MELANOMA_SKIN	Malignant melanoma of skin	7-methylguanine levels	Simple mode	22	0.74876	1.05028	0.483744	-1.30978	2.8073	2.11438	0.269879	16.5652
GCST90199771	finn-b-C3_MELANOMA_SKIN	Malignant melanoma of skin	7-methylguanine levels	Weighted mode	22	0.636334	1.0105	0.535668	-1.34424	2.61691	1.88954	0.260737	13.6933
GCST90199772	finn-b-C3_MELANOMA_SKIN	Malignant melanoma of skin	1-stearoyl-GPE (18:0) levels	MR Egger	39	0.498041	0.676615	0.466325	-0.828125	1.82421	1.64549	0.436868	6.19788
GCST90199772	finn-b-C3_MELANOMA_SKIN	Malignant melanoma of skin	1-stearoyl-GPE (18:0) levels	Weighted median	39	0.401848	0.419799	0.338447	-0.420958	1.22465	1.49458	0.656418	3.40299
GCST90199772	finn-b-C3_MELANOMA_SKIN	Malignant melanoma of skin	1-stearoyl-GPE (18:0) levels	Inverse variance weighted	39	0.204217	0.271092	0.451262	-0.327124	0.735558	1.22656	0.720995	2.08665
GCST90199772	finn-b-C3_MELANOMA_SKIN	Malignant melanoma of skin	1-stearoyl-GPE (18:0) levels	Simple mode	39	0.166315	0.845567	0.845118	-1.491	1.82363	1.18095	0.225148	6.19428
GCST90199772	finn-b-C3_MELANOMA_SKIN	Malignant melanoma of skin	1-stearoyl-GPE (18:0) levels	Weighted mode	39	0.39274	0.541724	0.472904	-0.669039	1.45452	1.48103	0.512201	4.28242
GCST90199773	finn-b-C3_MELANOMA_SKIN	Malignant melanoma of skin	Phenol sulfate levels	MR Egger	19	2.55339	1.44757	0.0957083	-0.283853	5.39064	12.8506	0.752877	219.343
GCST90199773	finn-b-C3_MELANOMA_SKIN	Malignant melanoma of skin	Phenol sulfate levels	Weighted median	19	0.550384	0.628091	0.380878	-0.680675	1.78144	1.73392	0.506275	5.93842
GCST90199773	finn-b-C3_MELANOMA_SKIN	Malignant melanoma of skin	Phenol sulfate levels	Inverse variance weighted	19	0.542835	0.468334	0.246425	-0.375099	1.46077	1.72088	0.687221	4.30927
GCST90199773	finn-b-C3_MELANOMA_SKIN	Malignant melanoma of skin	Phenol sulfate levels	Simple mode	19	1.15551	1.08612	0.301445	-0.973286	3.2843	3.17563	0.37784	26.6903
GCST90199773	finn-b-C3_MELANOMA_SKIN	Malignant melanoma of skin	Phenol sulfate levels	Weighted mode	19	0.935126	1.09564	0.4046	-1.21233	3.08258	2.54753	0.297503	21.8147
GCST90199774	finn-b-C3_MELANOMA_SKIN	Malignant melanoma of skin	Oleoylcarnitine levels	MR Egger	26	1.19974	0.642949	0.0743094	-0.0604367	2.45992	3.31926	0.941353	11.7039
GCST90199774	finn-b-C3_MELANOMA_SKIN	Malignant melanoma of skin	Oleoylcarnitine levels	Weighted median	26	0.41513	0.509938	0.4156	-0.584349	1.41461	1.51457	0.557469	4.11488
GCST90199774	finn-b-C3_MELANOMA_SKIN	Malignant melanoma of skin	Oleoylcarnitine levels	Inverse variance weighted	26	0.362675	0.36286	0.317557	-0.34853	1.07388	1.43717	0.705725	2.92671
GCST90199774	finn-b-C3_MELANOMA_SKIN	Malignant melanoma of skin	Oleoylcarnitine levels	Simple mode	26	-1.18273	0.92482	0.212684	-2.99538	0.629915	0.30644	0.0500176	1.87745
GCST90199774	finn-b-C3_MELANOMA_SKIN	Malignant melanoma of skin	Oleoylcarnitine levels	Weighted mode	26	0.774435	0.676763	0.263328	-0.55202	2.10089	2.16937	0.575786	8.17344
GCST90199775	finn-b-C3_MELANOMA_SKIN	Malignant melanoma of skin	Gamma-glutamylisoleucine levels	MR Egger	16	-0.0514917	0.534312	0.924593	-1.09874	0.99576	0.949812	0.33329	2.70678
GCST90199775	finn-b-C3_MELANOMA_SKIN	Malignant melanoma of skin	Gamma-glutamylisoleucine levels	Weighted median	16	0.0524266	0.479553	0.912946	-0.887497	0.99235	1.05383	0.411685	2.69757
GCST90199775	finn-b-C3_MELANOMA_SKIN	Malignant melanoma of skin	Gamma-glutamylisoleucine levels	Inverse variance weighted	16	0.334377	0.358554	0.351041	-0.368388	1.03714	1.39707	0.691849	2.82114
GCST90199775	finn-b-C3_MELANOMA_SKIN	Malignant melanoma of skin	Gamma-glutamylisoleucine levels	Simple mode	16	-0.200866	0.973046	0.839231	-2.10804	1.7063	0.818022	0.121476	5.50856
GCST90199775	finn-b-C3_MELANOMA_SKIN	Malignant melanoma of skin	Gamma-glutamylisoleucine levels	Weighted mode	16	0.0202462	0.448951	0.964625	-0.859698	0.900191	1.02045	0.42329	2.46007
GCST90199776	finn-b-C3_MELANOMA_SKIN	Malignant melanoma of skin	Malonylcarnitine levels	MR Egger	21	-0.863891	0.86387	0.329866	-2.55708	0.829295	0.421519	0.0775311	2.2917
GCST90199776	finn-b-C3_MELANOMA_SKIN	Malignant melanoma of skin	Malonylcarnitine levels	Weighted median	21	-0.223122	0.478674	0.641126	-1.16132	0.71508	0.800017	0.313071	2.04435
GCST90199776	finn-b-C3_MELANOMA_SKIN	Malignant melanoma of skin	Malonylcarnitine levels	Inverse variance weighted	21	0.000686031	0.356091	0.998463	-0.697252	0.698624	1.00069	0.497952	2.01098
GCST90199776	finn-b-C3_MELANOMA_SKIN	Malignant melanoma of skin	Malonylcarnitine levels	Simple mode	21	-0.44145	0.835618	0.60311	-2.07926	1.19636	0.643103	0.125023	3.30806
GCST90199776	finn-b-C3_MELANOMA_SKIN	Malignant melanoma of skin	Malonylcarnitine levels	Weighted mode	21	-0.218976	0.754873	0.774739	-1.69853	1.26058	0.803341	0.182953	3.52745
GCST90199777	finn-b-C3_MELANOMA_SKIN	Malignant melanoma of skin	1-palmitoleoyl-GPC (16:1) levels	MR Egger	32	-0.877924	0.862858	0.31707	-2.56912	0.813277	0.415645	0.0766026	2.25529
GCST90199777	finn-b-C3_MELANOMA_SKIN	Malignant melanoma of skin	1-palmitoleoyl-GPC (16:1) levels	Weighted median	32	-0.240184	0.494479	0.627157	-1.20936	0.728994	0.786483	0.298387	2.07299
GCST90199777	finn-b-C3_MELANOMA_SKIN	Malignant melanoma of skin	1-palmitoleoyl-GPC (16:1) levels	Inverse variance weighted	32	-0.0904287	0.332771	0.785818	-0.74266	0.561803	0.913539	0.475847	1.75383
GCST90199777	finn-b-C3_MELANOMA_SKIN	Malignant melanoma of skin	1-palmitoleoyl-GPC (16:1) levels	Simple mode	32	-0.700189	0.952477	0.467789	-2.56704	1.16667	0.496491	0.0767622	3.21127
GCST90199777	finn-b-C3_MELANOMA_SKIN	Malignant melanoma of skin	1-palmitoleoyl-GPC (16:1) levels	Weighted mode	32	-0.573596	0.884962	0.521655	-2.30812	1.16093	0.563495	0.0994478	3.1929
GCST90199778	finn-b-C3_MELANOMA_SKIN	Malignant melanoma of skin	N-methyl-2-pyridone-5-carboxamide levels	MR Egger	15	-0.0391678	0.341407	0.910416	-0.708325	0.62999	0.961589	0.492468	1.87759
GCST90199778	finn-b-C3_MELANOMA_SKIN	Malignant melanoma of skin	N-methyl-2-pyridone-5-carboxamide levels	Weighted median	15	-0.046781	0.308517	0.879477	-0.651475	0.557913	0.954296	0.521276	1.74702
GCST90199778	finn-b-C3_MELANOMA_SKIN	Malignant melanoma of skin	N-methyl-2-pyridone-5-carboxamide levels	Inverse variance weighted	15	-0.123438	0.258435	0.632909	-0.629971	0.383095	0.883876	0.532607	1.46682
GCST90199778	finn-b-C3_MELANOMA_SKIN	Malignant melanoma of skin	N-methyl-2-pyridone-5-carboxamide levels	Simple mode	15	0.0583489	0.832923	0.945142	-1.57418	1.69088	1.06008	0.207177	5.42424
GCST90199778	finn-b-C3_MELANOMA_SKIN	Malignant melanoma of skin	N-methyl-2-pyridone-5-carboxamide levels	Weighted mode	15	-0.0258082	0.288035	0.929874	-0.590357	0.538741	0.974522	0.554129	1.71385
GCST90199779	finn-b-C3_MELANOMA_SKIN	Malignant melanoma of skin	Gamma-glutamyl-2-aminobutyrate levels	MR Egger	23	-0.352289	0.886092	0.694955	-2.08903	1.38445	0.703077	0.123807	3.99263
GCST90199779	finn-b-C3_MELANOMA_SKIN	Malignant melanoma of skin	Gamma-glutamyl-2-aminobutyrate levels	Weighted median	23	-0.511249	0.529324	0.334117	-1.54872	0.526225	0.599746	0.212519	1.69253
GCST90199779	finn-b-C3_MELANOMA_SKIN	Malignant melanoma of skin	Gamma-glutamyl-2-aminobutyrate levels	Inverse variance weighted	23	-0.367754	0.435685	0.398624	-1.2217	0.486189	0.692288	0.29473	1.62611
GCST90199779	finn-b-C3_MELANOMA_SKIN	Malignant melanoma of skin	Gamma-glutamyl-2-aminobutyrate levels	Simple mode	23	-0.509527	0.873371	0.565556	-2.22133	1.20228	0.60078	0.108464	3.3277
GCST90199779	finn-b-C3_MELANOMA_SKIN	Malignant melanoma of skin	Gamma-glutamyl-2-aminobutyrate levels	Weighted mode	23	-0.641565	0.630804	0.320181	-1.87794	0.594811	0.526468	0.152905	1.81269
GCST90199780	finn-b-C3_MELANOMA_SKIN	Malignant melanoma of skin	1-stearoyl-GPG (18:0) levels	MR Egger	28	-0.35884	0.804107	0.659104	-1.93489	1.21721	0.698486	0.14444	3.37775
GCST90199780	finn-b-C3_MELANOMA_SKIN	Malignant melanoma of skin	1-stearoyl-GPG (18:0) levels	Weighted median	28	-0.344368	0.49993	0.490928	-1.32423	0.635494	0.708668	0.266007	1.88795
GCST90199780	finn-b-C3_MELANOMA_SKIN	Malignant melanoma of skin	1-stearoyl-GPG (18:0) levels	Inverse variance weighted	28	-0.289896	0.32806	0.376875	-0.932894	0.353101	0.748341	0.393414	1.42348
GCST90199780	finn-b-C3_MELANOMA_SKIN	Malignant melanoma of skin	1-stearoyl-GPG (18:0) levels	Simple mode	28	-0.0471023	0.851091	0.956272	-1.71524	1.62104	0.95399	0.17992	5.05833
GCST90199780	finn-b-C3_MELANOMA_SKIN	Malignant melanoma of skin	1-stearoyl-GPG (18:0) levels	Weighted mode	28	-0.238359	0.595144	0.691936	-1.40484	0.928124	0.78792	0.245406	2.52976
GCST90199781	finn-b-C3_MELANOMA_SKIN	Malignant melanoma of skin	Hexanoylglycine levels	MR Egger	24	-0.115896	0.323774	0.723791	-0.750494	0.518702	0.890568	0.472133	1.67985
GCST90199781	finn-b-C3_MELANOMA_SKIN	Malignant melanoma of skin	Hexanoylglycine levels	Weighted median	24	-0.259364	0.280766	0.355605	-0.809666	0.290938	0.771542	0.445007	1.33768
GCST90199781	finn-b-C3_MELANOMA_SKIN	Malignant melanoma of skin	Hexanoylglycine levels	Inverse variance weighted	24	-0.150609	0.195691	0.441521	-0.534163	0.232945	0.860184	0.58616	1.26231
GCST90199781	finn-b-C3_MELANOMA_SKIN	Malignant melanoma of skin	Hexanoylglycine levels	Simple mode	24	-0.486916	0.486086	0.326907	-1.43964	0.465812	0.614519	0.237012	1.59331
GCST90199781	finn-b-C3_MELANOMA_SKIN	Malignant melanoma of skin	Hexanoylglycine levels	Weighted mode	24	-0.299794	0.237221	0.21897	-0.764746	0.165159	0.740971	0.465452	1.17958
GCST90199782	finn-b-C3_MELANOMA_SKIN	Malignant melanoma of skin	Glutamine degradant levels	MR Egger	26	0.625508	0.810335	0.447701	-0.962749	2.21377	1.8692	0.381842	9.15011
GCST90199782	finn-b-C3_MELANOMA_SKIN	Malignant melanoma of skin	Glutamine degradant levels	Weighted median	26	0.808751	0.529881	0.126938	-0.229815	1.84732	2.2451	0.794681	6.34278
GCST90199782	finn-b-C3_MELANOMA_SKIN	Malignant melanoma of skin	Glutamine degradant levels	Inverse variance weighted	26	0.506236	0.400364	0.206073	-0.278478	1.29095	1.65903	0.756935	3.63624
GCST90199782	finn-b-C3_MELANOMA_SKIN	Malignant melanoma of skin	Glutamine degradant levels	Simple mode	26	0.113801	0.935311	0.904131	-1.71941	1.94701	1.12053	0.179172	7.00771
GCST90199782	finn-b-C3_MELANOMA_SKIN	Malignant melanoma of skin	Glutamine degradant levels	Weighted mode	26	0.885645	0.577356	0.137597	-0.245972	2.01726	2.42455	0.781944	7.51772
GCST90199783	finn-b-C3_MELANOMA_SKIN	Malignant melanoma of skin	5-methyluridine (ribothymidine) levels	MR Egger	27	0.182499	0.342543	0.598892	-0.488885	0.853883	1.20021	0.61331	2.34875
GCST90199783	finn-b-C3_MELANOMA_SKIN	Malignant melanoma of skin	5-methyluridine (ribothymidine) levels	Weighted median	27	0.0883704	0.309805	0.775456	-0.518847	0.695588	1.09239	0.595206	2.00489
GCST90199783	finn-b-C3_MELANOMA_SKIN	Malignant melanoma of skin	5-methyluridine (ribothymidine) levels	Inverse variance weighted	27	0.352608	0.232428	0.129251	-0.102952	0.808168	1.42277	0.902171	2.24379
GCST90199783	finn-b-C3_MELANOMA_SKIN	Malignant melanoma of skin	5-methyluridine (ribothymidine) levels	Simple mode	27	-0.019166	0.685537	0.977909	-1.36282	1.32449	0.981017	0.255938	3.76025
GCST90199783	finn-b-C3_MELANOMA_SKIN	Malignant melanoma of skin	5-methyluridine (ribothymidine) levels	Weighted mode	27	0.0987006	0.301175	0.745749	-0.491603	0.689004	1.10374	0.611645	1.99173
GCST90199784	finn-b-C3_MELANOMA_SKIN	Malignant melanoma of skin	Cysteine-glutathione disulfide levels	MR Egger	27	1.31354	0.645568	0.0526159	0.0482303	2.57886	3.71933	1.04941	13.1821
GCST90199784	finn-b-C3_MELANOMA_SKIN	Malignant melanoma of skin	Cysteine-glutathione disulfide levels	Weighted median	27	0.941445	0.458074	0.0398571	0.0436209	1.83927	2.56368	1.04459	6.29194
GCST90199784	finn-b-C3_MELANOMA_SKIN	Malignant melanoma of skin	Cysteine-glutathione disulfide levels	Inverse variance weighted	27	0.481926	0.307428	0.116973	-0.120633	1.08448	1.61919	0.88636	2.95791
GCST90199784	finn-b-C3_MELANOMA_SKIN	Malignant melanoma of skin	Cysteine-glutathione disulfide levels	Simple mode	27	1.22798	0.893591	0.181109	-0.52346	2.97942	3.41432	0.592467	19.6764
GCST90199784	finn-b-C3_MELANOMA_SKIN	Malignant melanoma of skin	Cysteine-glutathione disulfide levels	Weighted mode	27	1.08537	0.473928	0.0303724	0.156468	2.01427	2.96053	1.16937	7.49523
GCST90199785	finn-b-C3_MELANOMA_SKIN	Malignant melanoma of skin	Isovalerylglycine levels	MR Egger	24	-0.16807	0.594345	0.779988	-1.33299	0.996847	0.845295	0.263689	2.70972
GCST90199785	finn-b-C3_MELANOMA_SKIN	Malignant melanoma of skin	Isovalerylglycine levels	Weighted median	24	0.181907	0.409932	0.657224	-0.62156	0.985374	1.1995	0.537106	2.67881
GCST90199785	finn-b-C3_MELANOMA_SKIN	Malignant melanoma of skin	Isovalerylglycine levels	Inverse variance weighted	24	0.109401	0.327424	0.738283	-0.53235	0.751153	1.11561	0.587223	2.11944
GCST90199785	finn-b-C3_MELANOMA_SKIN	Malignant melanoma of skin	Isovalerylglycine levels	Simple mode	24	-0.367121	0.820573	0.658774	-1.97544	1.2412	0.692726	0.1387	3.45977
GCST90199785	finn-b-C3_MELANOMA_SKIN	Malignant melanoma of skin	Isovalerylglycine levels	Weighted mode	24	-0.0897598	0.504803	0.860428	-1.07917	0.899655	0.914151	0.339876	2.45875
GCST90199786	finn-b-C3_MELANOMA_SKIN	Malignant melanoma of skin	2-hydroxy-3-methylvalerate levels	MR Egger	30	0.24189	0.714449	0.737461	-1.15843	1.64221	1.27365	0.313979	5.16657
GCST90199786	finn-b-C3_MELANOMA_SKIN	Malignant melanoma of skin	2-hydroxy-3-methylvalerate levels	Weighted median	30	0.402744	0.485437	0.406736	-0.548713	1.3542	1.49592	0.577693	3.87366
GCST90199786	finn-b-C3_MELANOMA_SKIN	Malignant melanoma of skin	2-hydroxy-3-methylvalerate levels	Inverse variance weighted	30	-0.287678	0.350244	0.411439	-0.974157	0.398801	0.750003	0.37751	1.49004
GCST90199786	finn-b-C3_MELANOMA_SKIN	Malignant melanoma of skin	2-hydroxy-3-methylvalerate levels	Simple mode	30	0.3038	0.927599	0.745633	-1.51429	2.12189	1.355	0.219964	8.34692
GCST90199786	finn-b-C3_MELANOMA_SKIN	Malignant melanoma of skin	2-hydroxy-3-methylvalerate levels	Weighted mode	30	0.499721	0.591022	0.404743	-0.658683	1.65812	1.64826	0.517533	5.24946
GCST90199787	finn-b-C3_MELANOMA_SKIN	Malignant melanoma of skin	Homostachydrine levels	MR Egger	23	-1.94678	1.01208	0.0680741	-3.93046	0.0368958	0.142733	0.0196347	1.03758
GCST90199787	finn-b-C3_MELANOMA_SKIN	Malignant melanoma of skin	Homostachydrine levels	Weighted median	23	-0.802171	0.648653	0.216209	-2.07353	0.469189	0.448354	0.125741	1.5987
GCST90199787	finn-b-C3_MELANOMA_SKIN	Malignant melanoma of skin	Homostachydrine levels	Inverse variance weighted	23	-0.942552	0.479305	0.0492414	-1.88199	-0.00311329	0.389632	0.152287	0.996892
GCST90199787	finn-b-C3_MELANOMA_SKIN	Malignant melanoma of skin	Homostachydrine levels	Simple mode	23	-0.926364	1.07413	0.397752	-3.03165	1.17892	0.395991	0.0482359	3.25087
GCST90199787	finn-b-C3_MELANOMA_SKIN	Malignant melanoma of skin	Homostachydrine levels	Weighted mode	23	-0.926364	0.896426	0.312645	-2.68336	0.830631	0.395991	0.0683333	2.29477
GCST90199788	finn-b-C3_MELANOMA_SKIN	Malignant melanoma of skin	1-arachidonoyl-gpc (20:4n6) levels	MR Egger	28	-0.525284	0.305971	0.0979121	-1.12499	0.0744191	0.591388	0.324657	1.07726
GCST90199788	finn-b-C3_MELANOMA_SKIN	Malignant melanoma of skin	1-arachidonoyl-gpc (20:4n6) levels	Weighted median	28	-0.38712	0.251885	0.124319	-0.880814	0.106574	0.679009	0.414445	1.11246
GCST90199788	finn-b-C3_MELANOMA_SKIN	Malignant melanoma of skin	1-arachidonoyl-gpc (20:4n6) levels	Inverse variance weighted	28	-0.376887	0.207232	0.0689614	-0.783062	0.0292875	0.685993	0.457004	1.02972
GCST90199788	finn-b-C3_MELANOMA_SKIN	Malignant melanoma of skin	1-arachidonoyl-gpc (20:4n6) levels	Simple mode	28	-0.342242	0.706704	0.632093	-1.72738	1.0429	0.710176	0.177749	2.83743
GCST90199788	finn-b-C3_MELANOMA_SKIN	Malignant melanoma of skin	1-arachidonoyl-gpc (20:4n6) levels	Weighted mode	28	-0.412919	0.245749	0.104445	-0.894587	0.0687494	0.661716	0.408776	1.07117
GCST90199789	finn-b-C3_MELANOMA_SKIN	Malignant melanoma of skin	2-palmitoyl-GPC (16:0) levels	MR Egger	16	-1.73983	1.38006	0.228025	-4.44475	0.965082	0.17555	0.01174	2.625
GCST90199789	finn-b-C3_MELANOMA_SKIN	Malignant melanoma of skin	2-palmitoyl-GPC (16:0) levels	Weighted median	16	0.134425	0.674428	0.842015	-1.18745	1.4563	1.14388	0.304997	4.29007
GCST90199789	finn-b-C3_MELANOMA_SKIN	Malignant melanoma of skin	2-palmitoyl-GPC (16:0) levels	Inverse variance weighted	16	0.268447	0.478712	0.574955	-0.669828	1.20672	1.30793	0.511796	3.34251
GCST90199789	finn-b-C3_MELANOMA_SKIN	Malignant melanoma of skin	2-palmitoyl-GPC (16:0) levels	Simple mode	16	-0.203541	1.19379	0.866895	-2.54337	2.13628	0.815836	0.0786014	8.4679
GCST90199789	finn-b-C3_MELANOMA_SKIN	Malignant melanoma of skin	2-palmitoyl-GPC (16:0) levels	Weighted mode	16	-0.0506822	1.10691	0.964084	-2.22022	2.11886	0.950581	0.108585	8.32162
GCST90199790	finn-b-C3_MELANOMA_SKIN	Malignant melanoma of skin	2-palmitoleoyl-GPC (16:1) levels	MR Egger	25	1.12794	1.15566	0.33921	-1.13715	3.39303	3.0893	0.320733	29.7561
GCST90199790	finn-b-C3_MELANOMA_SKIN	Malignant melanoma of skin	2-palmitoleoyl-GPC (16:1) levels	Weighted median	25	0.0919324	0.584308	0.87498	-1.05331	1.23718	1.09629	0.348781	3.44587
GCST90199790	finn-b-C3_MELANOMA_SKIN	Malignant melanoma of skin	2-palmitoleoyl-GPC (16:1) levels	Inverse variance weighted	25	-0.22679	0.464589	0.625442	-1.13739	0.683805	0.797088	0.320656	1.9814
GCST90199790	finn-b-C3_MELANOMA_SKIN	Malignant melanoma of skin	2-palmitoleoyl-GPC (16:1) levels	Simple mode	25	1.30906	1.22657	0.296478	-1.09502	3.71313	3.70268	0.334532	40.9821
GCST90199790	finn-b-C3_MELANOMA_SKIN	Malignant melanoma of skin	2-palmitoleoyl-GPC (16:1) levels	Weighted mode	25	1.38997	1.14273	0.235676	-0.849781	3.62972	4.01473	0.427509	37.7023
GCST90199791	finn-b-C3_MELANOMA_SKIN	Malignant melanoma of skin	1-arachidonoyl-GPE (20:4n6) levels	MR Egger	33	-0.083916	0.458186	0.855874	-0.981961	0.814129	0.919508	0.374576	2.25721
GCST90199791	finn-b-C3_MELANOMA_SKIN	Malignant melanoma of skin	1-arachidonoyl-GPE (20:4n6) levels	Weighted median	33	-0.324196	0.340053	0.340404	-0.9907	0.342309	0.723109	0.371317	1.4082
GCST90199791	finn-b-C3_MELANOMA_SKIN	Malignant melanoma of skin	1-arachidonoyl-GPE (20:4n6) levels	Inverse variance weighted	33	-0.109758	0.25243	0.663702	-0.604521	0.385004	0.896051	0.546336	1.46962
GCST90199791	finn-b-C3_MELANOMA_SKIN	Malignant melanoma of skin	1-arachidonoyl-GPE (20:4n6) levels	Simple mode	33	-0.520319	0.663787	0.438883	-1.82134	0.780703	0.594331	0.161809	2.18301
GCST90199791	finn-b-C3_MELANOMA_SKIN	Malignant melanoma of skin	1-arachidonoyl-GPE (20:4n6) levels	Weighted mode	33	-0.291219	0.299962	0.338903	-0.879144	0.296706	0.747352	0.415138	1.34542
GCST90199792	finn-b-C3_MELANOMA_SKIN	Malignant melanoma of skin	1-palmitoyl-GPE (16:0) levels	MR Egger	18	0.646032	1.1971	0.596858	-1.70027	2.99234	1.90796	0.182633	19.9322
GCST90199792	finn-b-C3_MELANOMA_SKIN	Malignant melanoma of skin	1-palmitoyl-GPE (16:0) levels	Weighted median	18	0.217118	0.543463	0.689519	-0.848071	1.28231	1.24249	0.42824	3.60494
GCST90199792	finn-b-C3_MELANOMA_SKIN	Malignant melanoma of skin	1-palmitoyl-GPE (16:0) levels	Inverse variance weighted	18	0.278596	0.379757	0.463182	-0.465728	1.02292	1.32127	0.627678	2.78131
GCST90199792	finn-b-C3_MELANOMA_SKIN	Malignant melanoma of skin	1-palmitoyl-GPE (16:0) levels	Simple mode	18	0.286279	0.773388	0.715833	-1.22956	1.80212	1.33146	0.292421	6.06249
GCST90199792	finn-b-C3_MELANOMA_SKIN	Malignant melanoma of skin	1-palmitoyl-GPE (16:0) levels	Weighted mode	18	0.354265	0.631667	0.582223	-0.883802	1.59233	1.42513	0.413209	4.9152
GCST90199793	finn-b-C3_MELANOMA_SKIN	Malignant melanoma of skin	1-linoleoyl-GPE (18:2) levels	MR Egger	32	1.26525	0.50712	0.018329	0.27129	2.2592	3.54396	1.31166	9.57544
GCST90199793	finn-b-C3_MELANOMA_SKIN	Malignant melanoma of skin	1-linoleoyl-GPE (18:2) levels	Weighted median	32	0.77365	0.436675	0.0764473	-0.0822337	1.62953	2.16766	0.921057	5.1015
GCST90199793	finn-b-C3_MELANOMA_SKIN	Malignant melanoma of skin	1-linoleoyl-GPE (18:2) levels	Inverse variance weighted	32	0.581703	0.279301	0.0372776	0.0342732	1.12913	1.78908	1.03487	3.09297
GCST90199793	finn-b-C3_MELANOMA_SKIN	Malignant melanoma of skin	1-linoleoyl-GPE (18:2) levels	Simple mode	32	0.721221	0.77881	0.361571	-0.805245	2.24769	2.05694	0.446978	9.46583
GCST90199793	finn-b-C3_MELANOMA_SKIN	Malignant melanoma of skin	1-linoleoyl-GPE (18:2) levels	Weighted mode	32	0.818381	0.441565	0.0733692	-0.0470862	1.68385	2.26683	0.954005	5.38624
GCST90199794	finn-b-C3_MELANOMA_SKIN	Malignant melanoma of skin	1-oleoyl-GPE (18:1) levels	MR Egger	28	0.580427	0.980761	0.559087	-1.34187	2.50272	1.7868	0.261358	12.2157
GCST90199794	finn-b-C3_MELANOMA_SKIN	Malignant melanoma of skin	1-oleoyl-GPE (18:1) levels	Weighted median	28	0.53672	0.50493	0.2878	-0.452942	1.52638	1.71039	0.635755	4.6015
GCST90199794	finn-b-C3_MELANOMA_SKIN	Malignant melanoma of skin	1-oleoyl-GPE (18:1) levels	Inverse variance weighted	28	0.412349	0.360073	0.252134	-0.293394	1.11809	1.51036	0.745728	3.05901
GCST90199794	finn-b-C3_MELANOMA_SKIN	Malignant melanoma of skin	1-oleoyl-GPE (18:1) levels	Simple mode	28	0.653552	0.842356	0.444574	-0.997467	2.30457	1.92236	0.368813	10.0199
GCST90199794	finn-b-C3_MELANOMA_SKIN	Malignant melanoma of skin	1-oleoyl-GPE (18:1) levels	Weighted mode	28	0.653552	0.786642	0.413366	-0.888266	2.19537	1.92236	0.411368	8.98332
GCST90199795	finn-b-C3_MELANOMA_SKIN	Malignant melanoma of skin	2-hydroxypalmitate levels	MR Egger	21	-0.634889	0.930748	0.50339	-2.45916	1.18938	0.529995	0.0855071	3.28504
GCST90199795	finn-b-C3_MELANOMA_SKIN	Malignant melanoma of skin	2-hydroxypalmitate levels	Weighted median	21	-0.0804476	0.577427	0.889197	-1.2122	1.05131	0.922703	0.297541	2.86139
GCST90199795	finn-b-C3_MELANOMA_SKIN	Malignant melanoma of skin	2-hydroxypalmitate levels	Inverse variance weighted	21	0.197256	0.474804	0.677815	-0.73336	1.12787	1.21806	0.480292	3.08907
GCST90199795	finn-b-C3_MELANOMA_SKIN	Malignant melanoma of skin	2-hydroxypalmitate levels	Simple mode	21	-0.82844	1.03258	0.431809	-2.85229	1.19541	0.43673	0.0577118	3.30492
GCST90199795	finn-b-C3_MELANOMA_SKIN	Malignant melanoma of skin	2-hydroxypalmitate levels	Weighted mode	21	0.288111	0.886042	0.748432	-1.44853	2.02475	1.33391	0.234915	7.57424
GCST90199796	finn-b-C3_MELANOMA_SKIN	Malignant melanoma of skin	Docosapentaenoate (n6 DPA; 22:5n6) levels	MR Egger	16	-1.99783	1.14536	0.103016	-4.24274	0.247087	0.13563	0.0143682	1.28029
GCST90199796	finn-b-C3_MELANOMA_SKIN	Malignant melanoma of skin	Docosapentaenoate (n6 DPA; 22:5n6) levels	Weighted median	16	-1.48541	0.603703	0.0138741	-2.66867	-0.302157	0.226408	0.0693442	0.739222
GCST90199796	finn-b-C3_MELANOMA_SKIN	Malignant melanoma of skin	Docosapentaenoate (n6 DPA; 22:5n6) levels	Inverse variance weighted	16	-1.05456	0.441837	0.0169973	-1.92056	-0.188561	0.348345	0.146524	0.82815
GCST90199796	finn-b-C3_MELANOMA_SKIN	Malignant melanoma of skin	Docosapentaenoate (n6 DPA; 22:5n6) levels	Simple mode	16	-2.23569	1.0958	0.0593398	-4.38347	-0.0879142	0.106918	0.012482	0.915839
GCST90199796	finn-b-C3_MELANOMA_SKIN	Malignant melanoma of skin	Docosapentaenoate (n6 DPA; 22:5n6) levels	Weighted mode	16	-2.15753	1.03811	0.0552609	-4.19223	-0.122825	0.115611	0.0151126	0.884418
GCST90199797	finn-b-C3_MELANOMA_SKIN	Malignant melanoma of skin	Gulonate levels	MR Egger	21	0.845105	1.11138	0.456344	-1.3332	3.02341	2.32822	0.263631	20.5614
GCST90199797	finn-b-C3_MELANOMA_SKIN	Malignant melanoma of skin	Gulonate levels	Weighted median	21	-0.548453	0.622075	0.377965	-1.76772	0.670814	0.577843	0.170722	1.95583
GCST90199797	finn-b-C3_MELANOMA_SKIN	Malignant melanoma of skin	Gulonate levels	Inverse variance weighted	21	-0.61977	0.461604	0.179387	-1.52451	0.284974	0.538068	0.217727	1.32973
GCST90199797	finn-b-C3_MELANOMA_SKIN	Malignant melanoma of skin	Gulonate levels	Simple mode	21	-2.17677	1.14757	0.0723845	-4.42601	0.0724716	0.113408	0.0119622	1.07516
GCST90199797	finn-b-C3_MELANOMA_SKIN	Malignant melanoma of skin	Gulonate levels	Weighted mode	21	-1.67894	1.11671	0.148346	-3.86768	0.509812	0.186572	0.0209067	1.66498
GCST90199798	finn-b-C3_MELANOMA_SKIN	Malignant melanoma of skin	Isobutyrylglycine levels	MR Egger	29	-0.00329272	0.713766	0.996353	-1.40227	1.39569	0.996713	0.246037	4.03775
GCST90199798	finn-b-C3_MELANOMA_SKIN	Malignant melanoma of skin	Isobutyrylglycine levels	Weighted median	29	-0.0515107	0.418954	0.902146	-0.87266	0.769639	0.949794	0.417838	2.15899
GCST90199798	finn-b-C3_MELANOMA_SKIN	Malignant melanoma of skin	Isobutyrylglycine levels	Inverse variance weighted	29	0.551566	0.338283	0.102999	-0.111469	1.2146	1.73597	0.89452	3.36895
GCST90199798	finn-b-C3_MELANOMA_SKIN	Malignant melanoma of skin	Isobutyrylglycine levels	Simple mode	29	-0.0457483	0.905352	0.960058	-1.82024	1.72874	0.955282	0.161987	5.63356
GCST90199798	finn-b-C3_MELANOMA_SKIN	Malignant melanoma of skin	Isobutyrylglycine levels	Weighted mode	29	-0.402591	0.547558	0.468303	-1.47581	0.670624	0.668586	0.228595	1.95546
GCST90199799	finn-b-C3_MELANOMA_SKIN	Malignant melanoma of skin	Glutarylcarnitine (c5-dc) levels	MR Egger	31	-0.282028	0.534742	0.601921	-1.33012	0.766065	0.754252	0.264445	2.15128
GCST90199799	finn-b-C3_MELANOMA_SKIN	Malignant melanoma of skin	Glutarylcarnitine (c5-dc) levels	Weighted median	31	-0.339712	0.368616	0.356743	-1.0622	0.382774	0.711975	0.345695	1.46635
GCST90199799	finn-b-C3_MELANOMA_SKIN	Malignant melanoma of skin	Glutarylcarnitine (c5-dc) levels	Inverse variance weighted	31	-0.0963138	0.243997	0.693039	-0.574548	0.38192	0.908179	0.56296	1.46509
GCST90199799	finn-b-C3_MELANOMA_SKIN	Malignant melanoma of skin	Glutarylcarnitine (c5-dc) levels	Simple mode	31	0.241519	0.654798	0.714834	-1.04189	1.52492	1.27318	0.352789	4.59479
GCST90199799	finn-b-C3_MELANOMA_SKIN	Malignant melanoma of skin	Glutarylcarnitine (c5-dc) levels	Weighted mode	31	-0.0221966	0.371772	0.952787	-0.75087	0.706477	0.978048	0.471956	2.02684
GCST90199800	finn-b-C3_MELANOMA_SKIN	Malignant melanoma of skin	Carnitine C5:1 levels	MR Egger	26	2.80595	1.06838	0.0147942	0.711928	4.89998	16.5428	2.03792	134.287
GCST90199800	finn-b-C3_MELANOMA_SKIN	Malignant melanoma of skin	Carnitine C5:1 levels	Weighted median	26	0.0763889	0.557247	0.890965	-1.01581	1.16859	1.07938	0.362107	3.21746
GCST90199800	finn-b-C3_MELANOMA_SKIN	Malignant melanoma of skin	Carnitine C5:1 levels	Inverse variance weighted	26	0.284729	0.456809	0.533088	-0.610617	1.18007	1.3294	0.543016	3.25462
GCST90199800	finn-b-C3_MELANOMA_SKIN	Malignant melanoma of skin	Carnitine C5:1 levels	Simple mode	26	-0.296509	0.965026	0.761194	-2.18796	1.59494	0.743409	0.112145	4.92805
GCST90199800	finn-b-C3_MELANOMA_SKIN	Malignant melanoma of skin	Carnitine C5:1 levels	Weighted mode	26	-0.0946085	0.807348	0.90765	-1.67701	1.48779	0.909729	0.186932	4.42731
GCST90199801	finn-b-C3_MELANOMA_SKIN	Malignant melanoma of skin	Hydroquinone sulfate levels	MR Egger	19	-0.45553	1.11988	0.689254	-2.65049	1.73943	0.634112	0.0706166	5.69409
GCST90199801	finn-b-C3_MELANOMA_SKIN	Malignant melanoma of skin	Hydroquinone sulfate levels	Weighted median	19	0.615069	0.593327	0.299901	-0.547851	1.77799	1.84978	0.578191	5.91795
GCST90199801	finn-b-C3_MELANOMA_SKIN	Malignant melanoma of skin	Hydroquinone sulfate levels	Inverse variance weighted	19	0.511039	0.443321	0.249012	-0.35787	1.37995	1.66702	0.699164	3.9747
GCST90199801	finn-b-C3_MELANOMA_SKIN	Malignant melanoma of skin	Hydroquinone sulfate levels	Simple mode	19	0.899059	1.07984	0.415989	-1.21743	3.01555	2.45729	0.29599	20.4002
GCST90199801	finn-b-C3_MELANOMA_SKIN	Malignant melanoma of skin	Hydroquinone sulfate levels	Weighted mode	19	0.835594	1.09315	0.454541	-1.30699	2.97818	2.30618	0.270633	19.652
GCST90199802	finn-b-C3_MELANOMA_SKIN	Malignant melanoma of skin	Beta-hydroxyisovaleroylcarnitine levels	MR Egger	36	-0.415596	0.71381	0.564258	-1.81466	0.983471	0.659947	0.162893	2.67372
GCST90199802	finn-b-C3_MELANOMA_SKIN	Malignant melanoma of skin	Beta-hydroxyisovaleroylcarnitine levels	Weighted median	36	0.267369	0.455193	0.556952	-0.624809	1.15955	1.30652	0.535364	3.18849
GCST90199802	finn-b-C3_MELANOMA_SKIN	Malignant melanoma of skin	Beta-hydroxyisovaleroylcarnitine levels	Inverse variance weighted	36	-0.0306771	0.351262	0.930406	-0.719151	0.657797	0.969789	0.487166	1.93053
GCST90199802	finn-b-C3_MELANOMA_SKIN	Malignant melanoma of skin	Beta-hydroxyisovaleroylcarnitine levels	Simple mode	36	-0.151905	0.752637	0.841218	-1.62707	1.32326	0.85907	0.196504	3.75566
GCST90199802	finn-b-C3_MELANOMA_SKIN	Malignant melanoma of skin	Beta-hydroxyisovaleroylcarnitine levels	Weighted mode	36	0.0672662	0.489085	0.891396	-0.89134	1.02587	1.06958	0.410106	2.78953
GCST90199803	finn-b-C3_MELANOMA_SKIN	Malignant melanoma of skin	Catechol sulfate levels	MR Egger	27	0.28747	0.616565	0.645078	-0.920998	1.49594	1.33305	0.398122	4.46352
GCST90199803	finn-b-C3_MELANOMA_SKIN	Malignant melanoma of skin	Catechol sulfate levels	Weighted median	27	-0.0523574	0.528505	0.921085	-1.08823	0.983512	0.94899	0.336813	2.67383
GCST90199803	finn-b-C3_MELANOMA_SKIN	Malignant melanoma of skin	Catechol sulfate levels	Inverse variance weighted	27	0.0536264	0.340468	0.874845	-0.613691	0.720944	1.05509	0.541349	2.05637
GCST90199803	finn-b-C3_MELANOMA_SKIN	Malignant melanoma of skin	Catechol sulfate levels	Simple mode	27	-0.119352	0.748616	0.874562	-1.58664	1.34794	0.887496	0.204612	3.84947
GCST90199803	finn-b-C3_MELANOMA_SKIN	Malignant melanoma of skin	Catechol sulfate levels	Weighted mode	27	-0.0655058	0.599077	0.913769	-1.2397	1.10869	0.936594	0.289472	3.03037
GCST90199804	finn-b-C3_MELANOMA_SKIN	Malignant melanoma of skin	7-alpha-hydroxy-3-oxo-4-cholestenoate (7-hoca) levels	MR Egger	26	-0.652803	0.923415	0.486409	-2.4627	1.15709	0.520584	0.0852049	3.18066
GCST90199804	finn-b-C3_MELANOMA_SKIN	Malignant melanoma of skin	7-alpha-hydroxy-3-oxo-4-cholestenoate (7-hoca) levels	Weighted median	26	-0.0163585	0.564754	0.976892	-1.12328	1.09056	0.983775	0.325212	2.97594
GCST90199804	finn-b-C3_MELANOMA_SKIN	Malignant melanoma of skin	7-alpha-hydroxy-3-oxo-4-cholestenoate (7-hoca) levels	Inverse variance weighted	26	0.172496	0.383617	0.652958	-0.579394	0.924387	1.18827	0.560238	2.52032
GCST90199804	finn-b-C3_MELANOMA_SKIN	Malignant melanoma of skin	7-alpha-hydroxy-3-oxo-4-cholestenoate (7-hoca) levels	Simple mode	26	-0.207428	0.981414	0.834323	-2.131	1.71614	0.812672	0.118719	5.56303
GCST90199804	finn-b-C3_MELANOMA_SKIN	Malignant melanoma of skin	7-alpha-hydroxy-3-oxo-4-cholestenoate (7-hoca) levels	Weighted mode	26	-0.160924	0.833291	0.848426	-1.79418	1.47233	0.851356	0.166264	4.35937
GCST90199805	finn-b-C3_MELANOMA_SKIN	Malignant melanoma of skin	Octadecanedioate levels	MR Egger	26	-0.510054	0.926047	0.586872	-2.32511	1.305	0.600463	0.0977731	3.68769
GCST90199805	finn-b-C3_MELANOMA_SKIN	Malignant melanoma of skin	Octadecanedioate levels	Weighted median	26	-0.265364	0.501512	0.596717	-1.24833	0.7176	0.766927	0.286984	2.04951
GCST90199805	finn-b-C3_MELANOMA_SKIN	Malignant melanoma of skin	Octadecanedioate levels	Inverse variance weighted	26	-0.239173	0.366175	0.513649	-0.956877	0.47853	0.787278	0.384091	1.6137
GCST90199805	finn-b-C3_MELANOMA_SKIN	Malignant melanoma of skin	Octadecanedioate levels	Simple mode	26	-0.0984715	0.829043	0.906401	-1.7234	1.52645	0.906222	0.178459	4.60182
GCST90199805	finn-b-C3_MELANOMA_SKIN	Malignant melanoma of skin	Octadecanedioate levels	Weighted mode	26	-0.33521	0.598993	0.580717	-1.50924	0.838817	0.715188	0.221079	2.31363
GCST90199806	finn-b-C3_MELANOMA_SKIN	Malignant melanoma of skin	Tetradecanedioate (C14-DC) levels	MR Egger	19	-0.241222	0.335749	0.482232	-0.89929	0.416845	0.785667	0.406858	1.51717
GCST90199806	finn-b-C3_MELANOMA_SKIN	Malignant melanoma of skin	Tetradecanedioate (C14-DC) levels	Weighted median	19	-0.210077	0.299532	0.483084	-0.797161	0.377006	0.810521	0.450606	1.45791
GCST90199806	finn-b-C3_MELANOMA_SKIN	Malignant melanoma of skin	Tetradecanedioate (C14-DC) levels	Inverse variance weighted	19	-0.154903	0.22898	0.49873	-0.603703	0.293898	0.856499	0.546783	1.34165
GCST90199806	finn-b-C3_MELANOMA_SKIN	Malignant melanoma of skin	Tetradecanedioate (C14-DC) levels	Simple mode	19	-0.366271	0.545811	0.510704	-1.43606	0.703519	0.693315	0.237863	2.02085
GCST90199806	finn-b-C3_MELANOMA_SKIN	Malignant melanoma of skin	Tetradecanedioate (C14-DC) levels	Weighted mode	19	-0.226048	0.275382	0.422469	-0.765797	0.313701	0.79768	0.464963	1.36848
GCST90199807	finn-b-C3_MELANOMA_SKIN	Malignant melanoma of skin	Hexadecanedioate (C16-DC) levels	MR Egger	23	-0.025232	0.388392	0.948816	-0.786481	0.736017	0.975084	0.455445	2.0876
GCST90199807	finn-b-C3_MELANOMA_SKIN	Malignant melanoma of skin	Hexadecanedioate (C16-DC) levels	Weighted median	23	-0.177908	0.333844	0.594097	-0.832242	0.476426	0.837019	0.435073	1.61031
GCST90199807	finn-b-C3_MELANOMA_SKIN	Malignant melanoma of skin	Hexadecanedioate (C16-DC) levels	Inverse variance weighted	23	-0.258977	0.25651	0.312679	-0.761737	0.243783	0.771841	0.466855	1.27607
GCST90199807	finn-b-C3_MELANOMA_SKIN	Malignant melanoma of skin	Hexadecanedioate (C16-DC) levels	Simple mode	23	-0.625271	0.758326	0.418483	-2.11159	0.861048	0.535116	0.121045	2.36564
GCST90199807	finn-b-C3_MELANOMA_SKIN	Malignant melanoma of skin	Hexadecanedioate (C16-DC) levels	Weighted mode	23	-0.211592	0.330694	0.528884	-0.859752	0.436569	0.809295	0.423267	1.54739
GCST90199808	finn-b-C3_MELANOMA_SKIN	Malignant melanoma of skin	Glycerophosphoethanolamine levels	MR Egger	22	0.80285	0.768795	0.308807	-0.703989	2.30969	2.23189	0.494608	10.0713
GCST90199808	finn-b-C3_MELANOMA_SKIN	Malignant melanoma of skin	Glycerophosphoethanolamine levels	Weighted median	22	-0.0809793	0.542054	0.881243	-1.14341	0.981447	0.922213	0.318732	2.66831
GCST90199808	finn-b-C3_MELANOMA_SKIN	Malignant melanoma of skin	Glycerophosphoethanolamine levels	Inverse variance weighted	22	0.282823	0.422832	0.503573	-0.545927	1.11157	1.32687	0.579304	3.03914
GCST90199808	finn-b-C3_MELANOMA_SKIN	Malignant melanoma of skin	Glycerophosphoethanolamine levels	Simple mode	22	-0.651036	1.16797	0.583143	-2.94027	1.63819	0.521505	0.0528516	5.14587
GCST90199808	finn-b-C3_MELANOMA_SKIN	Malignant melanoma of skin	Glycerophosphoethanolamine levels	Weighted mode	22	-0.172212	0.865124	0.844131	-1.86785	1.52343	0.841801	0.154455	4.58794
GCST90199809	finn-b-C3_MELANOMA_SKIN	Malignant melanoma of skin	Taurolithocholate 3-sulfate levels	MR Egger	21	-0.5454	0.724909	0.461049	-1.96622	0.875422	0.57961	0.139985	2.39989
GCST90199809	finn-b-C3_MELANOMA_SKIN	Malignant melanoma of skin	Taurolithocholate 3-sulfate levels	Weighted median	21	0.109825	0.572859	0.847966	-1.01298	1.23263	1.11608	0.363136	3.43024
GCST90199809	finn-b-C3_MELANOMA_SKIN	Malignant melanoma of skin	Taurolithocholate 3-sulfate levels	Inverse variance weighted	21	0.252906	0.390078	0.51676	-0.511646	1.01746	1.28776	0.599508	2.76616
GCST90199809	finn-b-C3_MELANOMA_SKIN	Malignant melanoma of skin	Taurolithocholate 3-sulfate levels	Simple mode	21	0.706648	0.976463	0.477641	-1.20722	2.62052	2.02719	0.299028	13.7428
GCST90199809	finn-b-C3_MELANOMA_SKIN	Malignant melanoma of skin	Taurolithocholate 3-sulfate levels	Weighted mode	21	-0.228721	0.708559	0.750199	-1.6175	1.16005	0.79555	0.198395	3.19011
GCST90199810	finn-b-C3_MELANOMA_SKIN	Malignant melanoma of skin	1-palmitoyl-GPI (16:0) levels	MR Egger	22	1.02191	0.813445	0.223491	-0.572438	2.61627	2.77851	0.564149	13.6845
GCST90199810	finn-b-C3_MELANOMA_SKIN	Malignant melanoma of skin	1-palmitoyl-GPI (16:0) levels	Weighted median	22	0.302486	0.55388	0.584982	-0.783118	1.38809	1.35322	0.456979	4.00719
GCST90199810	finn-b-C3_MELANOMA_SKIN	Malignant melanoma of skin	1-palmitoyl-GPI (16:0) levels	Inverse variance weighted	22	0.418222	0.404535	0.301214	-0.374667	1.21111	1.51926	0.687518	3.35721
GCST90199810	finn-b-C3_MELANOMA_SKIN	Malignant melanoma of skin	1-palmitoyl-GPI (16:0) levels	Simple mode	22	0.227474	0.983685	0.819362	-1.70055	2.1555	1.25542	0.182583	8.63216
GCST90199810	finn-b-C3_MELANOMA_SKIN	Malignant melanoma of skin	1-palmitoyl-GPI (16:0) levels	Weighted mode	22	0.315042	0.867915	0.720243	-1.38607	2.01616	1.37032	0.250056	7.5094
GCST90199811	finn-b-C3_MELANOMA_SKIN	Malignant melanoma of skin	Glycolithocholate sulfate levels	MR Egger	22	-0.0191085	0.240191	0.937382	-0.489883	0.451666	0.981073	0.612698	1.57093
GCST90199811	finn-b-C3_MELANOMA_SKIN	Malignant melanoma of skin	Glycolithocholate sulfate levels	Weighted median	22	-0.120561	0.235288	0.608371	-0.581725	0.340602	0.886423	0.558933	1.40579
GCST90199811	finn-b-C3_MELANOMA_SKIN	Malignant melanoma of skin	Glycolithocholate sulfate levels	Inverse variance weighted	22	-0.129816	0.188452	0.490915	-0.499182	0.23955	0.878257	0.607027	1.27068
GCST90199811	finn-b-C3_MELANOMA_SKIN	Malignant melanoma of skin	Glycolithocholate sulfate levels	Simple mode	22	0.00605385	0.644695	0.992596	-1.25755	1.26966	1.00607	0.28435	3.55963
GCST90199811	finn-b-C3_MELANOMA_SKIN	Malignant melanoma of skin	Glycolithocholate sulfate levels	Weighted mode	22	-0.112811	0.228649	0.626864	-0.560963	0.335341	0.89332	0.570659	1.39842
GCST90199812	finn-b-C3_MELANOMA_SKIN	Malignant melanoma of skin	3-(3-hydroxyphenyl)propionate levels	MR Egger	20	-0.784109	0.620426	0.222416	-2.00014	0.431925	0.456526	0.135316	1.54022
GCST90199812	finn-b-C3_MELANOMA_SKIN	Malignant melanoma of skin	3-(3-hydroxyphenyl)propionate levels	Weighted median	20	-0.102392	0.513302	0.841889	-1.10846	0.90368	0.902676	0.330066	2.46867
GCST90199812	finn-b-C3_MELANOMA_SKIN	Malignant melanoma of skin	3-(3-hydroxyphenyl)propionate levels	Inverse variance weighted	20	-0.401129	0.354746	0.258161	-1.09643	0.294174	0.669564	0.334061	1.34202
GCST90199812	finn-b-C3_MELANOMA_SKIN	Malignant melanoma of skin	3-(3-hydroxyphenyl)propionate levels	Simple mode	20	0.497606	1.01476	0.629489	-1.49133	2.48654	1.64478	0.225073	12.0196
GCST90199812	finn-b-C3_MELANOMA_SKIN	Malignant melanoma of skin	3-(3-hydroxyphenyl)propionate levels	Weighted mode	20	-1.32538	0.723796	0.0828058	-2.74402	0.0932573	0.265701	0.064311	1.09774
GCST90199813	finn-b-C3_MELANOMA_SKIN	Malignant melanoma of skin	Deoxycarnitine levels	MR Egger	36	0.145351	0.544017	0.790944	-0.920922	1.21162	1.15645	0.398152	3.35893
GCST90199813	finn-b-C3_MELANOMA_SKIN	Malignant melanoma of skin	Deoxycarnitine levels	Weighted median	36	-0.0331409	0.402796	0.934426	-0.82262	0.756338	0.967402	0.439279	2.13046
GCST90199813	finn-b-C3_MELANOMA_SKIN	Malignant melanoma of skin	Deoxycarnitine levels	Inverse variance weighted	36	0.171541	0.314138	0.585018	-0.444169	0.787252	1.18713	0.641357	2.19735
GCST90199813	finn-b-C3_MELANOMA_SKIN	Malignant melanoma of skin	Deoxycarnitine levels	Simple mode	36	0.392755	0.846913	0.645699	-1.2672	2.0527	1.48105	0.28162	7.78894
GCST90199813	finn-b-C3_MELANOMA_SKIN	Malignant melanoma of skin	Deoxycarnitine levels	Weighted mode	36	0.0422625	0.410742	0.918635	-0.762793	0.847318	1.04317	0.466362	2.33338
GCST90199814	finn-b-C3_MELANOMA_SKIN	Malignant melanoma of skin	Alpha-hydroxycaproate levels	MR Egger	20	0.0927844	0.576661	0.873965	-1.03747	1.22304	1.09723	0.35435	3.3975
GCST90199814	finn-b-C3_MELANOMA_SKIN	Malignant melanoma of skin	Alpha-hydroxycaproate levels	Weighted median	20	-0.249744	0.453492	0.581831	-1.13859	0.639101	0.779	0.320271	1.89478
GCST90199814	finn-b-C3_MELANOMA_SKIN	Malignant melanoma of skin	Alpha-hydroxycaproate levels	Inverse variance weighted	20	0.0715184	0.295787	0.808943	-0.508224	0.651261	1.07414	0.601563	1.91796
GCST90199814	finn-b-C3_MELANOMA_SKIN	Malignant melanoma of skin	Alpha-hydroxycaproate levels	Simple mode	20	-0.360375	0.857304	0.678939	-2.04069	1.31994	0.697415	0.129939	3.7432
GCST90199814	finn-b-C3_MELANOMA_SKIN	Malignant melanoma of skin	Alpha-hydroxycaproate levels	Weighted mode	20	-0.695823	0.812848	0.402648	-2.289	0.897358	0.498664	0.101367	2.45311
GCST90199815	finn-b-C3_MELANOMA_SKIN	Malignant melanoma of skin	1-ribosyl-imidazoleacetate levels	MR Egger	37	-0.122954	0.978332	0.900706	-2.04049	1.79458	0.884304	0.129966	6.01693
GCST90199815	finn-b-C3_MELANOMA_SKIN	Malignant melanoma of skin	1-ribosyl-imidazoleacetate levels	Weighted median	37	-0.308164	0.483621	0.523994	-1.25606	0.639734	0.734795	0.284774	1.89598
GCST90199815	finn-b-C3_MELANOMA_SKIN	Malignant melanoma of skin	1-ribosyl-imidazoleacetate levels	Inverse variance weighted	37	-0.134463	0.365968	0.713308	-0.851761	0.582835	0.874185	0.426663	1.79111
GCST90199815	finn-b-C3_MELANOMA_SKIN	Malignant melanoma of skin	1-ribosyl-imidazoleacetate levels	Simple mode	37	-0.370672	0.921955	0.690024	-2.1777	1.43636	0.69027	0.113301	4.20536
GCST90199815	finn-b-C3_MELANOMA_SKIN	Malignant melanoma of skin	1-ribosyl-imidazoleacetate levels	Weighted mode	37	-0.225968	0.628373	0.721241	-1.45758	1.00564	0.797743	0.232799	2.73366
GCST90199816	finn-b-C3_MELANOMA_SKIN	Malignant melanoma of skin	3,4-dihydroxybutyrate levels	MR Egger	23	-1.32036	0.905582	0.159628	-3.0953	0.45458	0.267039	0.0452615	1.57551
GCST90199816	finn-b-C3_MELANOMA_SKIN	Malignant melanoma of skin	3,4-dihydroxybutyrate levels	Weighted median	23	-0.767796	0.57399	0.181012	-1.89282	0.357225	0.464035	0.150647	1.42936
GCST90199816	finn-b-C3_MELANOMA_SKIN	Malignant melanoma of skin	3,4-dihydroxybutyrate levels	Inverse variance weighted	23	-0.574558	0.382721	0.133292	-1.32469	0.175575	0.562954	0.265885	1.19193
GCST90199816	finn-b-C3_MELANOMA_SKIN	Malignant melanoma of skin	3,4-dihydroxybutyrate levels	Simple mode	23	-0.558728	0.870277	0.5275	-2.26447	1.14702	0.571936	0.103885	3.14878
GCST90199816	finn-b-C3_MELANOMA_SKIN	Malignant melanoma of skin	3,4-dihydroxybutyrate levels	Weighted mode	23	-0.690577	0.674438	0.316996	-2.01248	0.631322	0.501287	0.133657	1.88009
GCST90199817	finn-b-C3_MELANOMA_SKIN	Malignant melanoma of skin	Indoleacetylglutamine levels	MR Egger	24	0.395085	0.703928	0.580295	-0.984614	1.77478	1.48451	0.373584	5.899
GCST90199817	finn-b-C3_MELANOMA_SKIN	Malignant melanoma of skin	Indoleacetylglutamine levels	Weighted median	24	-0.357002	0.433125	0.409798	-1.20593	0.491922	0.699771	0.299414	1.63546
GCST90199817	finn-b-C3_MELANOMA_SKIN	Malignant melanoma of skin	Indoleacetylglutamine levels	Inverse variance weighted	24	-0.192919	0.312246	0.536678	-0.804921	0.419082	0.824549	0.447123	1.52057
GCST90199817	finn-b-C3_MELANOMA_SKIN	Malignant melanoma of skin	Indoleacetylglutamine levels	Simple mode	24	0.129981	0.697308	0.853762	-1.23674	1.49671	1.13881	0.290328	4.46695
GCST90199817	finn-b-C3_MELANOMA_SKIN	Malignant melanoma of skin	Indoleacetylglutamine levels	Weighted mode	24	-0.384024	0.496177	0.446834	-1.35653	0.588483	0.681115	0.257553	1.80125
GCST90199818	finn-b-C3_MELANOMA_SKIN	Malignant melanoma of skin	Mannitol/sorbitol levels	MR Egger	26	-0.678428	0.936999	0.476038	-2.51495	1.15809	0.507414	0.0808672	3.18385
GCST90199818	finn-b-C3_MELANOMA_SKIN	Malignant melanoma of skin	Mannitol/sorbitol levels	Weighted median	26	0.176475	0.587632	0.763936	-0.975284	1.32823	1.193	0.377085	3.77437
GCST90199818	finn-b-C3_MELANOMA_SKIN	Malignant melanoma of skin	Mannitol/sorbitol levels	Inverse variance weighted	26	0.516228	0.447102	0.248251	-0.360093	1.39255	1.67569	0.697612	4.02509
GCST90199818	finn-b-C3_MELANOMA_SKIN	Malignant melanoma of skin	Mannitol/sorbitol levels	Simple mode	26	0.173989	1.13906	0.879823	-2.05856	2.40654	1.19004	0.127637	11.0955
GCST90199818	finn-b-C3_MELANOMA_SKIN	Malignant melanoma of skin	Mannitol/sorbitol levels	Weighted mode	26	0.429054	0.860984	0.622607	-1.25847	2.11658	1.5358	0.284087	8.30271
GCST90199819	finn-b-C3_MELANOMA_SKIN	Malignant melanoma of skin	Tryptophan betaine levels	MR Egger	36	0.174151	0.486152	0.72239	-0.778706	1.12701	1.19024	0.458999	3.08641
GCST90199819	finn-b-C3_MELANOMA_SKIN	Malignant melanoma of skin	Tryptophan betaine levels	Weighted median	36	0.428835	0.411421	0.29726	-0.377549	1.23522	1.53547	0.685539	3.43913
GCST90199819	finn-b-C3_MELANOMA_SKIN	Malignant melanoma of skin	Tryptophan betaine levels	Inverse variance weighted	36	0.60862	0.271955	0.0252247	0.0755883	1.14165	1.83789	1.07852	3.13194
GCST90199819	finn-b-C3_MELANOMA_SKIN	Malignant melanoma of skin	Tryptophan betaine levels	Simple mode	36	1.17487	0.724712	0.113959	-0.245562	2.59531	3.23773	0.782265	13.4007
GCST90199819	finn-b-C3_MELANOMA_SKIN	Malignant melanoma of skin	Tryptophan betaine levels	Weighted mode	36	0.402238	0.445088	0.372319	-0.470135	1.27461	1.49517	0.624918	3.57731
GCST90199820	finn-b-C3_MELANOMA_SKIN	Malignant melanoma of skin	Dihomo-linolenate (20:3n3 or n6) levels	MR Egger	26	-0.352684	0.831595	0.675267	-1.98261	1.27724	0.702799	0.137709	3.58674
GCST90199820	finn-b-C3_MELANOMA_SKIN	Malignant melanoma of skin	Dihomo-linolenate (20:3n3 or n6) levels	Weighted median	26	-0.470999	0.515413	0.360807	-1.48121	0.539211	0.624378	0.227362	1.71465
GCST90199820	finn-b-C3_MELANOMA_SKIN	Malignant melanoma of skin	Dihomo-linolenate (20:3n3 or n6) levels	Inverse variance weighted	26	-0.39449	0.372348	0.289388	-1.12429	0.335312	0.674024	0.324882	1.39838
GCST90199820	finn-b-C3_MELANOMA_SKIN	Malignant melanoma of skin	Dihomo-linolenate (20:3n3 or n6) levels	Simple mode	26	-1.12669	0.900411	0.222407	-2.89149	0.638118	0.324105	0.0554932	1.89291
GCST90199820	finn-b-C3_MELANOMA_SKIN	Malignant melanoma of skin	Dihomo-linolenate (20:3n3 or n6) levels	Weighted mode	26	-0.904357	0.827221	0.284708	-2.52571	0.716997	0.404802	0.0800015	2.04827
GCST90199821	finn-b-C3_MELANOMA_SKIN	Malignant melanoma of skin	1-linoleoyl-GPI (18:2) levels	MR Egger	21	0.318759	0.744223	0.673241	-1.13992	1.77744	1.37542	0.319845	5.91467
GCST90199821	finn-b-C3_MELANOMA_SKIN	Malignant melanoma of skin	1-linoleoyl-GPI (18:2) levels	Weighted median	21	0.23476	0.479022	0.624076	-0.704123	1.17364	1.26461	0.494542	3.23375
GCST90199821	finn-b-C3_MELANOMA_SKIN	Malignant melanoma of skin	1-linoleoyl-GPI (18:2) levels	Inverse variance weighted	21	0.0414394	0.3328	0.900906	-0.610849	0.693728	1.04231	0.54289	2.00116
GCST90199821	finn-b-C3_MELANOMA_SKIN	Malignant melanoma of skin	1-linoleoyl-GPI (18:2) levels	Simple mode	21	0.638119	0.849218	0.461151	-1.02635	2.30259	1.89292	0.358313	10
GCST90199821	finn-b-C3_MELANOMA_SKIN	Malignant melanoma of skin	1-linoleoyl-GPI (18:2) levels	Weighted mode	21	0.591651	0.697954	0.406639	-0.776338	1.95964	1.80697	0.460088	7.09677
GCST90199822	finn-b-C3_MELANOMA_SKIN	Malignant melanoma of skin	1-oleoyl-GPI (18:1) levels	MR Egger	32	-0.844507	0.918264	0.365077	-2.64431	0.95529	0.429769	0.0710547	2.59943
GCST90199822	finn-b-C3_MELANOMA_SKIN	Malignant melanoma of skin	1-oleoyl-GPI (18:1) levels	Weighted median	32	-0.40713	0.507053	0.422013	-1.40095	0.586693	0.665557	0.246362	1.79803
GCST90199822	finn-b-C3_MELANOMA_SKIN	Malignant melanoma of skin	1-oleoyl-GPI (18:1) levels	Inverse variance weighted	32	-0.588797	0.410524	0.151499	-1.39342	0.21583	0.554995	0.248224	1.24089
GCST90199822	finn-b-C3_MELANOMA_SKIN	Malignant melanoma of skin	1-oleoyl-GPI (18:1) levels	Simple mode	32	-0.459762	0.927623	0.623648	-2.2779	1.35838	0.631434	0.102499	3.88988
GCST90199822	finn-b-C3_MELANOMA_SKIN	Malignant melanoma of skin	1-oleoyl-GPI (18:1) levels	Weighted mode	32	-0.272841	0.821502	0.74203	-1.88298	1.3373	0.761214	0.152135	3.80875
GCST90199823	finn-b-C3_MELANOMA_SKIN	Malignant melanoma of skin	O-cresol sulfate levels	MR Egger	20	-0.162278	0.713237	0.822581	-1.56022	1.23567	0.850204	0.210089	3.44067
GCST90199823	finn-b-C3_MELANOMA_SKIN	Malignant melanoma of skin	O-cresol sulfate levels	Weighted median	20	0.377336	0.545842	0.489382	-0.692513	1.44719	1.45839	0.500317	4.25113
GCST90199823	finn-b-C3_MELANOMA_SKIN	Malignant melanoma of skin	O-cresol sulfate levels	Inverse variance weighted	20	0.333804	0.416974	0.423398	-0.483465	1.15107	1.39627	0.616643	3.16159
GCST90199823	finn-b-C3_MELANOMA_SKIN	Malignant melanoma of skin	O-cresol sulfate levels	Simple mode	20	-0.847213	1.01748	0.415381	-2.84147	1.14705	0.428608	0.0583397	3.14888
GCST90199823	finn-b-C3_MELANOMA_SKIN	Malignant melanoma of skin	O-cresol sulfate levels	Weighted mode	20	0.203843	0.538994	0.709481	-0.852585	1.26027	1.22611	0.426312	3.52638
GCST90199824	finn-b-C3_MELANOMA_SKIN	Malignant melanoma of skin	4-vinylphenol sulfate levels	MR Egger	24	-0.688693	0.580397	0.248046	-1.82627	0.448885	0.502232	0.161013	1.56657
GCST90199824	finn-b-C3_MELANOMA_SKIN	Malignant melanoma of skin	4-vinylphenol sulfate levels	Weighted median	24	-0.659412	0.541466	0.22329	-1.72068	0.401861	0.517156	0.178944	1.4946
GCST90199824	finn-b-C3_MELANOMA_SKIN	Malignant melanoma of skin	4-vinylphenol sulfate levels	Inverse variance weighted	24	-0.495208	0.349805	0.156872	-1.18083	0.190409	0.609444	0.307025	1.20974
GCST90199824	finn-b-C3_MELANOMA_SKIN	Malignant melanoma of skin	4-vinylphenol sulfate levels	Simple mode	24	-1.11053	0.87102	0.215048	-2.81773	0.596671	0.329385	0.0597415	1.81606
GCST90199824	finn-b-C3_MELANOMA_SKIN	Malignant melanoma of skin	4-vinylphenol sulfate levels	Weighted mode	24	-0.779824	0.53917	0.161573	-1.8366	0.27695	0.458487	0.159359	1.3191
GCST90199825	finn-b-C3_MELANOMA_SKIN	Malignant melanoma of skin	Pyrraline levels	MR Egger	23	-0.829573	0.689891	0.242566	-2.18176	0.522614	0.436236	0.112843	1.68643
GCST90199825	finn-b-C3_MELANOMA_SKIN	Malignant melanoma of skin	Pyrraline levels	Weighted median	23	-0.309904	0.564345	0.58291	-1.41602	0.796212	0.733517	0.242678	2.21713
GCST90199825	finn-b-C3_MELANOMA_SKIN	Malignant melanoma of skin	Pyrraline levels	Inverse variance weighted	23	-0.281195	0.368728	0.445696	-1.0039	0.441511	0.754881	0.366447	1.55506
GCST90199825	finn-b-C3_MELANOMA_SKIN	Malignant melanoma of skin	Pyrraline levels	Simple mode	23	0.337954	0.937294	0.721865	-1.49914	2.17505	1.40208	0.223322	8.80263
GCST90199825	finn-b-C3_MELANOMA_SKIN	Malignant melanoma of skin	Pyrraline levels	Weighted mode	23	-0.208896	0.72925	0.777211	-1.63823	1.22043	0.811479	0.194324	3.38866
GCST90199826	finn-b-C3_MELANOMA_SKIN	Malignant melanoma of skin	N6-acetyllysine levels	MR Egger	19	-0.259782	0.531559	0.631287	-1.30164	0.782073	0.77122	0.272086	2.186
GCST90199826	finn-b-C3_MELANOMA_SKIN	Malignant melanoma of skin	N6-acetyllysine levels	Weighted median	19	-0.36163	0.448411	0.419973	-1.24052	0.517257	0.69654	0.289235	1.67742
GCST90199826	finn-b-C3_MELANOMA_SKIN	Malignant melanoma of skin	N6-acetyllysine levels	Inverse variance weighted	19	-0.389029	0.332504	0.242002	-1.04074	0.262679	0.677715	0.353194	1.30041
GCST90199826	finn-b-C3_MELANOMA_SKIN	Malignant melanoma of skin	N6-acetyllysine levels	Simple mode	19	-0.763429	0.744983	0.319052	-2.2236	0.696737	0.466065	0.108219	2.00719
GCST90199826	finn-b-C3_MELANOMA_SKIN	Malignant melanoma of skin	N6-acetyllysine levels	Weighted mode	19	-0.324872	0.451606	0.481149	-1.21002	0.560276	0.72262	0.298191	1.75116
GCST90199827	finn-b-C3_MELANOMA_SKIN	Malignant melanoma of skin	Thymol sulfate levels	MR Egger	19	-0.248612	1.0772	0.820228	-2.35992	1.86269	0.779883	0.0944282	6.44105
GCST90199827	finn-b-C3_MELANOMA_SKIN	Malignant melanoma of skin	Thymol sulfate levels	Weighted median	19	-0.184766	0.574128	0.747589	-1.31006	0.940525	0.831299	0.269804	2.56133
GCST90199827	finn-b-C3_MELANOMA_SKIN	Malignant melanoma of skin	Thymol sulfate levels	Inverse variance weighted	19	0.260224	0.420018	0.535552	-0.563012	1.08346	1.29722	0.569491	2.95489
GCST90199827	finn-b-C3_MELANOMA_SKIN	Malignant melanoma of skin	Thymol sulfate levels	Simple mode	19	-0.182051	0.943608	0.849174	-2.03152	1.66742	0.833559	0.131136	5.29849
GCST90199827	finn-b-C3_MELANOMA_SKIN	Malignant melanoma of skin	Thymol sulfate levels	Weighted mode	19	-0.213356	0.847208	0.804022	-1.87388	1.44717	0.807868	0.153526	4.25107
GCST90199828	finn-b-C3_MELANOMA_SKIN	Malignant melanoma of skin	N-acetylserine levels	MR Egger	23	-0.204562	0.887858	0.820011	-1.94476	1.53564	0.815004	0.143021	4.64429
GCST90199828	finn-b-C3_MELANOMA_SKIN	Malignant melanoma of skin	N-acetylserine levels	Weighted median	23	0.518998	0.604899	0.390897	-0.666604	1.7046	1.68034	0.513449	5.49919
GCST90199828	finn-b-C3_MELANOMA_SKIN	Malignant melanoma of skin	N-acetylserine levels	Inverse variance weighted	23	0.084456	0.426721	0.843109	-0.751916	0.920828	1.08812	0.471462	2.51137
GCST90199828	finn-b-C3_MELANOMA_SKIN	Malignant melanoma of skin	N-acetylserine levels	Simple mode	23	0.0667876	1.00888	0.947816	-1.91061	2.04418	1.06907	0.14799	7.72286
GCST90199828	finn-b-C3_MELANOMA_SKIN	Malignant melanoma of skin	N-acetylserine levels	Weighted mode	23	0.383402	0.820266	0.644802	-1.22432	1.99112	1.46727	0.293958	7.32375
GCST90199829	finn-b-C3_MELANOMA_SKIN	Malignant melanoma of skin	3-methyladipate levels	MR Egger	18	0.122156	0.994487	0.903769	-1.82704	2.07135	1.12993	0.160889	7.93554
GCST90199829	finn-b-C3_MELANOMA_SKIN	Malignant melanoma of skin	3-methyladipate levels	Weighted median	18	0.0872486	0.623718	0.888751	-1.13524	1.30974	1.09117	0.321345	3.7052
GCST90199829	finn-b-C3_MELANOMA_SKIN	Malignant melanoma of skin	3-methyladipate levels	Inverse variance weighted	18	0.433312	0.443712	0.328786	-0.436363	1.30299	1.54236	0.646383	3.68028
GCST90199829	finn-b-C3_MELANOMA_SKIN	Malignant melanoma of skin	3-methyladipate levels	Simple mode	18	0.577778	1.03292	0.583208	-1.44674	2.6023	1.78207	0.235335	13.4947
GCST90199829	finn-b-C3_MELANOMA_SKIN	Malignant melanoma of skin	3-methyladipate levels	Weighted mode	18	0.0625938	0.898191	0.945255	-1.69786	1.82305	1.06459	0.183075	6.19069
GCST90199830	finn-b-C3_MELANOMA_SKIN	Malignant melanoma of skin	4-ethylphenylsulfate levels	MR Egger	23	1.53236	0.791138	0.0663265	-0.0182698	3.08299	4.62909	0.981896	21.8236
GCST90199830	finn-b-C3_MELANOMA_SKIN	Malignant melanoma of skin	4-ethylphenylsulfate levels	Weighted median	23	0.804648	0.58476	0.168812	-0.341481	1.95078	2.23591	0.710717	7.03415
GCST90199830	finn-b-C3_MELANOMA_SKIN	Malignant melanoma of skin	4-ethylphenylsulfate levels	Inverse variance weighted	23	0.027609	0.486837	0.954775	-0.926592	0.98181	1.02799	0.395901	2.66928
GCST90199830	finn-b-C3_MELANOMA_SKIN	Malignant melanoma of skin	4-ethylphenylsulfate levels	Simple mode	23	0.923337	1.00209	0.366829	-1.04075	2.88743	2.51768	0.353188	17.9471
GCST90199830	finn-b-C3_MELANOMA_SKIN	Malignant melanoma of skin	4-ethylphenylsulfate levels	Weighted mode	23	0.923337	0.673459	0.184189	-0.396642	2.24332	2.51768	0.672575	9.42454
GCST90199831	finn-b-C3_MELANOMA_SKIN	Malignant melanoma of skin	1-stearoyl-2-oleoyl-GPE (18:0/18:1) levels	MR Egger	26	-0.0584246	0.617952	0.925461	-1.26961	1.15276	0.943249	0.280941	3.16692
GCST90199831	finn-b-C3_MELANOMA_SKIN	Malignant melanoma of skin	1-stearoyl-2-oleoyl-GPE (18:0/18:1) levels	Weighted median	26	0.276799	0.378327	0.464388	-0.464721	1.01832	1.3189	0.62831	2.76854
GCST90199831	finn-b-C3_MELANOMA_SKIN	Malignant melanoma of skin	1-stearoyl-2-oleoyl-GPE (18:0/18:1) levels	Inverse variance weighted	26	0.204023	0.294524	0.488484	-0.373243	0.781289	1.22633	0.688498	2.18429
GCST90199831	finn-b-C3_MELANOMA_SKIN	Malignant melanoma of skin	1-stearoyl-2-oleoyl-GPE (18:0/18:1) levels	Simple mode	26	0.43274	0.642712	0.506931	-0.826975	1.69246	1.54148	0.43737	5.43281
GCST90199831	finn-b-C3_MELANOMA_SKIN	Malignant melanoma of skin	1-stearoyl-2-oleoyl-GPE (18:0/18:1) levels	Weighted mode	26	0.258244	0.413862	0.538289	-0.552925	1.06941	1.29465	0.575265	2.91367
GCST90199832	finn-b-C3_MELANOMA_SKIN	Malignant melanoma of skin	Dimethylarginine (sdma + adma) levels	MR Egger	21	-2.23557	0.964968	0.0318403	-4.12691	-0.344236	0.106931	0.0161326	0.708762
GCST90199832	finn-b-C3_MELANOMA_SKIN	Malignant melanoma of skin	Dimethylarginine (sdma + adma) levels	Weighted median	21	-1.15002	0.656838	0.0799732	-2.43742	0.137383	0.316631	0.0873859	1.14727
GCST90199832	finn-b-C3_MELANOMA_SKIN	Malignant melanoma of skin	Dimethylarginine (sdma + adma) levels	Inverse variance weighted	21	-1.17459	0.428999	0.0061818	-2.01543	-0.333753	0.308945	0.133263	0.716231
GCST90199832	finn-b-C3_MELANOMA_SKIN	Malignant melanoma of skin	Dimethylarginine (sdma + adma) levels	Simple mode	21	-0.312162	1.03281	0.765586	-2.33647	1.71215	0.731863	0.0966682	5.54085
GCST90199832	finn-b-C3_MELANOMA_SKIN	Malignant melanoma of skin	Dimethylarginine (sdma + adma) levels	Weighted mode	21	-1.12123	0.742304	0.146562	-2.57614	0.333687	0.325879	0.0760667	1.39611
GCST90199833	finn-b-C3_MELANOMA_SKIN	Malignant melanoma of skin	Hexanoylglutamine levels	MR Egger	25	-0.295951	0.545156	0.59244	-1.36446	0.772555	0.743824	0.255519	2.16529
GCST90199833	finn-b-C3_MELANOMA_SKIN	Malignant melanoma of skin	Hexanoylglutamine levels	Weighted median	25	-0.311866	0.366309	0.394561	-1.02983	0.406099	0.73208	0.357067	1.50095
GCST90199833	finn-b-C3_MELANOMA_SKIN	Malignant melanoma of skin	Hexanoylglutamine levels	Inverse variance weighted	25	-0.251728	0.278708	0.366421	-0.797995	0.294539	0.777456	0.450231	1.34251
GCST90199833	finn-b-C3_MELANOMA_SKIN	Malignant melanoma of skin	Hexanoylglutamine levels	Simple mode	25	-1.14566	0.700069	0.114784	-2.5178	0.226475	0.318014	0.0806371	1.25417
GCST90199833	finn-b-C3_MELANOMA_SKIN	Malignant melanoma of skin	Hexanoylglutamine levels	Weighted mode	25	-0.283669	0.331094	0.40005	-0.932613	0.365275	0.753016	0.393524	1.44091
GCST90199834	finn-b-C3_MELANOMA_SKIN	Malignant melanoma of skin	Gamma-glutamylalanine levels	MR Egger	15	0.270905	1.01024	0.792785	-1.70917	2.25098	1.31115	0.181016	9.49704
GCST90199834	finn-b-C3_MELANOMA_SKIN	Malignant melanoma of skin	Gamma-glutamylalanine levels	Weighted median	15	-0.206749	0.668215	0.757014	-1.51645	1.10295	0.813224	0.21949	3.01305
GCST90199834	finn-b-C3_MELANOMA_SKIN	Malignant melanoma of skin	Gamma-glutamylalanine levels	Inverse variance weighted	15	-0.501037	0.46015	0.276218	-1.40293	0.400857	0.605902	0.245875	1.4931
GCST90199834	finn-b-C3_MELANOMA_SKIN	Malignant melanoma of skin	Gamma-glutamylalanine levels	Simple mode	15	-0.194521	1.11891	0.864473	-2.38757	1.99853	0.823229	0.0918522	7.37823
GCST90199834	finn-b-C3_MELANOMA_SKIN	Malignant melanoma of skin	Gamma-glutamylalanine levels	Weighted mode	15	0.00172389	0.960393	0.998593	-1.88065	1.88409	1.00173	0.152491	6.58039
GCST90199835	finn-b-C3_MELANOMA_SKIN	Malignant melanoma of skin	5alpha-androstan-3beta,17beta-diol disulfate levels	MR Egger	29	-0.0385813	0.435129	0.930001	-0.891434	0.814271	0.962153	0.410067	2.25753
GCST90199835	finn-b-C3_MELANOMA_SKIN	Malignant melanoma of skin	5alpha-androstan-3beta,17beta-diol disulfate levels	Weighted median	29	-0.390328	0.356371	0.273391	-1.08881	0.308159	0.676835	0.336615	1.36092
GCST90199835	finn-b-C3_MELANOMA_SKIN	Malignant melanoma of skin	5alpha-androstan-3beta,17beta-diol disulfate levels	Inverse variance weighted	29	-0.0369886	0.287057	0.897473	-0.59962	0.525643	0.963687	0.54902	1.69155
GCST90199835	finn-b-C3_MELANOMA_SKIN	Malignant melanoma of skin	5alpha-androstan-3beta,17beta-diol disulfate levels	Simple mode	29	-0.426027	0.958988	0.660279	-2.30564	1.45359	0.653099	0.0996947	4.27844
GCST90199835	finn-b-C3_MELANOMA_SKIN	Malignant melanoma of skin	5alpha-androstan-3beta,17beta-diol disulfate levels	Weighted mode	29	-0.455001	0.354995	0.210456	-1.15079	0.240789	0.634447	0.316386	1.27225
GCST90199836	finn-b-C3_MELANOMA_SKIN	Malignant melanoma of skin	N-methylproline levels	MR Egger	22	0.424788	1.14567	0.714702	-1.82072	2.6703	1.52927	0.161908	14.4443
GCST90199836	finn-b-C3_MELANOMA_SKIN	Malignant melanoma of skin	N-methylproline levels	Weighted median	22	-0.18766	0.6936	0.78673	-1.54712	1.1718	0.828897	0.212861	3.22779
GCST90199836	finn-b-C3_MELANOMA_SKIN	Malignant melanoma of skin	N-methylproline levels	Inverse variance weighted	22	0.0800633	0.508274	0.874835	-0.916153	1.07628	1.08336	0.400055	2.93374
GCST90199836	finn-b-C3_MELANOMA_SKIN	Malignant melanoma of skin	N-methylproline levels	Simple mode	22	-0.339153	1.34059	0.802737	-2.96671	2.2884	0.712373	0.0514726	9.85914
GCST90199836	finn-b-C3_MELANOMA_SKIN	Malignant melanoma of skin	N-methylproline levels	Weighted mode	22	-0.0869079	1.20425	0.943151	-2.44723	2.27342	0.916762	0.0865328	9.71252
GCST90199837	finn-b-C3_MELANOMA_SKIN	Malignant melanoma of skin	Carotenoid levels (cryptoxanthin)	MR Egger	28	-0.251834	0.914689	0.785245	-2.04462	1.54096	0.777374	0.129429	4.66906
GCST90199837	finn-b-C3_MELANOMA_SKIN	Malignant melanoma of skin	Carotenoid levels (cryptoxanthin)	Weighted median	28	-0.696159	0.556184	0.21069	-1.78628	0.393961	0.498496	0.167583	1.48284
GCST90199837	finn-b-C3_MELANOMA_SKIN	Malignant melanoma of skin	Carotenoid levels (cryptoxanthin)	Inverse variance weighted	28	-0.163618	0.411746	0.691091	-0.97064	0.643405	0.849067	0.378841	1.90295
GCST90199837	finn-b-C3_MELANOMA_SKIN	Malignant melanoma of skin	Carotenoid levels (cryptoxanthin)	Simple mode	28	-1.07442	1.00983	0.296768	-3.05368	0.904841	0.341495	0.0471848	2.47154
GCST90199837	finn-b-C3_MELANOMA_SKIN	Malignant melanoma of skin	Carotenoid levels (cryptoxanthin)	Weighted mode	28	-0.889624	0.840852	0.299428	-2.53769	0.758445	0.41081	0.0790485	2.13495
GCST90199838	finn-b-C3_MELANOMA_SKIN	Malignant melanoma of skin	5alpha-pregnan-3beta,20alpha-diol disulfate levels	MR Egger	31	-0.484794	0.648934	0.461041	-1.75671	0.787118	0.615824	0.172613	2.19705
GCST90199838	finn-b-C3_MELANOMA_SKIN	Malignant melanoma of skin	5alpha-pregnan-3beta,20alpha-diol disulfate levels	Weighted median	31	0.305679	0.432126	0.479328	-0.541288	1.15265	1.35755	0.581998	3.16656
GCST90199838	finn-b-C3_MELANOMA_SKIN	Malignant melanoma of skin	5alpha-pregnan-3beta,20alpha-diol disulfate levels	Inverse variance weighted	31	0.404105	0.309741	0.192011	-0.202988	1.0112	1.49796	0.816288	2.74889
GCST90199838	finn-b-C3_MELANOMA_SKIN	Malignant melanoma of skin	5alpha-pregnan-3beta,20alpha-diol disulfate levels	Simple mode	31	0.430724	0.763892	0.577044	-1.0665	1.92795	1.53837	0.34421	6.87541
GCST90199838	finn-b-C3_MELANOMA_SKIN	Malignant melanoma of skin	5alpha-pregnan-3beta,20alpha-diol disulfate levels	Weighted mode	31	0.189582	0.486494	0.699518	-0.763945	1.14311	1.20874	0.465825	3.13651
GCST90199839	finn-b-C3_MELANOMA_SKIN	Malignant melanoma of skin	Taurocholenate sulfate levels	MR Egger	40	0.0669773	0.414616	0.872524	-0.745671	0.879625	1.06927	0.474416	2.41
GCST90199839	finn-b-C3_MELANOMA_SKIN	Malignant melanoma of skin	Taurocholenate sulfate levels	Weighted median	40	-0.240188	0.354693	0.498297	-0.935386	0.45501	0.78648	0.392434	1.57619
GCST90199839	finn-b-C3_MELANOMA_SKIN	Malignant melanoma of skin	Taurocholenate sulfate levels	Inverse variance weighted	40	-0.350415	0.230589	0.128599	-0.80237	0.10154	0.704395	0.448265	1.10687
GCST90199839	finn-b-C3_MELANOMA_SKIN	Malignant melanoma of skin	Taurocholenate sulfate levels	Simple mode	40	-1.5964	0.773452	0.0457161	-3.11237	-0.0804357	0.202624	0.0444955	0.922714
GCST90199839	finn-b-C3_MELANOMA_SKIN	Malignant melanoma of skin	Taurocholenate sulfate levels	Weighted mode	40	-0.226124	0.351061	0.52327	-0.914203	0.461955	0.797619	0.400836	1.58717
GCST90199840	finn-b-C3_MELANOMA_SKIN	Malignant melanoma of skin	Pregnenediol disulfate (C21H34O8S2) levels	MR Egger	34	-0.00904194	0.426214	0.983206	-0.844422	0.826338	0.990999	0.429806	2.28494
GCST90199840	finn-b-C3_MELANOMA_SKIN	Malignant melanoma of skin	Pregnenediol disulfate (C21H34O8S2) levels	Weighted median	34	0.0248473	0.354399	0.944105	-0.669775	0.71947	1.02516	0.511824	2.05334
GCST90199840	finn-b-C3_MELANOMA_SKIN	Malignant melanoma of skin	Pregnenediol disulfate (C21H34O8S2) levels	Inverse variance weighted	34	0.266391	0.263107	0.311308	-0.249299	0.782081	1.30525	0.779347	2.18602
GCST90199840	finn-b-C3_MELANOMA_SKIN	Malignant melanoma of skin	Pregnenediol disulfate (C21H34O8S2) levels	Simple mode	34	0.224965	0.748054	0.765505	-1.24122	1.69115	1.25228	0.289031	5.42572
GCST90199840	finn-b-C3_MELANOMA_SKIN	Malignant melanoma of skin	Pregnenediol disulfate (C21H34O8S2) levels	Weighted mode	34	-0.0331704	0.35765	0.926667	-0.734165	0.667824	0.967374	0.479906	1.94999
GCST90199841	finn-b-C3_MELANOMA_SKIN	Malignant melanoma of skin	Glycocholenate sulfate levels	MR Egger	35	-0.186961	0.247537	0.455436	-0.672133	0.298212	0.829476	0.510618	1.34745
GCST90199841	finn-b-C3_MELANOMA_SKIN	Malignant melanoma of skin	Glycocholenate sulfate levels	Weighted median	35	-0.221839	0.246721	0.368573	-0.705413	0.261734	0.801044	0.493905	1.29918
GCST90199841	finn-b-C3_MELANOMA_SKIN	Malignant melanoma of skin	Glycocholenate sulfate levels	Inverse variance weighted	35	-0.245139	0.172151	0.154453	-0.582554	0.0922764	0.782596	0.55847	1.09667
GCST90199841	finn-b-C3_MELANOMA_SKIN	Malignant melanoma of skin	Glycocholenate sulfate levels	Simple mode	35	0.142065	0.57322	0.805752	-0.981447	1.26558	1.15265	0.374768	3.54514
GCST90199841	finn-b-C3_MELANOMA_SKIN	Malignant melanoma of skin	Glycocholenate sulfate levels	Weighted mode	35	-0.199787	0.216804	0.363277	-0.624723	0.225149	0.818905	0.53541	1.25251
GCST90199842	finn-b-C3_MELANOMA_SKIN	Malignant melanoma of skin	Androstenediol (3beta,17beta) disulfate (1) levels	MR Egger	30	-0.606592	0.472766	0.209987	-1.53321	0.32003	0.545206	0.215841	1.37717
GCST90199842	finn-b-C3_MELANOMA_SKIN	Malignant melanoma of skin	Androstenediol (3beta,17beta) disulfate (1) levels	Weighted median	30	-0.199964	0.408153	0.624187	-0.999943	0.600015	0.81876	0.3679	1.82215
GCST90199842	finn-b-C3_MELANOMA_SKIN	Malignant melanoma of skin	Androstenediol (3beta,17beta) disulfate (1) levels	Inverse variance weighted	30	-0.198943	0.274576	0.46873	-0.737112	0.339226	0.819597	0.478494	1.40386
GCST90199842	finn-b-C3_MELANOMA_SKIN	Malignant melanoma of skin	Androstenediol (3beta,17beta) disulfate (1) levels	Simple mode	30	-0.122004	0.666584	0.856049	-1.42851	1.1845	0.885145	0.239666	3.26905
GCST90199842	finn-b-C3_MELANOMA_SKIN	Malignant melanoma of skin	Androstenediol (3beta,17beta) disulfate (1) levels	Weighted mode	30	-0.295778	0.40682	0.473026	-1.09315	0.50159	0.743953	0.335161	1.65135
GCST90199843	finn-b-C3_MELANOMA_SKIN	Malignant melanoma of skin	Chiro-inositol levels	MR Egger	13	-1.1321	1.2224	0.37425	-3.528	1.2638	0.322356	0.0293637	3.53883
GCST90199843	finn-b-C3_MELANOMA_SKIN	Malignant melanoma of skin	Chiro-inositol levels	Weighted median	13	-0.209299	0.553406	0.705281	-1.29397	0.875376	0.811153	0.274179	2.39978
GCST90199843	finn-b-C3_MELANOMA_SKIN	Malignant melanoma of skin	Chiro-inositol levels	Inverse variance weighted	13	-0.188257	0.412727	0.648298	-0.997202	0.620689	0.828402	0.36891	1.86021
GCST90199843	finn-b-C3_MELANOMA_SKIN	Malignant melanoma of skin	Chiro-inositol levels	Simple mode	13	-0.458333	1.02147	0.661643	-2.46041	1.54374	0.632337	0.0853999	4.68209
GCST90199843	finn-b-C3_MELANOMA_SKIN	Malignant melanoma of skin	Chiro-inositol levels	Weighted mode	13	-0.671672	0.947628	0.491994	-2.52902	1.18568	0.510854	0.0797369	3.27291
GCST90199844	finn-b-C3_MELANOMA_SKIN	Malignant melanoma of skin	1-palmitoyl-2-linoleoyl-GPE (16:0/18:2) levels	MR Egger	25	0.308877	0.360937	0.400956	-0.39856	1.01631	1.36189	0.671286	2.76299
GCST90199844	finn-b-C3_MELANOMA_SKIN	Malignant melanoma of skin	1-palmitoyl-2-linoleoyl-GPE (16:0/18:2) levels	Weighted median	25	0.517639	0.272964	0.057912	-0.0173704	1.05265	1.67806	0.98278	2.86523
GCST90199844	finn-b-C3_MELANOMA_SKIN	Malignant melanoma of skin	1-palmitoyl-2-linoleoyl-GPE (16:0/18:2) levels	Inverse variance weighted	25	0.431325	0.207359	0.0375176	0.0249009	0.837749	1.5393	1.02521	2.31116
GCST90199844	finn-b-C3_MELANOMA_SKIN	Malignant melanoma of skin	1-palmitoyl-2-linoleoyl-GPE (16:0/18:2) levels	Simple mode	25	0.397519	0.446492	0.382135	-0.477606	1.27264	1.48813	0.620267	3.57028
GCST90199844	finn-b-C3_MELANOMA_SKIN	Malignant melanoma of skin	1-palmitoyl-2-linoleoyl-GPE (16:0/18:2) levels	Weighted mode	25	0.431661	0.272478	0.126236	-0.102395	0.965717	1.53981	0.902673	2.62667
GCST90199845	finn-b-C3_MELANOMA_SKIN	Malignant melanoma of skin	Sphinganine-1-phosphate levels	MR Egger	18	-0.0257879	1.38851	0.985412	-2.74726	2.69568	0.974542	0.0641034	14.8156
GCST90199845	finn-b-C3_MELANOMA_SKIN	Malignant melanoma of skin	Sphinganine-1-phosphate levels	Weighted median	18	-0.305957	0.625179	0.624564	-1.53131	0.919393	0.736418	0.216253	2.50777
GCST90199845	finn-b-C3_MELANOMA_SKIN	Malignant melanoma of skin	Sphinganine-1-phosphate levels	Inverse variance weighted	18	-0.422413	0.491904	0.390489	-1.38655	0.541719	0.655463	0.249937	1.71896
GCST90199845	finn-b-C3_MELANOMA_SKIN	Malignant melanoma of skin	Sphinganine-1-phosphate levels	Simple mode	18	-0.211755	0.902442	0.817286	-1.98054	1.55703	0.809163	0.137995	4.74471
GCST90199845	finn-b-C3_MELANOMA_SKIN	Malignant melanoma of skin	Sphinganine-1-phosphate levels	Weighted mode	18	-0.240946	0.867208	0.784485	-1.94067	1.45878	0.785884	0.143607	4.30071
GCST90199846	finn-b-C3_MELANOMA_SKIN	Malignant melanoma of skin	Glycosyl-N-stearoyl-sphingosine (d18:1/18:0) levels	MR Egger	31	-0.677358	0.754975	0.377004	-2.15711	0.802393	0.507957	0.115659	2.23087
GCST90199846	finn-b-C3_MELANOMA_SKIN	Malignant melanoma of skin	Glycosyl-N-stearoyl-sphingosine (d18:1/18:0) levels	Weighted median	31	-0.32298	0.453348	0.476196	-1.21154	0.565581	0.723988	0.297738	1.76047
GCST90199846	finn-b-C3_MELANOMA_SKIN	Malignant melanoma of skin	Glycosyl-N-stearoyl-sphingosine (d18:1/18:0) levels	Inverse variance weighted	31	-0.102828	0.343861	0.76491	-0.776796	0.57114	0.902282	0.459877	1.77028
GCST90199846	finn-b-C3_MELANOMA_SKIN	Malignant melanoma of skin	Glycosyl-N-stearoyl-sphingosine (d18:1/18:0) levels	Simple mode	31	-0.96101	0.839607	0.261427	-2.60664	0.68462	0.382506	0.073782	1.98302
GCST90199846	finn-b-C3_MELANOMA_SKIN	Malignant melanoma of skin	Glycosyl-N-stearoyl-sphingosine (d18:1/18:0) levels	Weighted mode	31	-0.459685	0.633759	0.473869	-1.70185	0.782482	0.631482	0.182345	2.18689
GCST90199847	finn-b-C3_MELANOMA_SKIN	Malignant melanoma of skin	4-allylphenol sulfate levels	MR Egger	24	-0.460848	0.755838	0.548295	-1.94229	1.0206	0.630749	0.143375	2.77485
GCST90199847	finn-b-C3_MELANOMA_SKIN	Malignant melanoma of skin	4-allylphenol sulfate levels	Weighted median	24	0.153565	0.492304	0.755092	-0.811351	1.11848	1.16598	0.444257	3.06021
GCST90199847	finn-b-C3_MELANOMA_SKIN	Malignant melanoma of skin	4-allylphenol sulfate levels	Inverse variance weighted	24	0.0733592	0.350541	0.834234	-0.613701	0.76042	1.07612	0.541344	2.13917
GCST90199847	finn-b-C3_MELANOMA_SKIN	Malignant melanoma of skin	4-allylphenol sulfate levels	Simple mode	24	0.585473	0.894701	0.519359	-1.16814	2.33909	1.79584	0.310944	10.3718
GCST90199847	finn-b-C3_MELANOMA_SKIN	Malignant melanoma of skin	4-allylphenol sulfate levels	Weighted mode	24	0.468572	0.855654	0.58923	-1.20851	2.14565	1.59771	0.298642	8.54762
GCST90199848	finn-b-C3_MELANOMA_SKIN	Malignant melanoma of skin	Succinylcarnitine levels	MR Egger	29	-0.135785	0.499118	0.787653	-1.11406	0.842486	0.87303	0.328225	2.32213
GCST90199848	finn-b-C3_MELANOMA_SKIN	Malignant melanoma of skin	Succinylcarnitine levels	Weighted median	29	-0.339231	0.389615	0.383927	-1.10288	0.424414	0.712318	0.331915	1.5287
GCST90199848	finn-b-C3_MELANOMA_SKIN	Malignant melanoma of skin	Succinylcarnitine levels	Inverse variance weighted	29	-0.0896829	0.254699	0.724754	-0.588894	0.409528	0.914221	0.554941	1.50611
GCST90199848	finn-b-C3_MELANOMA_SKIN	Malignant melanoma of skin	Succinylcarnitine levels	Simple mode	29	-0.727423	0.719926	0.320949	-2.13848	0.683631	0.483152	0.117834	1.98106
GCST90199848	finn-b-C3_MELANOMA_SKIN	Malignant melanoma of skin	Succinylcarnitine levels	Weighted mode	29	-0.482664	0.375464	0.209144	-1.21857	0.253245	0.617137	0.295652	1.2882
GCST90199849	finn-b-C3_MELANOMA_SKIN	Malignant melanoma of skin	21-hydroxypregnenolone disulfate levels	MR Egger	38	-0.457867	0.621865	0.466331	-1.67672	0.760989	0.632631	0.186986	2.14039
GCST90199849	finn-b-C3_MELANOMA_SKIN	Malignant melanoma of skin	21-hydroxypregnenolone disulfate levels	Weighted median	38	0.3468	0.426914	0.416596	-0.489952	1.18355	1.41453	0.612656	3.26595
GCST90199849	finn-b-C3_MELANOMA_SKIN	Malignant melanoma of skin	21-hydroxypregnenolone disulfate levels	Inverse variance weighted	38	0.204823	0.278076	0.461384	-0.340207	0.749853	1.22731	0.711623	2.11669
GCST90199849	finn-b-C3_MELANOMA_SKIN	Malignant melanoma of skin	21-hydroxypregnenolone disulfate levels	Simple mode	38	0.599995	0.725472	0.413516	-0.821931	2.02192	1.82211	0.439582	7.55281
GCST90199849	finn-b-C3_MELANOMA_SKIN	Malignant melanoma of skin	21-hydroxypregnenolone disulfate levels	Weighted mode	38	0.328884	0.493437	0.509216	-0.638253	1.29602	1.38942	0.528214	3.65473
GCST90199850	finn-b-C3_MELANOMA_SKIN	Malignant melanoma of skin	5alpha-androstan-3alpha,17alpha-diol monosulfate levels	MR Egger	28	-0.327195	0.306282	0.295212	-0.927507	0.273116	0.720943	0.395539	1.31405
GCST90199850	finn-b-C3_MELANOMA_SKIN	Malignant melanoma of skin	5alpha-androstan-3alpha,17alpha-diol monosulfate levels	Weighted median	28	-0.253188	0.292209	0.386237	-0.825917	0.319541	0.776322	0.437833	1.3765
GCST90199850	finn-b-C3_MELANOMA_SKIN	Malignant melanoma of skin	5alpha-androstan-3alpha,17alpha-diol monosulfate levels	Inverse variance weighted	28	0.103506	0.195662	0.596801	-0.279991	0.487003	1.10905	0.755791	1.62743
GCST90199850	finn-b-C3_MELANOMA_SKIN	Malignant melanoma of skin	5alpha-androstan-3alpha,17alpha-diol monosulfate levels	Simple mode	28	0.105613	0.536043	0.845286	-0.945032	1.15626	1.11139	0.388667	3.17801
GCST90199850	finn-b-C3_MELANOMA_SKIN	Malignant melanoma of skin	5alpha-androstan-3alpha,17alpha-diol monosulfate levels	Weighted mode	28	-0.182332	0.263774	0.495313	-0.699329	0.334665	0.833325	0.496919	1.39747
GCST90199851	finn-b-C3_MELANOMA_SKIN	Malignant melanoma of skin	Androstenediol (3beta,17beta) disulfate (2) levels	MR Egger	39	-0.144733	0.301078	0.63355	-0.734846	0.445381	0.865253	0.479579	1.56108
GCST90199851	finn-b-C3_MELANOMA_SKIN	Malignant melanoma of skin	Androstenediol (3beta,17beta) disulfate (2) levels	Weighted median	39	-0.188577	0.321464	0.557459	-0.818647	0.441493	0.828137	0.441028	1.55503
GCST90199851	finn-b-C3_MELANOMA_SKIN	Malignant melanoma of skin	Androstenediol (3beta,17beta) disulfate (2) levels	Inverse variance weighted	39	0.0545672	0.216681	0.801171	-0.370127	0.479261	1.05608	0.690647	1.61488
GCST90199851	finn-b-C3_MELANOMA_SKIN	Malignant melanoma of skin	Androstenediol (3beta,17beta) disulfate (2) levels	Simple mode	39	0.774908	0.734441	0.298043	-0.664597	2.21441	2.17039	0.514481	9.15603
GCST90199851	finn-b-C3_MELANOMA_SKIN	Malignant melanoma of skin	Androstenediol (3beta,17beta) disulfate (2) levels	Weighted mode	39	-0.127461	0.286101	0.658478	-0.688219	0.433297	0.880327	0.50247	1.54233
GCST90199852	finn-b-C3_MELANOMA_SKIN	Malignant melanoma of skin	5alpha-androstan-3beta,17alpha-diol disulfate levels	MR Egger	23	-1.14606	0.69057	0.111859	-2.49958	0.207456	0.317886	0.0821196	1.23054
GCST90199852	finn-b-C3_MELANOMA_SKIN	Malignant melanoma of skin	5alpha-androstan-3beta,17alpha-diol disulfate levels	Weighted median	23	-0.163617	0.439106	0.709435	-1.02427	0.697031	0.849067	0.35906	2.00778
GCST90199852	finn-b-C3_MELANOMA_SKIN	Malignant melanoma of skin	5alpha-androstan-3beta,17alpha-diol disulfate levels	Inverse variance weighted	23	0.273405	0.330722	0.408413	-0.374811	0.921621	1.31443	0.687419	2.51336
GCST90199852	finn-b-C3_MELANOMA_SKIN	Malignant melanoma of skin	5alpha-androstan-3beta,17alpha-diol disulfate levels	Simple mode	23	0.624229	0.823782	0.456635	-0.990384	2.23884	1.86681	0.371434	9.38247
GCST90199852	finn-b-C3_MELANOMA_SKIN	Malignant melanoma of skin	5alpha-androstan-3beta,17alpha-diol disulfate levels	Weighted mode	23	-0.410711	0.553309	0.465769	-1.4952	0.673775	0.663179	0.224205	1.96163
GCST90199853	finn-b-C3_MELANOMA_SKIN	Malignant melanoma of skin	5alpha-pregnan-3beta,20beta-diol monosulfate (1) levels	MR Egger	27	-0.405755	0.43412	0.358904	-1.25663	0.44512	0.666473	0.284611	1.56068
GCST90199853	finn-b-C3_MELANOMA_SKIN	Malignant melanoma of skin	5alpha-pregnan-3beta,20beta-diol monosulfate (1) levels	Weighted median	27	0.287744	0.367211	0.433278	-0.431989	1.00748	1.33342	0.649216	2.73868
GCST90199853	finn-b-C3_MELANOMA_SKIN	Malignant melanoma of skin	5alpha-pregnan-3beta,20beta-diol monosulfate (1) levels	Inverse variance weighted	27	0.257511	0.257135	0.316604	-0.246474	0.761495	1.29371	0.781552	2.14148
GCST90199853	finn-b-C3_MELANOMA_SKIN	Malignant melanoma of skin	5alpha-pregnan-3beta,20beta-diol monosulfate (1) levels	Simple mode	27	-0.238603	0.69783	0.735158	-1.60635	1.12914	0.787727	0.200619	3.093
GCST90199853	finn-b-C3_MELANOMA_SKIN	Malignant melanoma of skin	5alpha-pregnan-3beta,20beta-diol monosulfate (1) levels	Weighted mode	27	0.153114	0.347382	0.663027	-0.527755	0.833983	1.16546	0.589928	2.30247
GCST90199854	finn-b-C3_MELANOMA_SKIN	Malignant melanoma of skin	5alpha-pregnan-3beta,20alpha-diol monosulfate (2) levels	MR Egger	28	-0.02768	0.74169	0.970515	-1.48139	1.42603	0.9727	0.227321	4.16215
GCST90199854	finn-b-C3_MELANOMA_SKIN	Malignant melanoma of skin	5alpha-pregnan-3beta,20alpha-diol monosulfate (2) levels	Weighted median	28	0.143717	0.467299	0.758426	-0.772189	1.05962	1.15456	0.462001	2.88528
GCST90199854	finn-b-C3_MELANOMA_SKIN	Malignant melanoma of skin	5alpha-pregnan-3beta,20alpha-diol monosulfate (2) levels	Inverse variance weighted	28	-0.352672	0.335906	0.293758	-1.01105	0.305703	0.702808	0.363838	1.35758
GCST90199854	finn-b-C3_MELANOMA_SKIN	Malignant melanoma of skin	5alpha-pregnan-3beta,20alpha-diol monosulfate (2) levels	Simple mode	28	-0.0384649	0.886682	0.965717	-1.77636	1.69943	0.962266	0.169253	5.47084
GCST90199854	finn-b-C3_MELANOMA_SKIN	Malignant melanoma of skin	5alpha-pregnan-3beta,20alpha-diol monosulfate (2) levels	Weighted mode	28	0.227114	0.617908	0.716072	-0.983986	1.43821	1.25497	0.373818	4.21316
GCST90199855	finn-b-C3_MELANOMA_SKIN	Malignant melanoma of skin	5alpha-androstan-3beta,17beta-diol monosulfate (2) levels	MR Egger	31	-0.166156	0.249483	0.510674	-0.655142	0.322831	0.846914	0.519368	1.38103
GCST90199855	finn-b-C3_MELANOMA_SKIN	Malignant melanoma of skin	5alpha-androstan-3beta,17beta-diol monosulfate (2) levels	Weighted median	31	-0.234046	0.2242	0.296525	-0.673479	0.205387	0.791325	0.509932	1.228
GCST90199855	finn-b-C3_MELANOMA_SKIN	Malignant melanoma of skin	5alpha-androstan-3beta,17beta-diol monosulfate (2) levels	Inverse variance weighted	31	-0.181126	0.196458	0.35655	-0.566185	0.203932	0.83433	0.567687	1.22621
GCST90199855	finn-b-C3_MELANOMA_SKIN	Malignant melanoma of skin	5alpha-androstan-3beta,17beta-diol monosulfate (2) levels	Simple mode	31	0.0824029	0.722955	0.910013	-1.33459	1.4994	1.08589	0.263266	4.47898
GCST90199855	finn-b-C3_MELANOMA_SKIN	Malignant melanoma of skin	5alpha-androstan-3beta,17beta-diol monosulfate (2) levels	Weighted mode	31	-0.239654	0.228099	0.301807	-0.686728	0.207421	0.7869	0.50322	1.2305
GCST90199856	finn-b-C3_MELANOMA_SKIN	Malignant melanoma of skin	Androstenediol (3alpha, 17alpha) monosulfate (3) levels	MR Egger	31	-0.221922	0.147013	0.141979	-0.510067	0.0662228	0.800978	0.600455	1.06846
GCST90199856	finn-b-C3_MELANOMA_SKIN	Malignant melanoma of skin	Androstenediol (3alpha, 17alpha) monosulfate (3) levels	Weighted median	31	-0.231675	0.179406	0.196583	-0.58331	0.11996	0.793204	0.558048	1.12745
GCST90199856	finn-b-C3_MELANOMA_SKIN	Malignant melanoma of skin	Androstenediol (3alpha, 17alpha) monosulfate (3) levels	Inverse variance weighted	31	-0.190102	0.121963	0.11907	-0.42915	0.0489454	0.826874	0.651062	1.05016
GCST90199856	finn-b-C3_MELANOMA_SKIN	Malignant melanoma of skin	Androstenediol (3alpha, 17alpha) monosulfate (3) levels	Simple mode	31	-0.255515	0.294284	0.392146	-0.832312	0.321283	0.774518	0.435042	1.3789
GCST90199856	finn-b-C3_MELANOMA_SKIN	Malignant melanoma of skin	Androstenediol (3alpha, 17alpha) monosulfate (3) levels	Weighted mode	31	-0.216508	0.143779	0.142566	-0.498315	0.0652988	0.805326	0.607553	1.06748
GCST90199857	finn-b-C3_MELANOMA_SKIN	Malignant melanoma of skin	5alpha-pregnan-diol disulfate levels	MR Egger	22	0.856317	0.552326	0.13673	-0.226243	1.93888	2.35447	0.797525	6.95094
GCST90199857	finn-b-C3_MELANOMA_SKIN	Malignant melanoma of skin	5alpha-pregnan-diol disulfate levels	Weighted median	22	0.63252	0.385971	0.10126	-0.123984	1.38902	1.88235	0.883394	4.01093
GCST90199857	finn-b-C3_MELANOMA_SKIN	Malignant melanoma of skin	5alpha-pregnan-diol disulfate levels	Inverse variance weighted	22	0.653846	0.25873	0.0114996	0.146736	1.16096	1.92292	1.15805	3.19299
GCST90199857	finn-b-C3_MELANOMA_SKIN	Malignant melanoma of skin	5alpha-pregnan-diol disulfate levels	Simple mode	22	1.34122	0.680461	0.0620401	0.00751871	2.67493	3.82372	1.00755	14.5113
GCST90199857	finn-b-C3_MELANOMA_SKIN	Malignant melanoma of skin	5alpha-pregnan-diol disulfate levels	Weighted mode	22	0.910021	0.514919	0.0917068	-0.0992204	1.91926	2.48438	0.905543	6.81593
GCST90199858	finn-b-C3_MELANOMA_SKIN	Malignant melanoma of skin	5alpha-androstan-3alpha,17beta-diol monosulfate (1) levels	MR Egger	21	-0.177082	0.208497	0.406275	-0.585737	0.231572	0.837711	0.556696	1.26058
GCST90199858	finn-b-C3_MELANOMA_SKIN	Malignant melanoma of skin	5alpha-androstan-3alpha,17beta-diol monosulfate (1) levels	Weighted median	21	-0.202202	0.188361	0.283054	-0.571389	0.166985	0.81693	0.564741	1.18174
GCST90199858	finn-b-C3_MELANOMA_SKIN	Malignant melanoma of skin	5alpha-androstan-3alpha,17beta-diol monosulfate (1) levels	Inverse variance weighted	21	-0.150817	0.164671	0.359737	-0.473573	0.171939	0.860005	0.622773	1.1876
GCST90199858	finn-b-C3_MELANOMA_SKIN	Malignant melanoma of skin	5alpha-androstan-3alpha,17beta-diol monosulfate (1) levels	Simple mode	21	-0.0277219	0.538246	0.959435	-1.08268	1.02724	0.972659	0.338686	2.79334
GCST90199858	finn-b-C3_MELANOMA_SKIN	Malignant melanoma of skin	5alpha-androstan-3alpha,17beta-diol monosulfate (1) levels	Weighted mode	21	-0.182636	0.180377	0.323379	-0.536174	0.170902	0.833071	0.584982	1.18637
GCST90199859	finn-b-C3_MELANOMA_SKIN	Malignant melanoma of skin	5alpha-androstan-3alpha,17beta-diol disulfate levels	MR Egger	28	-0.554576	0.725274	0.451369	-1.97611	0.866961	0.574316	0.138607	2.37967
GCST90199859	finn-b-C3_MELANOMA_SKIN	Malignant melanoma of skin	5alpha-androstan-3alpha,17beta-diol disulfate levels	Weighted median	28	-0.338927	0.460861	0.462083	-1.24222	0.564361	0.712534	0.288744	1.75832
GCST90199859	finn-b-C3_MELANOMA_SKIN	Malignant melanoma of skin	5alpha-androstan-3alpha,17beta-diol disulfate levels	Inverse variance weighted	28	0.186263	0.325556	0.567229	-0.451827	0.824353	1.20474	0.636464	2.28041
GCST90199859	finn-b-C3_MELANOMA_SKIN	Malignant melanoma of skin	5alpha-androstan-3alpha,17beta-diol disulfate levels	Simple mode	28	-0.191806	0.749026	0.799834	-1.6599	1.27628	0.825467	0.190159	3.5833
GCST90199859	finn-b-C3_MELANOMA_SKIN	Malignant melanoma of skin	5alpha-androstan-3alpha,17beta-diol disulfate levels	Weighted mode	28	-0.331249	0.559073	0.558449	-1.42703	0.764535	0.718027	0.24002	2.148
GCST90199860	finn-b-C3_MELANOMA_SKIN	Malignant melanoma of skin	Andro steroid monosulfate C19H28O6S (1) levels	MR Egger	39	0.21022	0.314806	0.508419	-0.406799	0.827239	1.23395	0.665778	2.287
GCST90199860	finn-b-C3_MELANOMA_SKIN	Malignant melanoma of skin	Andro steroid monosulfate C19H28O6S (1) levels	Weighted median	39	0.316512	0.279909	0.258153	-0.23211	0.865133	1.37233	0.792859	2.37532
GCST90199860	finn-b-C3_MELANOMA_SKIN	Malignant melanoma of skin	Andro steroid monosulfate C19H28O6S (1) levels	Inverse variance weighted	39	0.395335	0.216519	0.0678701	-0.029042	0.819711	1.48488	0.971376	2.26984
GCST90199860	finn-b-C3_MELANOMA_SKIN	Malignant melanoma of skin	Andro steroid monosulfate C19H28O6S (1) levels	Simple mode	39	0.273722	0.671918	0.686019	-1.04324	1.59068	1.31485	0.352312	4.90709
GCST90199860	finn-b-C3_MELANOMA_SKIN	Malignant melanoma of skin	Andro steroid monosulfate C19H28O6S (1) levels	Weighted mode	39	0.273722	0.272771	0.321973	-0.260909	0.808353	1.31485	0.770351	2.24421
GCST90199861	finn-b-C3_MELANOMA_SKIN	Malignant melanoma of skin	Pregnenediol sulfate (C21H34O5S) levels	MR Egger	31	0.033299	0.829594	0.968257	-1.59271	1.6593	1.03386	0.203375	5.25565
GCST90199861	finn-b-C3_MELANOMA_SKIN	Malignant melanoma of skin	Pregnenediol sulfate (C21H34O5S) levels	Weighted median	31	0.310115	0.542734	0.567733	-0.753644	1.37387	1.36358	0.470648	3.95063
GCST90199861	finn-b-C3_MELANOMA_SKIN	Malignant melanoma of skin	Pregnenediol sulfate (C21H34O5S) levels	Inverse variance weighted	31	0.224069	0.358819	0.532325	-0.479217	0.927355	1.25116	0.619268	2.52781
GCST90199861	finn-b-C3_MELANOMA_SKIN	Malignant melanoma of skin	Pregnenediol sulfate (C21H34O5S) levels	Simple mode	31	-0.152273	0.846983	0.858532	-1.81236	1.50781	0.858754	0.163268	4.51685
GCST90199861	finn-b-C3_MELANOMA_SKIN	Malignant melanoma of skin	Pregnenediol sulfate (C21H34O5S) levels	Weighted mode	31	0.290494	0.674672	0.669858	-1.03186	1.61285	1.33709	0.356343	5.01709
GCST90199862	finn-b-C3_MELANOMA_SKIN	Malignant melanoma of skin	4-hydroxycoumarin levels	MR Egger	22	-0.323488	0.654759	0.626649	-1.60682	0.95984	0.723621	0.200525	2.61128
GCST90199862	finn-b-C3_MELANOMA_SKIN	Malignant melanoma of skin	4-hydroxycoumarin levels	Weighted median	22	0.239131	0.501117	0.633223	-0.743058	1.22132	1.27014	0.475657	3.39166
GCST90199862	finn-b-C3_MELANOMA_SKIN	Malignant melanoma of skin	4-hydroxycoumarin levels	Inverse variance weighted	22	-0.244201	0.367425	0.506288	-0.964353	0.475951	0.78333	0.38123	1.60954
GCST90199862	finn-b-C3_MELANOMA_SKIN	Malignant melanoma of skin	4-hydroxycoumarin levels	Simple mode	22	-0.670607	0.888763	0.458904	-2.41258	1.07137	0.511398	0.0895836	2.91937
GCST90199862	finn-b-C3_MELANOMA_SKIN	Malignant melanoma of skin	4-hydroxycoumarin levels	Weighted mode	22	0.459623	0.653573	0.489626	-0.821381	1.74063	1.58348	0.439824	5.70091
GCST90199863	finn-b-C3_MELANOMA_SKIN	Malignant melanoma of skin	16a-hydroxy DHEA 3-sulfate levels	MR Egger	23	0.231167	0.253655	0.372457	-0.265996	0.728331	1.26007	0.766442	2.07162
GCST90199863	finn-b-C3_MELANOMA_SKIN	Malignant melanoma of skin	16a-hydroxy DHEA 3-sulfate levels	Weighted median	23	0.253946	0.230458	0.270498	-0.197752	0.705643	1.2891	0.820573	2.02515
GCST90199863	finn-b-C3_MELANOMA_SKIN	Malignant melanoma of skin	16a-hydroxy DHEA 3-sulfate levels	Inverse variance weighted	23	0.275844	0.204312	0.176981	-0.124608	0.676297	1.31764	0.882843	1.96658
GCST90199863	finn-b-C3_MELANOMA_SKIN	Malignant melanoma of skin	16a-hydroxy DHEA 3-sulfate levels	Simple mode	23	0.600124	0.653891	0.36869	-0.681503	1.88175	1.82235	0.505856	6.56499
GCST90199863	finn-b-C3_MELANOMA_SKIN	Malignant melanoma of skin	16a-hydroxy DHEA 3-sulfate levels	Weighted mode	23	0.278083	0.237968	0.255083	-0.188335	0.744501	1.3206	0.828337	2.10539
GCST90199864	finn-b-C3_MELANOMA_SKIN	Malignant melanoma of skin	Gamma-CEHC levels	MR Egger	36	-0.917672	0.56283	0.112235	-2.02082	0.185474	0.399448	0.132547	1.20379
GCST90199864	finn-b-C3_MELANOMA_SKIN	Malignant melanoma of skin	Gamma-CEHC levels	Weighted median	36	-0.466819	0.444145	0.293235	-1.33734	0.403706	0.626993	0.262542	1.49736
GCST90199864	finn-b-C3_MELANOMA_SKIN	Malignant melanoma of skin	Gamma-CEHC levels	Inverse variance weighted	36	-0.287381	0.282152	0.308425	-0.840398	0.265637	0.750226	0.431539	1.30426
GCST90199864	finn-b-C3_MELANOMA_SKIN	Malignant melanoma of skin	Gamma-CEHC levels	Simple mode	36	-0.188047	0.749389	0.803333	-1.65685	1.28076	0.828576	0.190739	3.59936
GCST90199864	finn-b-C3_MELANOMA_SKIN	Malignant melanoma of skin	Gamma-CEHC levels	Weighted mode	36	-0.363926	0.546384	0.509738	-1.43484	0.706988	0.694943	0.238154	2.02787
GCST90199865	finn-b-C3_MELANOMA_SKIN	Malignant melanoma of skin	2-hydroxyglutarate levels	MR Egger	28	0.466304	0.791919	0.561058	-1.08586	2.01846	1.59409	0.337612	7.52676
GCST90199865	finn-b-C3_MELANOMA_SKIN	Malignant melanoma of skin	2-hydroxyglutarate levels	Weighted median	28	0.552993	0.453624	0.222824	-0.336111	1.4421	1.73845	0.714544	4.22955
GCST90199865	finn-b-C3_MELANOMA_SKIN	Malignant melanoma of skin	2-hydroxyglutarate levels	Inverse variance weighted	28	0.357438	0.337519	0.289593	-0.3041	1.01898	1.42966	0.737787	2.77036
GCST90199865	finn-b-C3_MELANOMA_SKIN	Malignant melanoma of skin	2-hydroxyglutarate levels	Simple mode	28	-0.0796821	0.839921	0.92512	-1.72593	1.56656	0.92341	0.178008	4.79016
GCST90199865	finn-b-C3_MELANOMA_SKIN	Malignant melanoma of skin	2-hydroxyglutarate levels	Weighted mode	28	0.0220234	0.710696	0.975507	-1.37094	1.41499	1.02227	0.253868	4.11644
GCST90199866	finn-b-C3_MELANOMA_SKIN	Malignant melanoma of skin	N-acetyl-beta-alanine levels	MR Egger	25	-0.116828	0.30796	0.7079	-0.72043	0.486774	0.889738	0.486543	1.62706
GCST90199866	finn-b-C3_MELANOMA_SKIN	Malignant melanoma of skin	N-acetyl-beta-alanine levels	Weighted median	25	-0.0660325	0.253223	0.794271	-0.562349	0.430284	0.9361	0.569869	1.53769
GCST90199866	finn-b-C3_MELANOMA_SKIN	Malignant melanoma of skin	N-acetyl-beta-alanine levels	Inverse variance weighted	25	-0.117143	0.242196	0.62862	-0.591848	0.357562	0.889458	0.553304	1.42984
GCST90199866	finn-b-C3_MELANOMA_SKIN	Malignant melanoma of skin	N-acetyl-beta-alanine levels	Simple mode	25	0.426148	0.663238	0.526622	-0.873798	1.72609	1.53135	0.417363	5.61866
GCST90199866	finn-b-C3_MELANOMA_SKIN	Malignant melanoma of skin	N-acetyl-beta-alanine levels	Weighted mode	25	-0.0130262	0.23089	0.955476	-0.465571	0.439519	0.987058	0.627776	1.55196
GCST90199867	finn-b-C3_MELANOMA_SKIN	Malignant melanoma of skin	Tridecenedioate (C13:1-DC) levels	MR Egger	24	0.210084	0.723738	0.774323	-1.20844	1.62861	1.23378	0.298662	5.09679
GCST90199867	finn-b-C3_MELANOMA_SKIN	Malignant melanoma of skin	Tridecenedioate (C13:1-DC) levels	Weighted median	24	-0.663798	0.50898	0.192175	-1.6614	0.333804	0.514892	0.189873	1.39627
GCST90199867	finn-b-C3_MELANOMA_SKIN	Malignant melanoma of skin	Tridecenedioate (C13:1-DC) levels	Inverse variance weighted	24	-0.310862	0.354692	0.380797	-1.00606	0.384334	0.732815	0.365657	1.46864
GCST90199867	finn-b-C3_MELANOMA_SKIN	Malignant melanoma of skin	Tridecenedioate (C13:1-DC) levels	Simple mode	24	-1.33753	0.971947	0.182032	-3.24255	0.567486	0.262493	0.0390643	1.76383
GCST90199867	finn-b-C3_MELANOMA_SKIN	Malignant melanoma of skin	Tridecenedioate (C13:1-DC) levels	Weighted mode	24	-1.12538	0.828921	0.18775	-2.75006	0.499307	0.32453	0.0639239	1.64758
GCST90199868	finn-b-C3_MELANOMA_SKIN	Malignant melanoma of skin	N-acetyl-3-methylhistidine levels	MR Egger	24	-0.307518	0.559693	0.588238	-1.40452	0.78948	0.73527	0.245486	2.20225
GCST90199868	finn-b-C3_MELANOMA_SKIN	Malignant melanoma of skin	N-acetyl-3-methylhistidine levels	Weighted median	24	-0.292117	0.392435	0.456653	-1.06129	0.477056	0.746681	0.346009	1.61132
GCST90199868	finn-b-C3_MELANOMA_SKIN	Malignant melanoma of skin	N-acetyl-3-methylhistidine levels	Inverse variance weighted	24	-0.166202	0.297368	0.576223	-0.749042	0.416639	0.846875	0.472819	1.51685
GCST90199868	finn-b-C3_MELANOMA_SKIN	Malignant melanoma of skin	N-acetyl-3-methylhistidine levels	Simple mode	24	0.143921	0.795189	0.857961	-1.41465	1.70249	1.15479	0.243011	5.4876
GCST90199868	finn-b-C3_MELANOMA_SKIN	Malignant melanoma of skin	N-acetyl-3-methylhistidine levels	Weighted mode	24	-0.267515	0.40444	0.514899	-1.06022	0.525188	0.765279	0.34638	1.69078
GCST90199869	finn-b-C3_MELANOMA_SKIN	Malignant melanoma of skin	2-hydroxyhippurate levels	MR Egger	20	-2.26934	1.08282	0.0505072	-4.39167	-0.147012	0.10338	0.0123801	0.863283
GCST90199869	finn-b-C3_MELANOMA_SKIN	Malignant melanoma of skin	2-hydroxyhippurate levels	Weighted median	20	-1.13938	0.648885	0.079106	-2.41119	0.132439	0.320019	0.0897085	1.14161
GCST90199869	finn-b-C3_MELANOMA_SKIN	Malignant melanoma of skin	2-hydroxyhippurate levels	Inverse variance weighted	20	-0.769482	0.498731	0.12286	-1.747	0.208031	0.463253	0.174297	1.23125
GCST90199869	finn-b-C3_MELANOMA_SKIN	Malignant melanoma of skin	2-hydroxyhippurate levels	Simple mode	20	-1.67187	1.12476	0.153571	-3.8764	0.53265	0.187895	0.0207254	1.70344
GCST90199869	finn-b-C3_MELANOMA_SKIN	Malignant melanoma of skin	2-hydroxyhippurate levels	Weighted mode	20	-1.60507	0.88877	0.0867945	-3.34706	0.136914	0.200874	0.0351875	1.14673
GCST90199870	finn-b-C3_MELANOMA_SKIN	Malignant melanoma of skin	4-cholesten-3-one levels	MR Egger	25	-0.32981	0.62035	0.600065	-1.5457	0.886077	0.71906	0.213163	2.42559
GCST90199870	finn-b-C3_MELANOMA_SKIN	Malignant melanoma of skin	4-cholesten-3-one levels	Weighted median	25	-0.43122	0.448521	0.336338	-1.31032	0.447881	0.649716	0.269734	1.56499
GCST90199870	finn-b-C3_MELANOMA_SKIN	Malignant melanoma of skin	4-cholesten-3-one levels	Inverse variance weighted	25	-0.233226	0.305733	0.445558	-0.832463	0.366011	0.791975	0.434977	1.44197
GCST90199870	finn-b-C3_MELANOMA_SKIN	Malignant melanoma of skin	4-cholesten-3-one levels	Simple mode	25	0.509826	0.783991	0.521678	-1.0268	2.04645	1.665	0.358153	7.74036
GCST90199870	finn-b-C3_MELANOMA_SKIN	Malignant melanoma of skin	4-cholesten-3-one levels	Weighted mode	25	-0.519108	0.580735	0.380263	-1.65735	0.619133	0.595051	0.190644	1.85732
GCST90199871	finn-b-C3_MELANOMA_SKIN	Malignant melanoma of skin	Androstenediol (3beta,17beta) monosulfate (2) levels	MR Egger	29	-1.31171	0.752423	0.0926569	-2.78646	0.163037	0.269358	0.0616388	1.17708
GCST90199871	finn-b-C3_MELANOMA_SKIN	Malignant melanoma of skin	Androstenediol (3beta,17beta) monosulfate (2) levels	Weighted median	29	0.0626012	0.520324	0.904236	-0.957234	1.08244	1.0646	0.383953	2.95186
GCST90199871	finn-b-C3_MELANOMA_SKIN	Malignant melanoma of skin	Androstenediol (3beta,17beta) monosulfate (2) levels	Inverse variance weighted	29	0.172948	0.380294	0.649272	-0.572429	0.918324	1.1888	0.564154	2.50509
GCST90199871	finn-b-C3_MELANOMA_SKIN	Malignant melanoma of skin	Androstenediol (3beta,17beta) monosulfate (2) levels	Simple mode	29	0.563155	1.06499	0.601121	-1.52424	2.65054	1.7562	0.217788	14.1618
GCST90199871	finn-b-C3_MELANOMA_SKIN	Malignant melanoma of skin	Androstenediol (3beta,17beta) monosulfate (2) levels	Weighted mode	29	-0.0483499	0.640612	0.940374	-1.30395	1.20725	0.9528	0.271458	3.34427
GCST90199872	finn-b-C3_MELANOMA_SKIN	Malignant melanoma of skin	Androstenediol (3beta,17beta) monosulfate (1) levels	MR Egger	32	-0.705905	0.602859	0.250845	-1.88751	0.475699	0.493662	0.151449	1.60914
GCST90199872	finn-b-C3_MELANOMA_SKIN	Malignant melanoma of skin	Androstenediol (3beta,17beta) monosulfate (1) levels	Weighted median	32	-0.430519	0.535677	0.421575	-1.48045	0.619408	0.650172	0.227536	1.85783
GCST90199872	finn-b-C3_MELANOMA_SKIN	Malignant melanoma of skin	Androstenediol (3beta,17beta) monosulfate (1) levels	Inverse variance weighted	32	-0.246525	0.34276	0.471995	-0.918334	0.425283	0.781512	0.399183	1.53002
GCST90199872	finn-b-C3_MELANOMA_SKIN	Malignant melanoma of skin	Androstenediol (3beta,17beta) monosulfate (1) levels	Simple mode	32	0.556325	0.874359	0.529273	-1.15742	2.27007	1.74425	0.314297	9.68006
GCST90199872	finn-b-C3_MELANOMA_SKIN	Malignant melanoma of skin	Androstenediol (3beta,17beta) monosulfate (1) levels	Weighted mode	32	-0.31967	0.527038	0.548573	-1.35266	0.713325	0.726389	0.258551	2.04076
GCST90199873	finn-b-C3_MELANOMA_SKIN	Malignant melanoma of skin	Pregnenolone sulfate levels	MR Egger	35	-0.452142	0.718195	0.533321	-1.8598	0.95552	0.636264	0.155703	2.60002
GCST90199873	finn-b-C3_MELANOMA_SKIN	Malignant melanoma of skin	Pregnenolone sulfate levels	Weighted median	35	-0.305932	0.477812	0.521992	-1.24244	0.63058	0.736437	0.288678	1.8787
GCST90199873	finn-b-C3_MELANOMA_SKIN	Malignant melanoma of skin	Pregnenolone sulfate levels	Inverse variance weighted	35	-0.00218388	0.321236	0.994576	-0.631807	0.627439	0.997819	0.53163	1.87281
GCST90199873	finn-b-C3_MELANOMA_SKIN	Malignant melanoma of skin	Pregnenolone sulfate levels	Simple mode	35	-0.162407	0.90473	0.858604	-1.93568	1.61086	0.850095	0.144326	5.00714
GCST90199873	finn-b-C3_MELANOMA_SKIN	Malignant melanoma of skin	Pregnenolone sulfate levels	Weighted mode	35	-0.133153	0.738283	0.857944	-1.58019	1.31388	0.875331	0.205936	3.72058
GCST90199874	finn-b-C3_MELANOMA_SKIN	Malignant melanoma of skin	S-methylmethionine levels	MR Egger	21	-1.53359	1.27419	0.243531	-4.031	0.963811	0.215759	0.0177566	2.62167
GCST90199874	finn-b-C3_MELANOMA_SKIN	Malignant melanoma of skin	S-methylmethionine levels	Weighted median	21	0.129542	0.587297	0.825425	-1.02156	1.28064	1.13831	0.360033	3.59896
GCST90199874	finn-b-C3_MELANOMA_SKIN	Malignant melanoma of skin	S-methylmethionine levels	Inverse variance weighted	21	-0.0804963	0.425801	0.850056	-0.915066	0.754074	0.922658	0.40049	2.12564
GCST90199874	finn-b-C3_MELANOMA_SKIN	Malignant melanoma of skin	S-methylmethionine levels	Simple mode	21	-0.187538	1.06918	0.862526	-2.28313	1.90805	0.828997	0.101965	6.73994
GCST90199874	finn-b-C3_MELANOMA_SKIN	Malignant melanoma of skin	S-methylmethionine levels	Weighted mode	21	-0.0456366	0.97865	0.963269	-1.96379	1.87252	0.955389	0.140325	6.50466
GCST90199875	finn-b-C3_MELANOMA_SKIN	Malignant melanoma of skin	13-HODE + 9-HODE levels	MR Egger	19	2.5395	1.11596	0.0360991	0.352217	4.72677	12.6733	1.42222	112.931
GCST90199875	finn-b-C3_MELANOMA_SKIN	Malignant melanoma of skin	13-HODE + 9-HODE levels	Weighted median	19	0.883515	0.706274	0.210952	-0.500783	2.26781	2.41939	0.606056	9.65825
GCST90199875	finn-b-C3_MELANOMA_SKIN	Malignant melanoma of skin	13-HODE + 9-HODE levels	Inverse variance weighted	19	0.634709	0.565457	0.261662	-0.473586	1.743	1.88647	0.622765	5.71449
GCST90199875	finn-b-C3_MELANOMA_SKIN	Malignant melanoma of skin	13-HODE + 9-HODE levels	Simple mode	19	1.31256	1.3095	0.329466	-1.25406	3.87919	3.71569	0.285343	48.385
GCST90199875	finn-b-C3_MELANOMA_SKIN	Malignant melanoma of skin	13-HODE + 9-HODE levels	Weighted mode	19	0.715576	1.10358	0.524905	-1.44745	2.8786	2.04536	0.23517	17.7893
GCST90199876	finn-b-C3_MELANOMA_SKIN	Malignant melanoma of skin	Palmitoyl sphingomyelin (d18:1/16:0) levels	MR Egger	32	0.165417	0.959403	0.864268	-1.71501	2.04585	1.17988	0.179961	7.73571
GCST90199876	finn-b-C3_MELANOMA_SKIN	Malignant melanoma of skin	Palmitoyl sphingomyelin (d18:1/16:0) levels	Weighted median	32	-0.619106	0.520939	0.234659	-1.64015	0.401934	0.538426	0.193952	1.49471
GCST90199876	finn-b-C3_MELANOMA_SKIN	Malignant melanoma of skin	Palmitoyl sphingomyelin (d18:1/16:0) levels	Inverse variance weighted	32	-0.607076	0.391083	0.120592	-1.3736	0.159447	0.544942	0.253194	1.17286
GCST90199876	finn-b-C3_MELANOMA_SKIN	Malignant melanoma of skin	Palmitoyl sphingomyelin (d18:1/16:0) levels	Simple mode	32	-0.666567	1.00082	0.510322	-2.62817	1.29503	0.513468	0.0722108	3.65111
GCST90199876	finn-b-C3_MELANOMA_SKIN	Malignant melanoma of skin	Palmitoyl sphingomyelin (d18:1/16:0) levels	Weighted mode	32	-0.666567	0.756343	0.384936	-2.149	0.815864	0.513468	0.116601	2.26113
GCST90199877	finn-b-C3_MELANOMA_SKIN	Malignant melanoma of skin	Indole-3-carboxylate levels	MR Egger	14	-0.465774	0.675134	0.503382	-1.78904	0.857488	0.627649	0.167121	2.35723
GCST90199877	finn-b-C3_MELANOMA_SKIN	Malignant melanoma of skin	Indole-3-carboxylate levels	Weighted median	14	-0.493363	0.505678	0.329239	-1.48449	0.497766	0.610569	0.226617	1.64504
GCST90199877	finn-b-C3_MELANOMA_SKIN	Malignant melanoma of skin	Indole-3-carboxylate levels	Inverse variance weighted	14	-0.390033	0.389413	0.316541	-1.15328	0.373217	0.677034	0.315599	1.4524
GCST90199877	finn-b-C3_MELANOMA_SKIN	Malignant melanoma of skin	Indole-3-carboxylate levels	Simple mode	14	-0.252495	0.996523	0.80394	-2.20568	1.70069	0.77686	0.110176	5.47773
GCST90199877	finn-b-C3_MELANOMA_SKIN	Malignant melanoma of skin	Indole-3-carboxylate levels	Weighted mode	14	-0.731765	0.548362	0.204958	-1.80655	0.343024	0.481059	0.164219	1.4092
GCST90199878	finn-b-C3_MELANOMA_SKIN	Malignant melanoma of skin	Sphingomyelin (d18:1/18:1, d18:2/18:0) levels	MR Egger	33	0.00593439	0.716556	0.993445	-1.39852	1.41039	1.00595	0.246963	4.09753
GCST90199878	finn-b-C3_MELANOMA_SKIN	Malignant melanoma of skin	Sphingomyelin (d18:1/18:1, d18:2/18:0) levels	Weighted median	33	0.228317	0.50409	0.6506	-0.7597	1.21633	1.25648	0.467807	3.37479
GCST90199878	finn-b-C3_MELANOMA_SKIN	Malignant melanoma of skin	Sphingomyelin (d18:1/18:1, d18:2/18:0) levels	Inverse variance weighted	33	-0.01147	0.333435	0.972559	-0.665003	0.642063	0.988596	0.514272	1.9004
GCST90199878	finn-b-C3_MELANOMA_SKIN	Malignant melanoma of skin	Sphingomyelin (d18:1/18:1, d18:2/18:0) levels	Simple mode	33	-0.951557	0.798252	0.242007	-2.51613	0.613017	0.386139	0.0807715	1.84599
GCST90199878	finn-b-C3_MELANOMA_SKIN	Malignant melanoma of skin	Sphingomyelin (d18:1/18:1, d18:2/18:0) levels	Weighted mode	33	0.386881	0.653579	0.558049	-0.894134	1.6679	1.47238	0.408962	5.301
GCST90199879	finn-b-C3_MELANOMA_SKIN	Malignant melanoma of skin	Ergothioneine levels	MR Egger	23	-0.00139869	0.152649	0.992776	-0.300591	0.297793	0.998602	0.740381	1.34688
GCST90199879	finn-b-C3_MELANOMA_SKIN	Malignant melanoma of skin	Ergothioneine levels	Weighted median	23	-0.0292648	0.155606	0.850822	-0.334253	0.275723	0.971159	0.715873	1.31748
GCST90199879	finn-b-C3_MELANOMA_SKIN	Malignant melanoma of skin	Ergothioneine levels	Inverse variance weighted	23	-0.0682106	0.135836	0.61556	-0.33445	0.198029	0.934064	0.715732	1.219
GCST90199879	finn-b-C3_MELANOMA_SKIN	Malignant melanoma of skin	Ergothioneine levels	Simple mode	23	-0.723332	0.690258	0.306054	-2.07624	0.629574	0.485133	0.125401	1.87681
GCST90199879	finn-b-C3_MELANOMA_SKIN	Malignant melanoma of skin	Ergothioneine levels	Weighted mode	23	-0.0231335	0.137128	0.867574	-0.291904	0.245637	0.977132	0.74684	1.27844
GCST90199880	finn-b-C3_MELANOMA_SKIN	Malignant melanoma of skin	Cis-4-decenoylcarnitine (C10:1) levels	MR Egger	27	0.0330879	0.448406	0.941765	-0.845787	0.911963	1.03364	0.429219	2.4892
GCST90199880	finn-b-C3_MELANOMA_SKIN	Malignant melanoma of skin	Cis-4-decenoylcarnitine (C10:1) levels	Weighted median	27	-0.0718153	0.362312	0.842878	-0.781946	0.638316	0.930703	0.457515	1.89329
GCST90199880	finn-b-C3_MELANOMA_SKIN	Malignant melanoma of skin	Cis-4-decenoylcarnitine (C10:1) levels	Inverse variance weighted	27	-0.0414263	0.25783	0.872351	-0.546772	0.46392	0.95942	0.578815	1.5903
GCST90199880	finn-b-C3_MELANOMA_SKIN	Malignant melanoma of skin	Cis-4-decenoylcarnitine (C10:1) levels	Simple mode	27	0.130965	0.651269	0.842192	-1.14552	1.40745	1.13993	0.318058	4.08553
GCST90199880	finn-b-C3_MELANOMA_SKIN	Malignant melanoma of skin	Cis-4-decenoylcarnitine (C10:1) levels	Weighted mode	27	-0.082118	0.328028	0.804294	-0.725054	0.560818	0.921163	0.484299	1.7521
GCST90199881	finn-b-C3_MELANOMA_SKIN	Malignant melanoma of skin	5-(galactosylhydroxy)-L-lysine levels	MR Egger	13	1.12597	0.861342	0.2178	-0.562259	2.8142	3.08321	0.56992	16.6799
GCST90199881	finn-b-C3_MELANOMA_SKIN	Malignant melanoma of skin	5-(galactosylhydroxy)-L-lysine levels	Weighted median	13	0.540231	0.613196	0.378313	-0.661634	1.74209	1.7164	0.516008	5.70929
GCST90199881	finn-b-C3_MELANOMA_SKIN	Malignant melanoma of skin	5-(galactosylhydroxy)-L-lysine levels	Inverse variance weighted	13	0.220849	0.440057	0.615763	-0.641663	1.08336	1.24714	0.526416	2.95459
GCST90199881	finn-b-C3_MELANOMA_SKIN	Malignant melanoma of skin	5-(galactosylhydroxy)-L-lysine levels	Simple mode	13	1.1595	0.893716	0.218883	-0.592181	2.91119	3.18835	0.55312	18.3786
GCST90199881	finn-b-C3_MELANOMA_SKIN	Malignant melanoma of skin	5-(galactosylhydroxy)-L-lysine levels	Weighted mode	13	0.850617	0.856747	0.340384	-0.828606	2.52984	2.34109	0.436658	12.5515
GCST90199882	finn-b-C3_MELANOMA_SKIN	Malignant melanoma of skin	2s,3R-dihydroxybutyrate levels	MR Egger	24	-0.212602	0.648797	0.746246	-1.48425	1.05904	0.808477	0.226673	2.8836
GCST90199882	finn-b-C3_MELANOMA_SKIN	Malignant melanoma of skin	2s,3R-dihydroxybutyrate levels	Weighted median	24	0.408109	0.533065	0.443921	-0.636699	1.45292	1.50397	0.529036	4.27557
GCST90199882	finn-b-C3_MELANOMA_SKIN	Malignant melanoma of skin	2s,3R-dihydroxybutyrate levels	Inverse variance weighted	24	0.284686	0.373495	0.445928	-0.447364	1.01674	1.32934	0.639311	2.76416
GCST90199882	finn-b-C3_MELANOMA_SKIN	Malignant melanoma of skin	2s,3R-dihydroxybutyrate levels	Simple mode	24	0.204044	0.871669	0.816991	-1.50443	1.91252	1.22635	0.222144	6.7701
GCST90199882	finn-b-C3_MELANOMA_SKIN	Malignant melanoma of skin	2s,3R-dihydroxybutyrate levels	Weighted mode	24	0.204044	0.651209	0.756853	-1.07233	1.48041	1.22635	0.342212	4.39476
GCST90199883	finn-b-C3_MELANOMA_SKIN	Malignant melanoma of skin	Cysteinylglycine disulfide levels	MR Egger	18	0.0354788	0.638118	0.95635	-1.21523	1.28619	1.03612	0.296641	3.61897
GCST90199883	finn-b-C3_MELANOMA_SKIN	Malignant melanoma of skin	Cysteinylglycine disulfide levels	Weighted median	18	0.0972248	0.420011	0.816941	-0.725998	0.920447	1.10211	0.483842	2.51041
GCST90199883	finn-b-C3_MELANOMA_SKIN	Malignant melanoma of skin	Cysteinylglycine disulfide levels	Inverse variance weighted	18	0.108092	0.341244	0.751426	-0.560746	0.77693	1.11415	0.570783	2.17478
GCST90199883	finn-b-C3_MELANOMA_SKIN	Malignant melanoma of skin	Cysteinylglycine disulfide levels	Simple mode	18	-0.0870398	0.762665	0.910475	-1.58186	1.40778	0.916641	0.205592	4.08689
GCST90199883	finn-b-C3_MELANOMA_SKIN	Malignant melanoma of skin	Cysteinylglycine disulfide levels	Weighted mode	18	0.0812086	0.422682	0.849919	-0.747249	0.909666	1.0846	0.473668	2.48349
GCST90199884	finn-b-C3_MELANOMA_SKIN	Malignant melanoma of skin	2,3-dihydroxyisovalerate levels	MR Egger	26	-0.411971	0.64084	0.52641	-1.66802	0.844077	0.662344	0.188621	2.32583
GCST90199884	finn-b-C3_MELANOMA_SKIN	Malignant melanoma of skin	2,3-dihydroxyisovalerate levels	Weighted median	26	-0.219382	0.521413	0.673941	-1.24135	0.802588	0.803015	0.288993	2.23131
GCST90199884	finn-b-C3_MELANOMA_SKIN	Malignant melanoma of skin	2,3-dihydroxyisovalerate levels	Inverse variance weighted	26	-0.162079	0.355258	0.648225	-0.858385	0.534226	0.850374	0.423846	1.70613
GCST90199884	finn-b-C3_MELANOMA_SKIN	Malignant melanoma of skin	2,3-dihydroxyisovalerate levels	Simple mode	26	0.194303	0.906367	0.831993	-1.58218	1.97078	1.21446	0.205527	7.17629
GCST90199884	finn-b-C3_MELANOMA_SKIN	Malignant melanoma of skin	2,3-dihydroxyisovalerate levels	Weighted mode	26	-0.311247	0.560833	0.583845	-1.41048	0.787986	0.732533	0.244026	2.19896
GCST90199885	finn-b-C3_MELANOMA_SKIN	Malignant melanoma of skin	Alpha-ketoglutaramate levels	MR Egger	19	0.402481	0.705365	0.575737	-0.980035	1.785	1.49553	0.375298	5.95956
GCST90199885	finn-b-C3_MELANOMA_SKIN	Malignant melanoma of skin	Alpha-ketoglutaramate levels	Weighted median	19	0.588132	0.500085	0.23957	-0.392035	1.5683	1.80062	0.67568	4.79848
GCST90199885	finn-b-C3_MELANOMA_SKIN	Malignant melanoma of skin	Alpha-ketoglutaramate levels	Inverse variance weighted	19	0.520913	0.387834	0.179229	-0.239243	1.28107	1.68356	0.787224	3.60048
GCST90199885	finn-b-C3_MELANOMA_SKIN	Malignant melanoma of skin	Alpha-ketoglutaramate levels	Simple mode	19	0.217143	0.822522	0.794781	-1.395	1.82929	1.24252	0.247833	6.22945
GCST90199885	finn-b-C3_MELANOMA_SKIN	Malignant melanoma of skin	Alpha-ketoglutaramate levels	Weighted mode	19	0.440308	0.473676	0.3649	-0.488097	1.36871	1.55319	0.613793	3.93029
GCST90199886	finn-b-C3_MELANOMA_SKIN	Malignant melanoma of skin	3-methylglutaconate levels	MR Egger	21	-0.815451	0.415528	0.0645239	-1.62989	-0.00101716	0.44244	0.195952	0.998983
GCST90199886	finn-b-C3_MELANOMA_SKIN	Malignant melanoma of skin	3-methylglutaconate levels	Weighted median	21	-0.591932	0.327533	0.0707242	-1.2339	0.0500325	0.553257	0.291156	1.05131
GCST90199886	finn-b-C3_MELANOMA_SKIN	Malignant melanoma of skin	3-methylglutaconate levels	Inverse variance weighted	21	-0.346536	0.248645	0.163408	-0.83388	0.140807	0.707133	0.434361	1.1512
GCST90199886	finn-b-C3_MELANOMA_SKIN	Malignant melanoma of skin	3-methylglutaconate levels	Simple mode	21	-0.419433	0.652317	0.527535	-1.69797	0.859109	0.65742	0.183054	2.36106
GCST90199886	finn-b-C3_MELANOMA_SKIN	Malignant melanoma of skin	3-methylglutaconate levels	Weighted mode	21	-0.605196	0.304399	0.0606544	-1.20182	-0.0085744	0.545967	0.300647	0.991462
GCST90199887	finn-b-C3_MELANOMA_SKIN	Malignant melanoma of skin	(16 or 17)-methylstearate (a19:0 or i19:0) levels	MR Egger	20	-0.30265	0.350252	0.398906	-0.989145	0.383844	0.738857	0.371895	1.46792
GCST90199887	finn-b-C3_MELANOMA_SKIN	Malignant melanoma of skin	(16 or 17)-methylstearate (a19:0 or i19:0) levels	Weighted median	20	-0.209855	0.347561	0.545981	-0.891075	0.471364	0.810702	0.410215	1.60218
GCST90199887	finn-b-C3_MELANOMA_SKIN	Malignant melanoma of skin	(16 or 17)-methylstearate (a19:0 or i19:0) levels	Inverse variance weighted	20	-0.186344	0.272801	0.494558	-0.721033	0.348345	0.829988	0.48625	1.41672
GCST90199887	finn-b-C3_MELANOMA_SKIN	Malignant melanoma of skin	(16 or 17)-methylstearate (a19:0 or i19:0) levels	Simple mode	20	-0.192781	0.994633	0.848373	-2.14226	1.7567	0.824662	0.117389	5.79329
GCST90199887	finn-b-C3_MELANOMA_SKIN	Malignant melanoma of skin	(16 or 17)-methylstearate (a19:0 or i19:0) levels	Weighted mode	20	-0.218264	0.330315	0.516689	-0.865682	0.429153	0.803913	0.420765	1.53596
GCST90199888	finn-b-C3_MELANOMA_SKIN	Malignant melanoma of skin	Cinnamoylglycine levels	MR Egger	33	-0.244822	0.558071	0.663926	-1.33864	0.848998	0.782844	0.262202	2.3373
GCST90199888	finn-b-C3_MELANOMA_SKIN	Malignant melanoma of skin	Cinnamoylglycine levels	Weighted median	33	0.0274503	0.491829	0.955491	-0.936534	0.991435	1.02783	0.391984	2.6951
GCST90199888	finn-b-C3_MELANOMA_SKIN	Malignant melanoma of skin	Cinnamoylglycine levels	Inverse variance weighted	33	0.0889703	0.316648	0.778729	-0.53166	0.709601	1.09305	0.587629	2.03318
GCST90199888	finn-b-C3_MELANOMA_SKIN	Malignant melanoma of skin	Cinnamoylglycine levels	Simple mode	33	-0.0252225	0.845413	0.976384	-1.68223	1.63179	0.975093	0.185958	5.113
GCST90199888	finn-b-C3_MELANOMA_SKIN	Malignant melanoma of skin	Cinnamoylglycine levels	Weighted mode	33	-0.146722	0.489636	0.766379	-1.10641	0.812965	0.863534	0.330745	2.25458
GCST90199889	finn-b-C3_MELANOMA_SKIN	Malignant melanoma of skin	2R,3R-dihydroxybutyrate levels	MR Egger	30	0.105132	0.645433	0.871778	-1.15992	1.37018	1.11086	0.313512	3.93606
GCST90199889	finn-b-C3_MELANOMA_SKIN	Malignant melanoma of skin	2R,3R-dihydroxybutyrate levels	Weighted median	30	-0.0935627	0.442703	0.832619	-0.961261	0.774135	0.910681	0.38241	2.16872
GCST90199889	finn-b-C3_MELANOMA_SKIN	Malignant melanoma of skin	2R,3R-dihydroxybutyrate levels	Inverse variance weighted	30	0.324855	0.29116	0.26454	-0.245819	0.895528	1.38383	0.782064	2.44863
GCST90199889	finn-b-C3_MELANOMA_SKIN	Malignant melanoma of skin	2R,3R-dihydroxybutyrate levels	Simple mode	30	0.100315	0.776193	0.898061	-1.42102	1.62165	1.10552	0.241467	5.06145
GCST90199889	finn-b-C3_MELANOMA_SKIN	Malignant melanoma of skin	2R,3R-dihydroxybutyrate levels	Weighted mode	30	-0.0286202	0.506866	0.955359	-1.02208	0.964837	0.971786	0.359847	2.62436
GCST90199890	finn-b-C3_MELANOMA_SKIN	Malignant melanoma of skin	4-hydroxyglutamate levels	MR Egger	25	0.0590672	0.773166	0.939764	-1.45634	1.57447	1.06085	0.233088	4.82819
GCST90199890	finn-b-C3_MELANOMA_SKIN	Malignant melanoma of skin	4-hydroxyglutamate levels	Weighted median	25	-0.266923	0.500818	0.594051	-1.24853	0.71468	0.765732	0.286927	2.04353
GCST90199890	finn-b-C3_MELANOMA_SKIN	Malignant melanoma of skin	4-hydroxyglutamate levels	Inverse variance weighted	25	-0.431139	0.366211	0.239076	-1.14891	0.286633	0.649768	0.316981	1.33194
GCST90199890	finn-b-C3_MELANOMA_SKIN	Malignant melanoma of skin	4-hydroxyglutamate levels	Simple mode	25	-0.0252147	0.896613	0.977797	-1.78258	1.73215	0.975101	0.168204	5.65278
GCST90199890	finn-b-C3_MELANOMA_SKIN	Malignant melanoma of skin	4-hydroxyglutamate levels	Weighted mode	25	-0.0547443	0.750428	0.94245	-1.52558	1.4161	0.946727	0.217494	4.121
GCST90199891	finn-b-C3_MELANOMA_SKIN	Malignant melanoma of skin	S-methylcysteine levels	MR Egger	19	0.510951	0.88041	0.569289	-1.21465	2.23655	1.66688	0.296813	9.36102
GCST90199891	finn-b-C3_MELANOMA_SKIN	Malignant melanoma of skin	S-methylcysteine levels	Weighted median	19	0.343096	0.489327	0.483204	-0.615985	1.30218	1.4093	0.540109	3.67729
GCST90199891	finn-b-C3_MELANOMA_SKIN	Malignant melanoma of skin	S-methylcysteine levels	Inverse variance weighted	19	0.757839	0.453468	0.0946811	-0.130959	1.64664	2.13366	0.877254	5.1895
GCST90199891	finn-b-C3_MELANOMA_SKIN	Malignant melanoma of skin	S-methylcysteine levels	Simple mode	19	0.311937	0.995041	0.757511	-1.63834	2.26222	1.36607	0.194302	9.60436
GCST90199891	finn-b-C3_MELANOMA_SKIN	Malignant melanoma of skin	S-methylcysteine levels	Weighted mode	19	0.252836	0.499256	0.618704	-0.725706	1.23138	1.28767	0.483983	3.42595
GCST90199892	finn-b-C3_MELANOMA_SKIN	Malignant melanoma of skin	Isoursodeoxycholate levels	MR Egger	20	1.43239	0.760903	0.0760369	-0.0589763	2.92376	4.18871	0.942729	18.6112
GCST90199892	finn-b-C3_MELANOMA_SKIN	Malignant melanoma of skin	Isoursodeoxycholate levels	Weighted median	20	0.277549	0.53746	0.605569	-0.775872	1.33097	1.31989	0.460302	3.78471
GCST90199892	finn-b-C3_MELANOMA_SKIN	Malignant melanoma of skin	Isoursodeoxycholate levels	Inverse variance weighted	20	0.0695085	0.401988	0.862721	-0.718387	0.857404	1.07198	0.487538	2.35703
GCST90199892	finn-b-C3_MELANOMA_SKIN	Malignant melanoma of skin	Isoursodeoxycholate levels	Simple mode	20	-0.796749	0.890174	0.38196	-2.54149	0.947993	0.450792	0.0787489	2.58052
GCST90199892	finn-b-C3_MELANOMA_SKIN	Malignant melanoma of skin	Isoursodeoxycholate levels	Weighted mode	20	0.261415	0.764607	0.736183	-1.23722	1.76004	1.29877	0.290191	5.8127
GCST90199893	finn-b-C3_MELANOMA_SKIN	Malignant melanoma of skin	Cis-4-decenoate (10:1n6) levels	MR Egger	21	0.39518	0.501823	0.44071	-0.588393	1.37875	1.48465	0.555219	3.96995
GCST90199893	finn-b-C3_MELANOMA_SKIN	Malignant melanoma of skin	Cis-4-decenoate (10:1n6) levels	Weighted median	21	0.252332	0.348466	0.46899	-0.430661	0.935326	1.28702	0.650079	2.54804
GCST90199893	finn-b-C3_MELANOMA_SKIN	Malignant melanoma of skin	Cis-4-decenoate (10:1n6) levels	Inverse variance weighted	21	0.192317	0.30054	0.522234	-0.396741	0.781376	1.21206	0.672508	2.18448
GCST90199893	finn-b-C3_MELANOMA_SKIN	Malignant melanoma of skin	Cis-4-decenoate (10:1n6) levels	Simple mode	21	1.13788	0.858472	0.199958	-0.544726	2.82049	3.12015	0.580001	16.785
GCST90199893	finn-b-C3_MELANOMA_SKIN	Malignant melanoma of skin	Cis-4-decenoate (10:1n6) levels	Weighted mode	21	0.271984	0.310921	0.392083	-0.33742	0.881389	1.31257	0.713609	2.41425
GCST90199894	finn-b-C3_MELANOMA_SKIN	Malignant melanoma of skin	4-oxo-retinoic acid levels	MR Egger	16	-0.641086	1.06052	0.555182	-2.71971	1.43754	0.52672	0.0658939	4.21031
GCST90199894	finn-b-C3_MELANOMA_SKIN	Malignant melanoma of skin	4-oxo-retinoic acid levels	Weighted median	16	-0.106142	0.713825	0.881794	-1.50524	1.29296	0.899297	0.221964	3.64354
GCST90199894	finn-b-C3_MELANOMA_SKIN	Malignant melanoma of skin	4-oxo-retinoic acid levels	Inverse variance weighted	16	0.059857	0.482662	0.901304	-0.88616	1.00587	1.06168	0.412236	2.7343
GCST90199894	finn-b-C3_MELANOMA_SKIN	Malignant melanoma of skin	4-oxo-retinoic acid levels	Simple mode	16	-0.681199	1.28239	0.603061	-3.19468	1.83228	0.50601	0.0409795	6.24815
GCST90199894	finn-b-C3_MELANOMA_SKIN	Malignant melanoma of skin	4-oxo-retinoic acid levels	Weighted mode	16	-0.796217	1.1496	0.499143	-3.04944	1.45701	0.451032	0.0473854	4.29309
GCST90199895	finn-b-C3_MELANOMA_SKIN	Malignant melanoma of skin	1-lignoceroyl-GPC (24:0) levels	MR Egger	16	1.0551	1.0202	0.318573	-0.944488	3.05469	2.87226	0.388879	21.2146
GCST90199895	finn-b-C3_MELANOMA_SKIN	Malignant melanoma of skin	1-lignoceroyl-GPC (24:0) levels	Weighted median	16	-0.20949	0.639316	0.743155	-1.46255	1.04357	0.810998	0.231645	2.83933
GCST90199895	finn-b-C3_MELANOMA_SKIN	Malignant melanoma of skin	1-lignoceroyl-GPC (24:0) levels	Inverse variance weighted	16	-0.687454	0.444203	0.121716	-1.55809	0.183184	0.502855	0.210538	1.20104
GCST90199895	finn-b-C3_MELANOMA_SKIN	Malignant melanoma of skin	1-lignoceroyl-GPC (24:0) levels	Simple mode	16	0.465985	1.09359	0.676081	-1.67745	2.60942	1.59358	0.18685	13.5911
GCST90199895	finn-b-C3_MELANOMA_SKIN	Malignant melanoma of skin	1-lignoceroyl-GPC (24:0) levels	Weighted mode	16	0.133701	0.787933	0.867525	-1.41065	1.67805	1.14305	0.243985	5.35511
GCST90199896	finn-b-C3_MELANOMA_SKIN	Malignant melanoma of skin	Sulfate levels	MR Egger	30	1.80904	0.843911	0.0408904	0.154974	3.4631	6.10458	1.16763	31.9159
GCST90199896	finn-b-C3_MELANOMA_SKIN	Malignant melanoma of skin	Sulfate levels	Weighted median	30	0.327427	0.471333	0.487255	-0.596387	1.25124	1.38739	0.550798	3.49467
GCST90199896	finn-b-C3_MELANOMA_SKIN	Malignant melanoma of skin	Sulfate levels	Inverse variance weighted	30	0.136523	0.337721	0.686029	-0.52541	0.798457	1.14628	0.591313	2.22211
GCST90199896	finn-b-C3_MELANOMA_SKIN	Malignant melanoma of skin	Sulfate levels	Simple mode	30	0.445027	0.833531	0.597476	-1.18869	2.07875	1.56053	0.304619	7.99445
GCST90199896	finn-b-C3_MELANOMA_SKIN	Malignant melanoma of skin	Sulfate levels	Weighted mode	30	0.559342	0.782236	0.480292	-0.973841	2.09253	1.74952	0.37763	8.10536
GCST90199897	finn-b-C3_MELANOMA_SKIN	Malignant melanoma of skin	4-hydroxy-2-oxoglutaric acid levels	MR Egger	28	0.0945529	0.766806	0.902812	-1.40839	1.59749	1.09917	0.244537	4.94063
GCST90199897	finn-b-C3_MELANOMA_SKIN	Malignant melanoma of skin	4-hydroxy-2-oxoglutaric acid levels	Weighted median	28	1.02496	0.548666	0.0617493	-0.0504269	2.10034	2.78698	0.950823	8.16899
GCST90199897	finn-b-C3_MELANOMA_SKIN	Malignant melanoma of skin	4-hydroxy-2-oxoglutaric acid levels	Inverse variance weighted	28	0.716595	0.378272	0.0581731	-0.0248179	1.45801	2.04745	0.975488	4.29739
GCST90199897	finn-b-C3_MELANOMA_SKIN	Malignant melanoma of skin	4-hydroxy-2-oxoglutaric acid levels	Simple mode	28	1.24429	1.04097	0.242355	-0.796003	3.28458	3.47047	0.451128	26.6979
GCST90199897	finn-b-C3_MELANOMA_SKIN	Malignant melanoma of skin	4-hydroxy-2-oxoglutaric acid levels	Weighted mode	28	1.14276	0.9968	0.261675	-0.810963	3.09649	3.13542	0.44443	22.1202
GCST90199898	finn-b-C3_MELANOMA_SKIN	Malignant melanoma of skin	Glycoursodeoxycholate levels	MR Egger	24	1.01259	0.728385	0.178379	-0.415045	2.44022	2.75272	0.660311	11.4756
GCST90199898	finn-b-C3_MELANOMA_SKIN	Malignant melanoma of skin	Glycoursodeoxycholate levels	Weighted median	24	-0.325126	0.522686	0.533922	-1.34959	0.699338	0.722436	0.259346	2.01242
GCST90199898	finn-b-C3_MELANOMA_SKIN	Malignant melanoma of skin	Glycoursodeoxycholate levels	Inverse variance weighted	24	0.300821	0.403666	0.456137	-0.490364	1.09201	1.35097	0.612403	2.98025
GCST90199898	finn-b-C3_MELANOMA_SKIN	Malignant melanoma of skin	Glycoursodeoxycholate levels	Simple mode	24	-0.4325	0.917167	0.641683	-2.23015	1.36515	0.648885	0.107513	3.9163
GCST90199898	finn-b-C3_MELANOMA_SKIN	Malignant melanoma of skin	Glycoursodeoxycholate levels	Weighted mode	24	-0.570997	0.695542	0.420109	-1.93426	0.792265	0.564962	0.144531	2.20839
GCST90199899	finn-b-C3_MELANOMA_SKIN	Malignant melanoma of skin	1-(1-enyl-palmitoyl)-GPC (p-16:0) levels	MR Egger	25	0.705316	0.949952	0.465315	-1.15659	2.56722	2.02449	0.314557	13.0296
GCST90199899	finn-b-C3_MELANOMA_SKIN	Malignant melanoma of skin	1-(1-enyl-palmitoyl)-GPC (p-16:0) levels	Weighted median	25	-0.64172	0.545348	0.239308	-1.7106	0.427161	0.526386	0.180757	1.5329
GCST90199899	finn-b-C3_MELANOMA_SKIN	Malignant melanoma of skin	1-(1-enyl-palmitoyl)-GPC (p-16:0) levels	Inverse variance weighted	25	-0.467974	0.366899	0.202138	-1.1871	0.251148	0.62627	0.305106	1.2855
GCST90199899	finn-b-C3_MELANOMA_SKIN	Malignant melanoma of skin	1-(1-enyl-palmitoyl)-GPC (p-16:0) levels	Simple mode	25	-0.760846	0.989899	0.449623	-2.70105	1.17936	0.467271	0.0671352	3.25228
GCST90199899	finn-b-C3_MELANOMA_SKIN	Malignant melanoma of skin	1-(1-enyl-palmitoyl)-GPC (p-16:0) levels	Weighted mode	25	-0.760846	0.881719	0.396727	-2.48901	0.967323	0.467271	0.0829917	2.63089
GCST90199900	finn-b-C3_MELANOMA_SKIN	Malignant melanoma of skin	Argininate levels	MR Egger	27	0.472014	0.74016	0.529455	-0.978699	1.92273	1.60322	0.3758	6.83959
GCST90199900	finn-b-C3_MELANOMA_SKIN	Malignant melanoma of skin	Argininate levels	Weighted median	27	0.461617	0.451823	0.306935	-0.423957	1.34719	1.58664	0.654452	3.8466
GCST90199900	finn-b-C3_MELANOMA_SKIN	Malignant melanoma of skin	Argininate levels	Inverse variance weighted	27	0.488161	0.332407	0.141951	-0.163357	1.13968	1.62932	0.849288	3.12577
GCST90199900	finn-b-C3_MELANOMA_SKIN	Malignant melanoma of skin	Argininate levels	Simple mode	27	0.390084	0.762989	0.613485	-1.10537	1.88554	1.47711	0.331087	6.58993
GCST90199900	finn-b-C3_MELANOMA_SKIN	Malignant melanoma of skin	Argininate levels	Weighted mode	27	0.572365	0.659362	0.393304	-0.719984	1.86471	1.77245	0.48676	6.45409
GCST90199901	finn-b-C3_MELANOMA_SKIN	Malignant melanoma of skin	1-methyl-5-imidazoleacetate levels	MR Egger	29	0.00646493	0.843778	0.993943	-1.64734	1.66027	1.00649	0.192561	5.26073
GCST90199901	finn-b-C3_MELANOMA_SKIN	Malignant melanoma of skin	1-methyl-5-imidazoleacetate levels	Weighted median	29	-0.215399	0.515536	0.676082	-1.22585	0.795051	0.80622	0.293509	2.21455
GCST90199901	finn-b-C3_MELANOMA_SKIN	Malignant melanoma of skin	1-methyl-5-imidazoleacetate levels	Inverse variance weighted	29	0.0290107	0.369805	0.937471	-0.695808	0.753829	1.02944	0.498672	2.12512
GCST90199901	finn-b-C3_MELANOMA_SKIN	Malignant melanoma of skin	1-methyl-5-imidazoleacetate levels	Simple mode	29	-0.272185	0.861721	0.75445	-1.96116	1.41679	0.761713	0.140695	4.12385
GCST90199901	finn-b-C3_MELANOMA_SKIN	Malignant melanoma of skin	1-methyl-5-imidazoleacetate levels	Weighted mode	29	-0.334971	0.826655	0.688401	-1.95522	1.28527	0.715359	0.141534	3.61566
GCST90199902	finn-b-C3_MELANOMA_SKIN	Malignant melanoma of skin	Hydantoin-5-propionate levels	MR Egger	16	-0.927107	0.784019	0.2567	-2.46378	0.609571	0.395697	0.0851122	1.83964
GCST90199902	finn-b-C3_MELANOMA_SKIN	Malignant melanoma of skin	Hydantoin-5-propionate levels	Weighted median	16	-0.181651	0.556059	0.743913	-1.27153	0.908225	0.833892	0.280403	2.47992
GCST90199902	finn-b-C3_MELANOMA_SKIN	Malignant melanoma of skin	Hydantoin-5-propionate levels	Inverse variance weighted	16	-0.846375	0.375464	0.0241828	-1.58228	-0.110466	0.428967	0.205505	0.895417
GCST90199902	finn-b-C3_MELANOMA_SKIN	Malignant melanoma of skin	Hydantoin-5-propionate levels	Simple mode	16	-0.141114	0.892128	0.876427	-1.88969	1.60746	0.86839	0.151119	4.99011
GCST90199902	finn-b-C3_MELANOMA_SKIN	Malignant melanoma of skin	Hydantoin-5-propionate levels	Weighted mode	16	-0.0661726	0.701201	0.926064	-1.44053	1.30818	0.935969	0.236803	3.69944
GCST90199903	finn-b-C3_MELANOMA_SKIN	Malignant melanoma of skin	2-oxoarginine levels	MR Egger	21	-1.41444	1.34262	0.305327	-4.04597	1.21709	0.243061	0.0174927	3.37734
GCST90199903	finn-b-C3_MELANOMA_SKIN	Malignant melanoma of skin	2-oxoarginine levels	Weighted median	21	-0.294488	0.627462	0.638832	-1.52431	0.935336	0.744913	0.217771	2.54807
GCST90199903	finn-b-C3_MELANOMA_SKIN	Malignant melanoma of skin	2-oxoarginine levels	Inverse variance weighted	21	-0.330469	0.429945	0.442112	-1.17316	0.512224	0.718586	0.309387	1.669
GCST90199903	finn-b-C3_MELANOMA_SKIN	Malignant melanoma of skin	2-oxoarginine levels	Simple mode	21	-0.291316	1.32267	0.827911	-2.88375	2.30112	0.74728	0.0559245	9.98538
GCST90199903	finn-b-C3_MELANOMA_SKIN	Malignant melanoma of skin	2-oxoarginine levels	Weighted mode	21	-1.65702	1.3532	0.234983	-4.30928	0.995242	0.190706	0.0134432	2.70538
GCST90199904	finn-b-C3_MELANOMA_SKIN	Malignant melanoma of skin	Pantoate levels	MR Egger	26	-0.723847	0.837963	0.39624	-2.36625	0.918561	0.484883	0.0938315	2.50568
GCST90199904	finn-b-C3_MELANOMA_SKIN	Malignant melanoma of skin	Pantoate levels	Weighted median	26	-0.299263	0.548773	0.585526	-1.37486	0.776331	0.741364	0.252876	2.17348
GCST90199904	finn-b-C3_MELANOMA_SKIN	Malignant melanoma of skin	Pantoate levels	Inverse variance weighted	26	-0.658272	0.402238	0.10173	-1.44666	0.130115	0.517745	0.235355	1.13896
GCST90199904	finn-b-C3_MELANOMA_SKIN	Malignant melanoma of skin	Pantoate levels	Simple mode	26	-0.570429	0.970656	0.562022	-2.47291	1.33206	0.565283	0.0843387	3.78883
GCST90199904	finn-b-C3_MELANOMA_SKIN	Malignant melanoma of skin	Pantoate levels	Weighted mode	26	-0.483023	0.870782	0.584029	-2.18976	1.22371	0.616916	0.111944	3.39977
GCST90199905	finn-b-C3_MELANOMA_SKIN	Malignant melanoma of skin	Formiminoglutamate levels	MR Egger	24	0.436902	0.660527	0.515196	-0.857732	1.73154	1.5479	0.424123	5.64932
GCST90199905	finn-b-C3_MELANOMA_SKIN	Malignant melanoma of skin	Formiminoglutamate levels	Weighted median	24	-0.167024	0.506489	0.741575	-1.15974	0.825694	0.846179	0.313567	2.28346
GCST90199905	finn-b-C3_MELANOMA_SKIN	Malignant melanoma of skin	Formiminoglutamate levels	Inverse variance weighted	24	-0.127807	0.369878	0.72969	-0.852768	0.597154	0.880023	0.426233	1.81694
GCST90199905	finn-b-C3_MELANOMA_SKIN	Malignant melanoma of skin	Formiminoglutamate levels	Simple mode	24	-0.881606	0.974307	0.374924	-2.79125	1.02804	0.414117	0.0613447	2.79557
GCST90199905	finn-b-C3_MELANOMA_SKIN	Malignant melanoma of skin	Formiminoglutamate levels	Weighted mode	24	0.869704	0.739894	0.251842	-0.580488	2.3199	2.3862	0.559625	10.1746
GCST90199906	finn-b-C3_MELANOMA_SKIN	Malignant melanoma of skin	1-(1-enyl-palmitoyl)-GPE (p-16:0) levels	MR Egger	22	-0.487728	1.13034	0.670729	-2.70319	1.72774	0.61402	0.0669912	5.62791
GCST90199906	finn-b-C3_MELANOMA_SKIN	Malignant melanoma of skin	1-(1-enyl-palmitoyl)-GPE (p-16:0) levels	Weighted median	22	-0.699377	0.640671	0.274994	-1.95509	0.556337	0.496895	0.141551	1.74427
GCST90199906	finn-b-C3_MELANOMA_SKIN	Malignant melanoma of skin	1-(1-enyl-palmitoyl)-GPE (p-16:0) levels	Inverse variance weighted	22	-0.284698	0.474838	0.548794	-1.21538	0.645985	0.752242	0.296597	1.90787
GCST90199906	finn-b-C3_MELANOMA_SKIN	Malignant melanoma of skin	1-(1-enyl-palmitoyl)-GPE (p-16:0) levels	Simple mode	22	-1.21316	1.2513	0.343319	-3.66571	1.23938	0.297256	0.0255861	3.45348
GCST90199906	finn-b-C3_MELANOMA_SKIN	Malignant melanoma of skin	1-(1-enyl-palmitoyl)-GPE (p-16:0) levels	Weighted mode	22	-1.12707	1.02735	0.285035	-3.14069	0.886541	0.32398	0.043253	2.42672
GCST90199907	finn-b-C3_MELANOMA_SKIN	Malignant melanoma of skin	S-methylcysteine sulfoxide levels	MR Egger	21	-0.088374	0.907668	0.923457	-1.8674	1.69066	0.915418	0.154524	5.42304
GCST90199907	finn-b-C3_MELANOMA_SKIN	Malignant melanoma of skin	S-methylcysteine sulfoxide levels	Weighted median	21	-0.281508	0.628589	0.654268	-1.51354	0.950527	0.754645	0.220129	2.58707
GCST90199907	finn-b-C3_MELANOMA_SKIN	Malignant melanoma of skin	S-methylcysteine sulfoxide levels	Inverse variance weighted	21	0.243772	0.448702	0.586936	-0.635685	1.12323	1.27605	0.529573	3.07476
GCST90199907	finn-b-C3_MELANOMA_SKIN	Malignant melanoma of skin	S-methylcysteine sulfoxide levels	Simple mode	21	-1.0839	1.13034	0.349052	-3.29936	1.13157	0.338274	0.0369067	3.10051
GCST90199907	finn-b-C3_MELANOMA_SKIN	Malignant melanoma of skin	S-methylcysteine sulfoxide levels	Weighted mode	21	-0.656438	1.1379	0.570455	-2.88673	1.57385	0.518696	0.0557584	4.8252
GCST90199908	finn-b-C3_MELANOMA_SKIN	Malignant melanoma of skin	2-o-methylascorbic acid levels	MR Egger	28	0.122676	0.449062	0.786871	-0.757485	1.00284	1.13052	0.468844	2.72601
GCST90199908	finn-b-C3_MELANOMA_SKIN	Malignant melanoma of skin	2-o-methylascorbic acid levels	Weighted median	28	0.0360223	0.318875	0.910057	-0.588972	0.661016	1.03668	0.554897	1.93676
GCST90199908	finn-b-C3_MELANOMA_SKIN	Malignant melanoma of skin	2-o-methylascorbic acid levels	Inverse variance weighted	28	-0.222203	0.259119	0.39115	-0.730076	0.28567	0.800753	0.481872	1.33065
GCST90199908	finn-b-C3_MELANOMA_SKIN	Malignant melanoma of skin	2-o-methylascorbic acid levels	Simple mode	28	-1.13206	0.94844	0.243017	-2.991	0.726884	0.322369	0.0502372	2.06862
GCST90199908	finn-b-C3_MELANOMA_SKIN	Malignant melanoma of skin	2-o-methylascorbic acid levels	Weighted mode	28	-0.00596103	0.333194	0.985858	-0.659021	0.647099	0.994057	0.517358	1.90999
GCST90199909	finn-b-C3_MELANOMA_SKIN	Malignant melanoma of skin	Eicosanedioate (C20-DC) levels	MR Egger	15	0.122082	0.746071	0.872536	-1.34022	1.58438	1.12985	0.261789	4.87627
GCST90199909	finn-b-C3_MELANOMA_SKIN	Malignant melanoma of skin	Eicosanedioate (C20-DC) levels	Weighted median	15	-0.662657	0.564127	0.240131	-1.76835	0.443032	0.51548	0.170615	1.55742
GCST90199909	finn-b-C3_MELANOMA_SKIN	Malignant melanoma of skin	Eicosanedioate (C20-DC) levels	Inverse variance weighted	15	-0.29128	0.396316	0.462359	-1.06806	0.485499	0.747307	0.343675	1.62499
GCST90199909	finn-b-C3_MELANOMA_SKIN	Malignant melanoma of skin	Eicosanedioate (C20-DC) levels	Simple mode	15	-0.744067	0.919542	0.431954	-2.54637	1.05823	0.475177	0.0783657	2.88128
GCST90199909	finn-b-C3_MELANOMA_SKIN	Malignant melanoma of skin	Eicosanedioate (C20-DC) levels	Weighted mode	15	-0.767727	0.68809	0.28332	-2.11638	0.580928	0.464066	0.120467	1.7877
GCST90199910	finn-b-C3_MELANOMA_SKIN	Malignant melanoma of skin	1-(1-enyl-stearoyl)-GPE (p-18:0) levels	MR Egger	24	0.185943	0.612721	0.764382	-1.01499	1.38688	1.20435	0.362406	4.00233
GCST90199910	finn-b-C3_MELANOMA_SKIN	Malignant melanoma of skin	1-(1-enyl-stearoyl)-GPE (p-18:0) levels	Weighted median	24	0.0878212	0.545051	0.871995	-0.980478	1.15612	1.09179	0.375132	3.17758
GCST90199910	finn-b-C3_MELANOMA_SKIN	Malignant melanoma of skin	1-(1-enyl-stearoyl)-GPE (p-18:0) levels	Inverse variance weighted	24	0.280785	0.338009	0.406141	-0.381712	0.943283	1.32417	0.682691	2.5684
GCST90199910	finn-b-C3_MELANOMA_SKIN	Malignant melanoma of skin	1-(1-enyl-stearoyl)-GPE (p-18:0) levels	Simple mode	24	-0.806286	0.944577	0.402132	-2.65766	1.04508	0.446513	0.0701123	2.84364
GCST90199910	finn-b-C3_MELANOMA_SKIN	Malignant melanoma of skin	1-(1-enyl-stearoyl)-GPE (p-18:0) levels	Weighted mode	24	-0.0786961	0.532204	0.883735	-1.12182	0.964423	0.924321	0.325688	2.62327
GCST90199911	finn-b-C3_MELANOMA_SKIN	Malignant melanoma of skin	Beta-citrylglutamate levels	MR Egger	26	-0.720733	0.508239	0.169017	-1.71688	0.275417	0.486396	0.179625	1.31708
GCST90199911	finn-b-C3_MELANOMA_SKIN	Malignant melanoma of skin	Beta-citrylglutamate levels	Weighted median	26	-0.567264	0.352722	0.107781	-1.2586	0.124071	0.567075	0.284051	1.1321
GCST90199911	finn-b-C3_MELANOMA_SKIN	Malignant melanoma of skin	Beta-citrylglutamate levels	Inverse variance weighted	26	-0.519314	0.291655	0.074982	-1.09096	0.0523305	0.594928	0.335894	1.05372
GCST90199911	finn-b-C3_MELANOMA_SKIN	Malignant melanoma of skin	Beta-citrylglutamate levels	Simple mode	26	-0.247634	0.808412	0.761896	-1.83212	1.33685	0.780645	0.160074	3.80704
GCST90199911	finn-b-C3_MELANOMA_SKIN	Malignant melanoma of skin	Beta-citrylglutamate levels	Weighted mode	26	-0.515911	0.314164	0.113076	-1.13167	0.0998503	0.596957	0.322494	1.10501
GCST90199912	finn-b-C3_MELANOMA_SKIN	Malignant melanoma of skin	N-oleoyltaurine levels	MR Egger	21	-0.563249	0.782824	0.480584	-2.09758	0.971086	0.569356	0.122753	2.64081
GCST90199912	finn-b-C3_MELANOMA_SKIN	Malignant melanoma of skin	N-oleoyltaurine levels	Weighted median	21	0.0130177	0.507272	0.979527	-0.981236	1.00727	1.0131	0.374847	2.73812
GCST90199912	finn-b-C3_MELANOMA_SKIN	Malignant melanoma of skin	N-oleoyltaurine levels	Inverse variance weighted	21	-0.27451	0.332569	0.409132	-0.926345	0.377326	0.759945	0.395998	1.45838
GCST90199912	finn-b-C3_MELANOMA_SKIN	Malignant melanoma of skin	N-oleoyltaurine levels	Simple mode	21	0.329122	0.895568	0.717105	-1.42619	2.08444	1.38975	0.240222	8.04005
GCST90199912	finn-b-C3_MELANOMA_SKIN	Malignant melanoma of skin	N-oleoyltaurine levels	Weighted mode	21	-0.00880848	0.5966	0.988366	-1.17814	1.16053	0.99123	0.30785	3.19161
GCST90199913	finn-b-C3_MELANOMA_SKIN	Malignant melanoma of skin	Docosadioate (C22-DC) levels	MR Egger	25	-0.10131	0.61099	0.869754	-1.29885	1.09623	0.903653	0.272845	2.99286
GCST90199913	finn-b-C3_MELANOMA_SKIN	Malignant melanoma of skin	Docosadioate (C22-DC) levels	Weighted median	25	0.280195	0.496436	0.572473	-0.69282	1.25321	1.32339	0.500164	3.50157
GCST90199913	finn-b-C3_MELANOMA_SKIN	Malignant melanoma of skin	Docosadioate (C22-DC) levels	Inverse variance weighted	25	0.102875	0.338568	0.76124	-0.560719	0.766469	1.10835	0.570798	2.15215
GCST90199913	finn-b-C3_MELANOMA_SKIN	Malignant melanoma of skin	Docosadioate (C22-DC) levels	Simple mode	25	-0.111754	0.841928	0.895509	-1.76193	1.53843	0.894264	0.171713	4.65725
GCST90199913	finn-b-C3_MELANOMA_SKIN	Malignant melanoma of skin	Docosadioate (C22-DC) levels	Weighted mode	25	0.187226	0.618249	0.764626	-1.02454	1.39899	1.2059	0.358961	4.05112
GCST90199914	finn-b-C3_MELANOMA_SKIN	Malignant melanoma of skin	Oleoyl-linoleoyl-glycerol (18:1/18:2) [2] levels	MR Egger	29	-0.790596	0.689188	0.261388	-2.1414	0.560213	0.453575	0.11749	1.75105
GCST90199914	finn-b-C3_MELANOMA_SKIN	Malignant melanoma of skin	Oleoyl-linoleoyl-glycerol (18:1/18:2) [2] levels	Weighted median	29	0.411274	0.440304	0.350268	-0.451722	1.27427	1.50874	0.636531	3.57609
GCST90199914	finn-b-C3_MELANOMA_SKIN	Malignant melanoma of skin	Oleoyl-linoleoyl-glycerol (18:1/18:2) [2] levels	Inverse variance weighted	29	0.309112	0.298806	0.300908	-0.276549	0.894772	1.36221	0.758397	2.44678
GCST90199914	finn-b-C3_MELANOMA_SKIN	Malignant melanoma of skin	Oleoyl-linoleoyl-glycerol (18:1/18:2) [2] levels	Simple mode	29	0.236949	0.7701	0.760599	-1.27245	1.74635	1.26738	0.280145	5.73361
GCST90199914	finn-b-C3_MELANOMA_SKIN	Malignant melanoma of skin	Oleoyl-linoleoyl-glycerol (18:1/18:2) [2] levels	Weighted mode	29	0.187796	0.574347	0.74612	-0.937924	1.31352	1.20659	0.39144	3.71923
GCST90199915	finn-b-C3_MELANOMA_SKIN	Malignant melanoma of skin	Imidazole propionate levels	MR Egger	24	-0.133406	0.850875	0.876843	-1.80112	1.53431	0.87511	0.165114	4.63812
GCST90199915	finn-b-C3_MELANOMA_SKIN	Malignant melanoma of skin	Imidazole propionate levels	Weighted median	24	0.488006	0.530897	0.357985	-0.552551	1.52856	1.62906	0.57548	4.61155
GCST90199915	finn-b-C3_MELANOMA_SKIN	Malignant melanoma of skin	Imidazole propionate levels	Inverse variance weighted	24	0.463272	0.381689	0.224847	-0.284839	1.21138	1.58926	0.752135	3.35812
GCST90199915	finn-b-C3_MELANOMA_SKIN	Malignant melanoma of skin	Imidazole propionate levels	Simple mode	24	0.637849	0.965981	0.515613	-1.25547	2.53117	1.89241	0.284941	12.5682
GCST90199915	finn-b-C3_MELANOMA_SKIN	Malignant melanoma of skin	Imidazole propionate levels	Weighted mode	24	0.335004	0.797063	0.678168	-1.22724	1.89725	1.39795	0.293101	6.66752
GCST90199916	finn-b-C3_MELANOMA_SKIN	Malignant melanoma of skin	Carnitine C18:2 levels	MR Egger	29	0.206651	0.356215	0.566637	-0.49153	0.904832	1.22955	0.61169	2.47152
GCST90199916	finn-b-C3_MELANOMA_SKIN	Malignant melanoma of skin	Carnitine C18:2 levels	Weighted median	29	0.155688	0.317486	0.623866	-0.466584	0.77796	1.16846	0.627141	2.17703
GCST90199916	finn-b-C3_MELANOMA_SKIN	Malignant melanoma of skin	Carnitine C18:2 levels	Inverse variance weighted	29	0.363017	0.245049	0.138499	-0.11728	0.843314	1.43766	0.889336	2.32406
GCST90199916	finn-b-C3_MELANOMA_SKIN	Malignant melanoma of skin	Carnitine C18:2 levels	Simple mode	29	0.995873	0.605338	0.11112	-0.19059	2.18234	2.70709	0.826471	8.86699
GCST90199916	finn-b-C3_MELANOMA_SKIN	Malignant melanoma of skin	Carnitine C18:2 levels	Weighted mode	29	0.161269	0.296803	0.591186	-0.420465	0.743003	1.175	0.656742	2.10224
GCST90199917	finn-b-C3_MELANOMA_SKIN	Malignant melanoma of skin	Pregnanediol-3-glucuronide levels	MR Egger	35	0.202745	0.65877	0.760197	-1.08844	1.49393	1.22476	0.33674	4.45459
GCST90199917	finn-b-C3_MELANOMA_SKIN	Malignant melanoma of skin	Pregnanediol-3-glucuronide levels	Weighted median	35	-0.344009	0.42836	0.421926	-1.1836	0.495577	0.708922	0.306176	1.64144
GCST90199917	finn-b-C3_MELANOMA_SKIN	Malignant melanoma of skin	Pregnanediol-3-glucuronide levels	Inverse variance weighted	35	-0.154708	0.287478	0.590468	-0.718165	0.408748	0.856665	0.487646	1.50493
GCST90199917	finn-b-C3_MELANOMA_SKIN	Malignant melanoma of skin	Pregnanediol-3-glucuronide levels	Simple mode	35	-0.532442	0.751943	0.483717	-2.00625	0.941366	0.587169	0.134492	2.56348
GCST90199917	finn-b-C3_MELANOMA_SKIN	Malignant melanoma of skin	Pregnanediol-3-glucuronide levels	Weighted mode	35	-0.482508	0.533175	0.371849	-1.52753	0.562515	0.617233	0.217071	1.75508
GCST90199918	finn-b-C3_MELANOMA_SKIN	Malignant melanoma of skin	Carboxyethyl-gaba levels	MR Egger	20	-0.917134	0.402146	0.034973	-1.70534	-0.128927	0.399663	0.18171	0.879038
GCST90199918	finn-b-C3_MELANOMA_SKIN	Malignant melanoma of skin	Carboxyethyl-gaba levels	Weighted median	20	-0.900446	0.437852	0.0397335	-1.75864	-0.0422565	0.406388	0.17228	0.958624
GCST90199918	finn-b-C3_MELANOMA_SKIN	Malignant melanoma of skin	Carboxyethyl-gaba levels	Inverse variance weighted	20	-0.502445	0.275432	0.0681214	-1.04229	0.037403	0.60505	0.352645	1.03811
GCST90199918	finn-b-C3_MELANOMA_SKIN	Malignant melanoma of skin	Carboxyethyl-gaba levels	Simple mode	20	-0.475801	0.803023	0.560494	-2.04973	1.09812	0.621387	0.12877	2.99854
GCST90199918	finn-b-C3_MELANOMA_SKIN	Malignant melanoma of skin	Carboxyethyl-gaba levels	Weighted mode	20	-0.842882	0.38382	0.0407051	-1.59517	-0.090595	0.430468	0.202874	0.913388
GCST90199919	finn-b-C3_MELANOMA_SKIN	Malignant melanoma of skin	Alliin levels	MR Egger	19	-0.351674	0.784578	0.659645	-1.88945	1.1861	0.703509	0.151155	3.27428
GCST90199919	finn-b-C3_MELANOMA_SKIN	Malignant melanoma of skin	Alliin levels	Weighted median	19	-0.457067	0.504397	0.364848	-1.44568	0.531551	0.633138	0.235585	1.70157
GCST90199919	finn-b-C3_MELANOMA_SKIN	Malignant melanoma of skin	Alliin levels	Inverse variance weighted	19	-0.0471949	0.373565	0.899465	-0.779383	0.684993	0.953901	0.458689	1.98376
GCST90199919	finn-b-C3_MELANOMA_SKIN	Malignant melanoma of skin	Alliin levels	Simple mode	19	-0.307722	0.905964	0.738042	-2.08341	1.46797	0.73512	0.124505	4.3404
GCST90199919	finn-b-C3_MELANOMA_SKIN	Malignant melanoma of skin	Alliin levels	Weighted mode	19	-0.532112	0.766434	0.496377	-2.03432	0.970098	0.587363	0.130769	2.6382
GCST90199920	finn-b-C3_MELANOMA_SKIN	Malignant melanoma of skin	Trimethylamine n-oxide levels	MR Egger	15	-0.728052	1.3941	0.61029	-3.4605	2.00439	0.482849	0.0314142	7.42158
GCST90199920	finn-b-C3_MELANOMA_SKIN	Malignant melanoma of skin	Trimethylamine n-oxide levels	Weighted median	15	-0.226214	0.728473	0.756156	-1.65402	1.20159	0.797547	0.191279	3.32541
GCST90199920	finn-b-C3_MELANOMA_SKIN	Malignant melanoma of skin	Trimethylamine n-oxide levels	Inverse variance weighted	15	-0.34954	0.531105	0.51045	-1.3905	0.691425	0.705013	0.24895	1.99656
GCST90199920	finn-b-C3_MELANOMA_SKIN	Malignant melanoma of skin	Trimethylamine n-oxide levels	Simple mode	15	-0.882151	1.21683	0.480421	-3.26714	1.50284	0.413892	0.0381152	4.49444
GCST90199920	finn-b-C3_MELANOMA_SKIN	Malignant melanoma of skin	Trimethylamine n-oxide levels	Weighted mode	15	-0.180731	1.09672	0.871463	-2.33031	1.96884	0.834659	0.097266	7.16238
GCST90199921	finn-b-C3_MELANOMA_SKIN	Malignant melanoma of skin	Dihydroferulate levels	MR Egger	13	0.507909	1.08234	0.64804	-1.61347	2.62929	1.66181	0.199195	13.8639
GCST90199921	finn-b-C3_MELANOMA_SKIN	Malignant melanoma of skin	Dihydroferulate levels	Weighted median	13	-0.208012	0.789575	0.792205	-1.75558	1.33955	0.812197	0.172807	3.81734
GCST90199921	finn-b-C3_MELANOMA_SKIN	Malignant melanoma of skin	Dihydroferulate levels	Inverse variance weighted	13	-0.173922	0.62931	0.782264	-1.40737	1.05953	0.840362	0.244786	2.885
GCST90199921	finn-b-C3_MELANOMA_SKIN	Malignant melanoma of skin	Dihydroferulate levels	Simple mode	13	0.190044	1.59599	0.907185	-2.9381	3.31819	1.2093	0.0529664	27.6102
GCST90199921	finn-b-C3_MELANOMA_SKIN	Malignant melanoma of skin	Dihydroferulate levels	Weighted mode	13	-1.32149	1.08362	0.246079	-3.44539	0.802414	0.266738	0.0318923	2.23092
GCST90199922	finn-b-C3_MELANOMA_SKIN	Malignant melanoma of skin	Prolylglycine levels	MR Egger	29	-0.605949	0.818389	0.465437	-2.20999	0.998093	0.545557	0.109702	2.7131
GCST90199922	finn-b-C3_MELANOMA_SKIN	Malignant melanoma of skin	Prolylglycine levels	Weighted median	29	-0.644071	0.491551	0.1901	-1.60751	0.319369	0.52515	0.200386	1.37626
GCST90199922	finn-b-C3_MELANOMA_SKIN	Malignant melanoma of skin	Prolylglycine levels	Inverse variance weighted	29	-0.427854	0.372079	0.250185	-1.15713	0.301421	0.651907	0.314388	1.35178
GCST90199922	finn-b-C3_MELANOMA_SKIN	Malignant melanoma of skin	Prolylglycine levels	Simple mode	29	-0.909462	0.914455	0.328478	-2.70179	0.88287	0.402741	0.067085	2.41783
GCST90199922	finn-b-C3_MELANOMA_SKIN	Malignant melanoma of skin	Prolylglycine levels	Weighted mode	29	-0.876559	0.815448	0.291577	-2.47484	0.721718	0.416212	0.0841767	2.05797
GCST90199923	finn-b-C3_MELANOMA_SKIN	Malignant melanoma of skin	N-palmitoylglycine levels	MR Egger	20	-0.00140872	0.561478	0.998026	-1.10191	1.09909	0.998592	0.332237	3.00143
GCST90199923	finn-b-C3_MELANOMA_SKIN	Malignant melanoma of skin	N-palmitoylglycine levels	Weighted median	20	-0.515805	0.413407	0.212144	-1.32608	0.294474	0.59702	0.265515	1.34242
GCST90199923	finn-b-C3_MELANOMA_SKIN	Malignant melanoma of skin	N-palmitoylglycine levels	Inverse variance weighted	20	-0.644221	0.302357	0.033117	-1.23684	-0.0516009	0.525071	0.2903	0.949708
GCST90199923	finn-b-C3_MELANOMA_SKIN	Malignant melanoma of skin	N-palmitoylglycine levels	Simple mode	20	-1.90769	0.877159	0.0424767	-3.62692	-0.188459	0.148423	0.0265979	0.828234
GCST90199923	finn-b-C3_MELANOMA_SKIN	Malignant melanoma of skin	N-palmitoylglycine levels	Weighted mode	20	-0.394236	0.39219	0.327424	-1.16293	0.374456	0.674195	0.31257	1.4542
GCST90199924	finn-b-C3_MELANOMA_SKIN	Malignant melanoma of skin	N-methyltaurine levels	MR Egger	28	-0.195741	0.493079	0.694625	-1.16218	0.770694	0.822226	0.312805	2.16127
GCST90199924	finn-b-C3_MELANOMA_SKIN	Malignant melanoma of skin	N-methyltaurine levels	Weighted median	28	-0.0782372	0.375571	0.834983	-0.814357	0.657883	0.924745	0.442924	1.9307
GCST90199924	finn-b-C3_MELANOMA_SKIN	Malignant melanoma of skin	N-methyltaurine levels	Inverse variance weighted	28	-0.0978149	0.266842	0.713943	-0.620825	0.425195	0.906817	0.537501	1.52989
GCST90199924	finn-b-C3_MELANOMA_SKIN	Malignant melanoma of skin	N-methyltaurine levels	Simple mode	28	0.465741	0.719848	0.523095	-0.945161	1.87664	1.59319	0.388617	6.53154
GCST90199924	finn-b-C3_MELANOMA_SKIN	Malignant melanoma of skin	N-methyltaurine levels	Weighted mode	28	-0.221856	0.562605	0.69643	-1.32456	0.88085	0.801031	0.265919	2.41295
GCST90199925	finn-b-C3_MELANOMA_SKIN	Malignant melanoma of skin	Succinimide levels	MR Egger	21	-0.414998	0.336303	0.23225	-1.07415	0.244157	0.660342	0.341587	1.27654
GCST90199925	finn-b-C3_MELANOMA_SKIN	Malignant melanoma of skin	Succinimide levels	Weighted median	21	-0.379304	0.314255	0.227434	-0.995243	0.236635	0.684337	0.369634	1.26698
GCST90199925	finn-b-C3_MELANOMA_SKIN	Malignant melanoma of skin	Succinimide levels	Inverse variance weighted	21	-0.266772	0.226028	0.237898	-0.709787	0.176244	0.765848	0.491749	1.19273
GCST90199925	finn-b-C3_MELANOMA_SKIN	Malignant melanoma of skin	Succinimide levels	Simple mode	21	-0.434248	0.492298	0.388211	-1.39915	0.530656	0.647752	0.246806	1.70005
GCST90199925	finn-b-C3_MELANOMA_SKIN	Malignant melanoma of skin	Succinimide levels	Weighted mode	21	-0.476294	0.350743	0.189601	-1.16375	0.211162	0.621081	0.312313	1.23511
GCST90199926	finn-b-C3_MELANOMA_SKIN	Malignant melanoma of skin	N-acetylcarnosine levels	MR Egger	27	0.394495	0.313457	0.219827	-0.21988	1.00887	1.48363	0.802615	2.7425
GCST90199926	finn-b-C3_MELANOMA_SKIN	Malignant melanoma of skin	N-acetylcarnosine levels	Weighted median	27	0.301833	0.337024	0.370476	-0.358734	0.9624	1.35234	0.69856	2.61797
GCST90199926	finn-b-C3_MELANOMA_SKIN	Malignant melanoma of skin	N-acetylcarnosine levels	Inverse variance weighted	27	0.436561	0.231475	0.0592955	-0.0171302	0.890251	1.54738	0.983016	2.43574
GCST90199926	finn-b-C3_MELANOMA_SKIN	Malignant melanoma of skin	N-acetylcarnosine levels	Simple mode	27	0.543801	0.613344	0.383413	-0.658353	1.74596	1.72254	0.517703	5.73137
GCST90199926	finn-b-C3_MELANOMA_SKIN	Malignant melanoma of skin	N-acetylcarnosine levels	Weighted mode	27	0.303223	0.280628	0.289834	-0.246808	0.853254	1.35422	0.78129	2.34727
GCST90199927	finn-b-C3_MELANOMA_SKIN	Malignant melanoma of skin	Histidine betaine (hercynine) levels	MR Egger	16	-0.118303	1.02918	0.910118	-2.13549	1.89888	0.888427	0.118187	6.67842
GCST90199927	finn-b-C3_MELANOMA_SKIN	Malignant melanoma of skin	Histidine betaine (hercynine) levels	Weighted median	16	-0.568806	0.58386	0.329949	-1.71317	0.57556	0.566201	0.180293	1.77813
GCST90199927	finn-b-C3_MELANOMA_SKIN	Malignant melanoma of skin	Histidine betaine (hercynine) levels	Inverse variance weighted	16	-0.038924	0.433735	0.928493	-0.889045	0.811198	0.961824	0.411048	2.2506
GCST90199927	finn-b-C3_MELANOMA_SKIN	Malignant melanoma of skin	Histidine betaine (hercynine) levels	Simple mode	16	-0.789967	0.928206	0.408113	-2.60925	1.02932	0.45386	0.0735896	2.79916
GCST90199927	finn-b-C3_MELANOMA_SKIN	Malignant melanoma of skin	Histidine betaine (hercynine) levels	Weighted mode	16	-0.617915	0.877406	0.492065	-2.33763	1.1018	0.539067	0.096556	3.00958
GCST90199928	finn-b-C3_MELANOMA_SKIN	Malignant melanoma of skin	2-stearoyl-GPE (18:0) levels	MR Egger	31	1.01795	0.707455	0.160887	-0.368659	2.40457	2.76752	0.691661	11.0736
GCST90199928	finn-b-C3_MELANOMA_SKIN	Malignant melanoma of skin	2-stearoyl-GPE (18:0) levels	Weighted median	31	0.388233	0.469649	0.408438	-0.532278	1.30874	1.47437	0.587265	3.70152
GCST90199928	finn-b-C3_MELANOMA_SKIN	Malignant melanoma of skin	2-stearoyl-GPE (18:0) levels	Inverse variance weighted	31	0.542857	0.314373	0.0842051	-0.0733144	1.15903	1.72092	0.929309	3.18683
GCST90199928	finn-b-C3_MELANOMA_SKIN	Malignant melanoma of skin	2-stearoyl-GPE (18:0) levels	Simple mode	31	0.253206	0.862395	0.771079	-1.43709	1.9435	1.28815	0.237619	6.98315
GCST90199928	finn-b-C3_MELANOMA_SKIN	Malignant melanoma of skin	2-stearoyl-GPE (18:0) levels	Weighted mode	31	0.220304	0.68228	0.749015	-1.11696	1.55757	1.24646	0.327272	4.74729
GCST90199929	finn-b-C3_MELANOMA_SKIN	Malignant melanoma of skin	Margaroylcarnitine (C17) levels	MR Egger	26	0.305474	0.737279	0.682314	-1.13959	1.75054	1.35727	0.31995	5.75771
GCST90199929	finn-b-C3_MELANOMA_SKIN	Malignant melanoma of skin	Margaroylcarnitine (C17) levels	Weighted median	26	-0.431577	0.540682	0.424749	-1.49131	0.628159	0.649484	0.225077	1.87416
GCST90199929	finn-b-C3_MELANOMA_SKIN	Malignant melanoma of skin	Margaroylcarnitine (C17) levels	Inverse variance weighted	26	-0.192609	0.366577	0.599288	-0.9111	0.525882	0.824805	0.402082	1.69195
GCST90199929	finn-b-C3_MELANOMA_SKIN	Malignant melanoma of skin	Margaroylcarnitine (C17) levels	Simple mode	26	0.709281	0.962699	0.468125	-1.17761	2.59617	2.03253	0.308014	13.4123
GCST90199929	finn-b-C3_MELANOMA_SKIN	Malignant melanoma of skin	Margaroylcarnitine (C17) levels	Weighted mode	26	-0.29123	0.805439	0.720705	-1.86989	1.28743	0.747344	0.15414	3.62347
GCST90199930	finn-b-C3_MELANOMA_SKIN	Malignant melanoma of skin	(R)-3-hydroxybutyrylcarnitine levels	MR Egger	24	1.99586	1.05085	0.0707175	-0.0637994	4.05552	7.35851	0.938193	57.7149
GCST90199930	finn-b-C3_MELANOMA_SKIN	Malignant melanoma of skin	(R)-3-hydroxybutyrylcarnitine levels	Weighted median	24	0.687985	0.605465	0.255835	-0.498727	1.8747	1.9897	0.607303	6.51884
GCST90199930	finn-b-C3_MELANOMA_SKIN	Malignant melanoma of skin	(R)-3-hydroxybutyrylcarnitine levels	Inverse variance weighted	24	0.569189	0.452991	0.208931	-0.318674	1.45705	1.76683	0.727112	4.29329
GCST90199930	finn-b-C3_MELANOMA_SKIN	Malignant melanoma of skin	(R)-3-hydroxybutyrylcarnitine levels	Simple mode	24	0.93568	1.32343	0.48666	-1.65824	3.5296	2.54895	0.190475	34.1102
GCST90199930	finn-b-C3_MELANOMA_SKIN	Malignant melanoma of skin	(R)-3-hydroxybutyrylcarnitine levels	Weighted mode	24	0.794715	1.15421	0.498001	-1.46753	3.05696	2.21381	0.230494	21.2628
GCST90199931	finn-b-C3_MELANOMA_SKIN	Malignant melanoma of skin	Lanthionine levels	MR Egger	28	0.443575	1.09251	0.688053	-1.69773	2.58488	1.55827	0.183098	13.2618
GCST90199931	finn-b-C3_MELANOMA_SKIN	Malignant melanoma of skin	Lanthionine levels	Weighted median	28	-0.0006055	0.603983	0.9992	-1.18441	1.1832	0.999395	0.305926	3.26481
GCST90199931	finn-b-C3_MELANOMA_SKIN	Malignant melanoma of skin	Lanthionine levels	Inverse variance weighted	28	-0.0755602	0.417637	0.856428	-0.894128	0.743008	0.927224	0.408964	2.10225
GCST90199931	finn-b-C3_MELANOMA_SKIN	Malignant melanoma of skin	Lanthionine levels	Simple mode	28	-0.151334	1.13738	0.895136	-2.38059	2.07793	0.85956	0.0924955	7.98789
GCST90199931	finn-b-C3_MELANOMA_SKIN	Malignant melanoma of skin	Lanthionine levels	Weighted mode	28	-0.326373	0.996291	0.745749	-2.2791	1.62636	0.721536	0.102376	5.08531
GCST90199932	finn-b-C3_MELANOMA_SKIN	Malignant melanoma of skin	Mannonate levels	MR Egger	22	-0.177037	0.221482	0.43349	-0.611142	0.257067	0.837749	0.542731	1.29313
GCST90199932	finn-b-C3_MELANOMA_SKIN	Malignant melanoma of skin	Mannonate levels	Weighted median	22	-0.204225	0.211954	0.335278	-0.619655	0.211204	0.815279	0.53813	1.23516
GCST90199932	finn-b-C3_MELANOMA_SKIN	Malignant melanoma of skin	Mannonate levels	Inverse variance weighted	22	-0.32406	0.191847	0.091189	-0.700079	0.05196	0.723207	0.496546	1.05333
GCST90199932	finn-b-C3_MELANOMA_SKIN	Malignant melanoma of skin	Mannonate levels	Simple mode	22	-0.799014	0.939599	0.404707	-2.64063	1.0426	0.449772	0.0713165	2.83658
GCST90199932	finn-b-C3_MELANOMA_SKIN	Malignant melanoma of skin	Mannonate levels	Weighted mode	22	-0.192031	0.211839	0.374957	-0.607236	0.223173	0.825281	0.544855	1.25004
GCST90199933	finn-b-C3_MELANOMA_SKIN	Malignant melanoma of skin	3b-hydroxy-5-cholenoic acid levels	MR Egger	30	-0.584064	0.835068	0.490059	-2.2208	1.05267	0.557628	0.108523	2.86529
GCST90199933	finn-b-C3_MELANOMA_SKIN	Malignant melanoma of skin	3b-hydroxy-5-cholenoic acid levels	Weighted median	30	0.110043	0.458015	0.810128	-0.787665	1.00775	1.11633	0.454906	2.73943
GCST90199933	finn-b-C3_MELANOMA_SKIN	Malignant melanoma of skin	3b-hydroxy-5-cholenoic acid levels	Inverse variance weighted	30	0.0902746	0.353452	0.798408	-0.602492	0.783041	1.09447	0.547446	2.18812
GCST90199933	finn-b-C3_MELANOMA_SKIN	Malignant melanoma of skin	3b-hydroxy-5-cholenoic acid levels	Simple mode	30	-0.0808746	0.891788	0.928364	-1.82878	1.66703	0.922309	0.160609	5.29642
GCST90199933	finn-b-C3_MELANOMA_SKIN	Malignant melanoma of skin	3b-hydroxy-5-cholenoic acid levels	Weighted mode	30	0.0412384	0.746977	0.956352	-1.42284	1.50531	1.0421	0.24103	4.50556
GCST90199934	finn-b-C3_MELANOMA_SKIN	Malignant melanoma of skin	2-hydroxydecanoate levels	MR Egger	19	0.265356	0.887617	0.7686	-1.47437	2.00509	1.30389	0.228922	7.42673
GCST90199934	finn-b-C3_MELANOMA_SKIN	Malignant melanoma of skin	2-hydroxydecanoate levels	Weighted median	19	1.0492	0.59785	0.079266	-0.122582	2.22099	2.85537	0.884633	9.21643
GCST90199934	finn-b-C3_MELANOMA_SKIN	Malignant melanoma of skin	2-hydroxydecanoate levels	Inverse variance weighted	19	0.763002	0.41999	0.0692608	-0.0601783	1.58618	2.1447	0.941597	4.88506
GCST90199934	finn-b-C3_MELANOMA_SKIN	Malignant melanoma of skin	2-hydroxydecanoate levels	Simple mode	19	0.922012	1.06203	0.396734	-1.15957	3.00359	2.51434	0.313622	20.1578
GCST90199934	finn-b-C3_MELANOMA_SKIN	Malignant melanoma of skin	2-hydroxydecanoate levels	Weighted mode	19	1.17776	0.849247	0.182428	-0.486759	2.84229	3.24711	0.614615	17.155
GCST90199935	finn-b-C3_MELANOMA_SKIN	Malignant melanoma of skin	Glycohyocholate levels	MR Egger	18	0.302886	1.12966	0.792032	-1.91125	2.51702	1.35376	0.147895	12.3916
GCST90199935	finn-b-C3_MELANOMA_SKIN	Malignant melanoma of skin	Glycohyocholate levels	Weighted median	18	-0.0515739	0.589442	0.930277	-1.20688	1.10373	0.949734	0.299129	3.0154
GCST90199935	finn-b-C3_MELANOMA_SKIN	Malignant melanoma of skin	Glycohyocholate levels	Inverse variance weighted	18	-0.198687	0.481594	0.679928	-1.14261	0.745237	0.819806	0.318985	2.10694
GCST90199935	finn-b-C3_MELANOMA_SKIN	Malignant melanoma of skin	Glycohyocholate levels	Simple mode	18	-0.0216858	1.00123	0.982972	-1.9841	1.94072	0.978548	0.137505	6.96379
GCST90199935	finn-b-C3_MELANOMA_SKIN	Malignant melanoma of skin	Glycohyocholate levels	Weighted mode	18	-0.0571109	0.88505	0.949302	-1.79181	1.67759	0.944489	0.166658	5.35263
GCST90199936	finn-b-C3_MELANOMA_SKIN	Malignant melanoma of skin	3-methyl catechol sulfate (2) levels	MR Egger	25	0.152115	0.59395	0.800144	-1.01203	1.31626	1.16429	0.363481	3.72944
GCST90199936	finn-b-C3_MELANOMA_SKIN	Malignant melanoma of skin	3-methyl catechol sulfate (2) levels	Weighted median	25	0.277959	0.404979	0.49249	-0.5158	1.07172	1.32043	0.597023	2.92039
GCST90199936	finn-b-C3_MELANOMA_SKIN	Malignant melanoma of skin	3-methyl catechol sulfate (2) levels	Inverse variance weighted	25	-0.0152559	0.316726	0.961583	-0.63604	0.605528	0.98486	0.529385	1.83222
GCST90199936	finn-b-C3_MELANOMA_SKIN	Malignant melanoma of skin	3-methyl catechol sulfate (2) levels	Simple mode	25	0.153912	0.634858	0.810503	-1.09041	1.39823	1.16639	0.336079	4.04805
GCST90199936	finn-b-C3_MELANOMA_SKIN	Malignant melanoma of skin	3-methyl catechol sulfate (2) levels	Weighted mode	25	0.40875	0.483568	0.406303	-0.539043	1.35654	1.50494	0.583306	3.88275
GCST90199937	finn-b-C3_MELANOMA_SKIN	Malignant melanoma of skin	2-aminooctanoate levels	MR Egger	27	0.130991	0.42604	0.761038	-0.704048	0.96603	1.13996	0.494579	2.62749
GCST90199937	finn-b-C3_MELANOMA_SKIN	Malignant melanoma of skin	2-aminooctanoate levels	Weighted median	27	0.201349	0.326702	0.537693	-0.438988	0.841686	1.22305	0.644688	2.32027
GCST90199937	finn-b-C3_MELANOMA_SKIN	Malignant melanoma of skin	2-aminooctanoate levels	Inverse variance weighted	27	0.166803	0.258082	0.518074	-0.339038	0.672644	1.18152	0.712456	1.95941
GCST90199937	finn-b-C3_MELANOMA_SKIN	Malignant melanoma of skin	2-aminooctanoate levels	Simple mode	27	0.30741	0.673232	0.651737	-1.01212	1.62694	1.3599	0.363446	5.0883
GCST90199937	finn-b-C3_MELANOMA_SKIN	Malignant melanoma of skin	2-aminooctanoate levels	Weighted mode	27	0.209487	0.318053	0.515908	-0.413897	0.832872	1.23305	0.661069	2.29991
GCST90199938	finn-b-C3_MELANOMA_SKIN	Malignant melanoma of skin	3-methyl catechol sulfate (1) levels	MR Egger	27	0.301599	0.65939	0.65134	-0.990805	1.594	1.35202	0.371278	4.92342
GCST90199938	finn-b-C3_MELANOMA_SKIN	Malignant melanoma of skin	3-methyl catechol sulfate (1) levels	Weighted median	27	0.559406	0.51368	0.276147	-0.447408	1.56622	1.74963	0.639283	4.78851
GCST90199938	finn-b-C3_MELANOMA_SKIN	Malignant melanoma of skin	3-methyl catechol sulfate (1) levels	Inverse variance weighted	27	-0.117333	0.404861	0.771961	-0.91086	0.676194	0.889289	0.402178	1.96638
GCST90199938	finn-b-C3_MELANOMA_SKIN	Malignant melanoma of skin	3-methyl catechol sulfate (1) levels	Simple mode	27	0.59205	0.864644	0.499571	-1.10265	2.28675	1.80769	0.33199	9.84292
GCST90199938	finn-b-C3_MELANOMA_SKIN	Malignant melanoma of skin	3-methyl catechol sulfate (1) levels	Weighted mode	27	0.544562	0.540027	0.322557	-0.513892	1.60302	1.72385	0.598163	4.96799
GCST90199939	finn-b-C3_MELANOMA_SKIN	Malignant melanoma of skin	4-methylcatechol sulfate levels	MR Egger	21	-2.69734	1.31868	0.0549063	-5.28196	-0.112728	0.0673843	0.00508246	0.893394
GCST90199939	finn-b-C3_MELANOMA_SKIN	Malignant melanoma of skin	4-methylcatechol sulfate levels	Weighted median	21	-0.825511	0.673748	0.22048	-2.14606	0.495035	0.438011	0.116944	1.64055
GCST90199939	finn-b-C3_MELANOMA_SKIN	Malignant melanoma of skin	4-methylcatechol sulfate levels	Inverse variance weighted	21	-0.866091	0.54109	0.109456	-1.92663	0.194445	0.420592	0.145639	1.21464
GCST90199939	finn-b-C3_MELANOMA_SKIN	Malignant melanoma of skin	4-methylcatechol sulfate levels	Simple mode	21	-1.15452	1.30064	0.385276	-3.70377	1.39473	0.315209	0.0246306	4.03388
GCST90199939	finn-b-C3_MELANOMA_SKIN	Malignant melanoma of skin	4-methylcatechol sulfate levels	Weighted mode	21	-0.990912	1.15113	0.39954	-3.24712	1.2653	0.371238	0.0388859	3.54415
GCST90199940	finn-b-C3_MELANOMA_SKIN	Malignant melanoma of skin	Guaiacol sulfate levels	MR Egger	24	-0.598352	0.908	0.516748	-2.37803	1.18133	0.549717	0.0927328	3.2587
GCST90199940	finn-b-C3_MELANOMA_SKIN	Malignant melanoma of skin	Guaiacol sulfate levels	Weighted median	24	-0.0504191	0.586112	0.931448	-1.1992	1.09836	0.950831	0.301436	2.99924
GCST90199940	finn-b-C3_MELANOMA_SKIN	Malignant melanoma of skin	Guaiacol sulfate levels	Inverse variance weighted	24	0.106363	0.426357	0.802997	-0.729296	0.942023	1.11223	0.482248	2.56516
GCST90199940	finn-b-C3_MELANOMA_SKIN	Malignant melanoma of skin	Guaiacol sulfate levels	Simple mode	24	0.154276	1.08742	0.888415	-1.97706	2.28561	1.16681	0.138476	9.83168
GCST90199940	finn-b-C3_MELANOMA_SKIN	Malignant melanoma of skin	Guaiacol sulfate levels	Weighted mode	24	0.00568335	0.940934	0.995233	-1.83855	1.84991	1.0057	0.159048	6.35927
GCST90199941	finn-b-C3_MELANOMA_SKIN	Malignant melanoma of skin	Gamma-CEHC glucuronide levels	MR Egger	31	-0.403902	0.39465	0.314561	-1.17742	0.369612	0.66771	0.308074	1.44717
GCST90199941	finn-b-C3_MELANOMA_SKIN	Malignant melanoma of skin	Gamma-CEHC glucuronide levels	Weighted median	31	-0.202191	0.342046	0.554438	-0.872602	0.46822	0.816939	0.417863	1.59715
GCST90199941	finn-b-C3_MELANOMA_SKIN	Malignant melanoma of skin	Gamma-CEHC glucuronide levels	Inverse variance weighted	31	-0.278668	0.245937	0.257178	-0.760704	0.203369	0.756791	0.467337	1.22552
GCST90199941	finn-b-C3_MELANOMA_SKIN	Malignant melanoma of skin	Gamma-CEHC glucuronide levels	Simple mode	31	-0.215523	0.537864	0.691479	-1.26974	0.83869	0.806119	0.280906	2.31333
GCST90199941	finn-b-C3_MELANOMA_SKIN	Malignant melanoma of skin	Gamma-CEHC glucuronide levels	Weighted mode	31	-0.412105	0.346095	0.243097	-1.09045	0.266241	0.662255	0.336065	1.30505
GCST90199942	finn-b-C3_MELANOMA_SKIN	Malignant melanoma of skin	Dimethyl sulfone levels	MR Egger	22	-0.170761	0.679988	0.80428	-1.50354	1.16201	0.843023	0.222342	3.19637
GCST90199942	finn-b-C3_MELANOMA_SKIN	Malignant melanoma of skin	Dimethyl sulfone levels	Weighted median	22	-0.0502473	0.56642	0.929312	-1.16043	1.05994	0.950994	0.313351	2.88618
GCST90199942	finn-b-C3_MELANOMA_SKIN	Malignant melanoma of skin	Dimethyl sulfone levels	Inverse variance weighted	22	-0.411643	0.387171	0.287688	-1.1705	0.347212	0.662561	0.310212	1.41512
GCST90199942	finn-b-C3_MELANOMA_SKIN	Malignant melanoma of skin	Dimethyl sulfone levels	Simple mode	22	0.014763	0.894124	0.986982	-1.73772	1.76725	1.01487	0.175921	5.85471
GCST90199942	finn-b-C3_MELANOMA_SKIN	Malignant melanoma of skin	Dimethyl sulfone levels	Weighted mode	22	0.014763	0.679895	0.982881	-1.31783	1.34736	1.01487	0.267715	3.84724
GCST90199943	finn-b-C3_MELANOMA_SKIN	Malignant melanoma of skin	2-piperidinone levels	MR Egger	22	-0.695334	0.828774	0.411391	-2.31973	0.929063	0.498908	0.0983	2.53214
GCST90199943	finn-b-C3_MELANOMA_SKIN	Malignant melanoma of skin	2-piperidinone levels	Weighted median	22	-0.0131107	0.554456	0.981135	-1.09984	1.07362	0.986975	0.332923	2.92596
GCST90199943	finn-b-C3_MELANOMA_SKIN	Malignant melanoma of skin	2-piperidinone levels	Inverse variance weighted	22	-0.209749	0.403275	0.602985	-1.00017	0.580671	0.810788	0.367817	1.78724
GCST90199943	finn-b-C3_MELANOMA_SKIN	Malignant melanoma of skin	2-piperidinone levels	Simple mode	22	0.24263	0.956334	0.802188	-1.63178	2.11704	1.2746	0.19558	8.30655
GCST90199943	finn-b-C3_MELANOMA_SKIN	Malignant melanoma of skin	2-piperidinone levels	Weighted mode	22	0.450376	0.875612	0.612374	-1.26582	2.16658	1.5689	0.282007	8.72834
GCST90199944	finn-b-C3_MELANOMA_SKIN	Malignant melanoma of skin	Indolin-2-one levels	MR Egger	17	0.588725	0.631201	0.365743	-0.648429	1.82588	1.80169	0.522867	6.20825
GCST90199944	finn-b-C3_MELANOMA_SKIN	Malignant melanoma of skin	Indolin-2-one levels	Weighted median	17	0.0503818	0.496284	0.919139	-0.922334	1.0231	1.05167	0.39759	2.7818
GCST90199944	finn-b-C3_MELANOMA_SKIN	Malignant melanoma of skin	Indolin-2-one levels	Inverse variance weighted	17	0.311082	0.345077	0.367331	-0.365269	0.987433	1.3649	0.69401	2.68433
GCST90199944	finn-b-C3_MELANOMA_SKIN	Malignant melanoma of skin	Indolin-2-one levels	Simple mode	17	0.269819	0.887432	0.765012	-1.46955	2.00919	1.30973	0.230029	7.45725
GCST90199944	finn-b-C3_MELANOMA_SKIN	Malignant melanoma of skin	Indolin-2-one levels	Weighted mode	17	0.0570403	0.729845	0.938675	-1.37346	1.48754	1.0587	0.25323	4.42618
GCST90199945	finn-b-C3_MELANOMA_SKIN	Malignant melanoma of skin	Sphingomyelin (d18:1/14:0, d16:1/16:0) levels	MR Egger	29	-0.103925	0.176048	0.559884	-0.44898	0.24113	0.901293	0.638279	1.27269
GCST90199945	finn-b-C3_MELANOMA_SKIN	Malignant melanoma of skin	Sphingomyelin (d18:1/14:0, d16:1/16:0) levels	Weighted median	29	-0.119056	0.192859	0.537022	-0.49706	0.258947	0.887758	0.608316	1.29557
GCST90199945	finn-b-C3_MELANOMA_SKIN	Malignant melanoma of skin	Sphingomyelin (d18:1/14:0, d16:1/16:0) levels	Inverse variance weighted	29	-0.0105691	0.150121	0.943872	-0.304806	0.283668	0.989487	0.737267	1.32799
GCST90199945	finn-b-C3_MELANOMA_SKIN	Malignant melanoma of skin	Sphingomyelin (d18:1/14:0, d16:1/16:0) levels	Simple mode	29	0.391897	0.625436	0.535998	-0.833958	1.61775	1.47979	0.434327	5.04175
GCST90199945	finn-b-C3_MELANOMA_SKIN	Malignant melanoma of skin	Sphingomyelin (d18:1/14:0, d16:1/16:0) levels	Weighted mode	29	-0.0704455	0.176367	0.69261	-0.416124	0.275233	0.931978	0.659598	1.31684
GCST90199946	finn-b-C3_MELANOMA_SKIN	Malignant melanoma of skin	3-acetylphenol sulfate levels	MR Egger	20	0.107435	0.766357	0.890067	-1.39462	1.60949	1.11342	0.247926	5.00028
GCST90199946	finn-b-C3_MELANOMA_SKIN	Malignant melanoma of skin	3-acetylphenol sulfate levels	Weighted median	20	0.420906	0.533252	0.429925	-0.624267	1.46608	1.52334	0.535654	4.33222
GCST90199946	finn-b-C3_MELANOMA_SKIN	Malignant melanoma of skin	3-acetylphenol sulfate levels	Inverse variance weighted	20	0.126403	0.385967	0.743292	-0.630092	0.882899	1.13474	0.532543	2.4179
GCST90199946	finn-b-C3_MELANOMA_SKIN	Malignant melanoma of skin	3-acetylphenol sulfate levels	Simple mode	20	0.731433	0.870005	0.410959	-0.973778	2.43664	2.07806	0.377654	11.4346
GCST90199946	finn-b-C3_MELANOMA_SKIN	Malignant melanoma of skin	3-acetylphenol sulfate levels	Weighted mode	20	0.595939	0.755617	0.44003	-0.88507	2.07695	1.81473	0.412685	7.98008
GCST90199947	finn-b-C3_MELANOMA_SKIN	Malignant melanoma of skin	Sphingomyelin (d18:2/16:0, d18:1/16:1) levels	MR Egger	24	0.405276	0.994715	0.68763	-1.54437	2.35492	1.49972	0.213447	10.5373
GCST90199947	finn-b-C3_MELANOMA_SKIN	Malignant melanoma of skin	Sphingomyelin (d18:2/16:0, d18:1/16:1) levels	Weighted median	24	-0.437068	0.639322	0.494201	-1.69014	0.816004	0.645928	0.184494	2.26145
GCST90199947	finn-b-C3_MELANOMA_SKIN	Malignant melanoma of skin	Sphingomyelin (d18:2/16:0, d18:1/16:1) levels	Inverse variance weighted	24	0.0416154	0.454343	0.92702	-0.848897	0.932128	1.04249	0.427887	2.53991
GCST90199947	finn-b-C3_MELANOMA_SKIN	Malignant melanoma of skin	Sphingomyelin (d18:2/16:0, d18:1/16:1) levels	Simple mode	24	-1.00828	1.1202	0.377401	-3.20386	1.18731	0.364847	0.040605	3.27825
GCST90199947	finn-b-C3_MELANOMA_SKIN	Malignant melanoma of skin	Sphingomyelin (d18:2/16:0, d18:1/16:1) levels	Weighted mode	24	-0.914438	1.14417	0.432344	-3.15702	1.32814	0.400742	0.0425524	3.77403
GCST90199948	finn-b-C3_MELANOMA_SKIN	Malignant melanoma of skin	S-allylcysteine levels	MR Egger	19	-1.45546	0.87695	0.115311	-3.17428	0.263364	0.233294	0.0418242	1.3013
GCST90199948	finn-b-C3_MELANOMA_SKIN	Malignant melanoma of skin	S-allylcysteine levels	Weighted median	19	-0.321184	0.56165	0.567418	-1.42202	0.77965	0.72529	0.241226	2.18071
GCST90199948	finn-b-C3_MELANOMA_SKIN	Malignant melanoma of skin	S-allylcysteine levels	Inverse variance weighted	19	-0.0428647	0.387065	0.91182	-0.801512	0.715783	0.958041	0.44865	2.04579
GCST90199948	finn-b-C3_MELANOMA_SKIN	Malignant melanoma of skin	S-allylcysteine levels	Simple mode	19	-1.07176	1.12076	0.351598	-3.26846	1.12493	0.342404	0.038065	3.08
GCST90199948	finn-b-C3_MELANOMA_SKIN	Malignant melanoma of skin	S-allylcysteine levels	Weighted mode	19	-1.13531	1.00834	0.27499	-3.11166	0.841041	0.321323	0.0445272	2.31878
GCST90199949	finn-b-C3_MELANOMA_SKIN	Malignant melanoma of skin	6-oxopiperidine-2-carboxylate levels	MR Egger	26	-0.00264515	0.448708	0.995345	-0.882113	0.876822	0.997358	0.413908	2.40325
GCST90199949	finn-b-C3_MELANOMA_SKIN	Malignant melanoma of skin	6-oxopiperidine-2-carboxylate levels	Weighted median	26	0.0552184	0.403022	0.891022	-0.734705	0.845142	1.05677	0.479647	2.32831
GCST90199949	finn-b-C3_MELANOMA_SKIN	Malignant melanoma of skin	6-oxopiperidine-2-carboxylate levels	Inverse variance weighted	26	-0.253312	0.287753	0.378692	-0.817307	0.310684	0.776226	0.441619	1.36436
GCST90199949	finn-b-C3_MELANOMA_SKIN	Malignant melanoma of skin	6-oxopiperidine-2-carboxylate levels	Simple mode	26	-0.579341	0.784352	0.467014	-2.11667	0.957989	0.560267	0.120432	2.60645
GCST90199949	finn-b-C3_MELANOMA_SKIN	Malignant melanoma of skin	6-oxopiperidine-2-carboxylate levels	Weighted mode	26	-0.0560856	0.409485	0.892155	-0.858677	0.746506	0.945458	0.423722	2.10962
GCST90199950	finn-b-C3_MELANOMA_SKIN	Malignant melanoma of skin	2-aminophenol sulfate levels	MR Egger	34	0.00656784	0.591012	0.991202	-1.15182	1.16495	1.00659	0.316062	3.20577
GCST90199950	finn-b-C3_MELANOMA_SKIN	Malignant melanoma of skin	2-aminophenol sulfate levels	Weighted median	34	0.556953	0.440939	0.206551	-0.307288	1.42119	1.74535	0.735439	4.14206
GCST90199950	finn-b-C3_MELANOMA_SKIN	Malignant melanoma of skin	2-aminophenol sulfate levels	Inverse variance weighted	34	0.134559	0.32377	0.677702	-0.500031	0.76915	1.14403	0.606512	2.15793
GCST90199950	finn-b-C3_MELANOMA_SKIN	Malignant melanoma of skin	2-aminophenol sulfate levels	Simple mode	34	0.770826	0.805204	0.345374	-0.807373	2.34903	2.16155	0.446028	10.4754
GCST90199950	finn-b-C3_MELANOMA_SKIN	Malignant melanoma of skin	2-aminophenol sulfate levels	Weighted mode	34	0.628772	0.642587	0.334946	-0.630699	1.88824	1.87531	0.53222	6.60775
GCST90199951	finn-b-C3_MELANOMA_SKIN	Malignant melanoma of skin	N-acetylalliin levels	MR Egger	28	-0.617268	0.630295	0.336441	-1.85265	0.61811	0.539416	0.156822	1.85542
GCST90199951	finn-b-C3_MELANOMA_SKIN	Malignant melanoma of skin	N-acetylalliin levels	Weighted median	28	-0.0481352	0.378762	0.898873	-0.790509	0.694239	0.953005	0.453614	2.00218
GCST90199951	finn-b-C3_MELANOMA_SKIN	Malignant melanoma of skin	N-acetylalliin levels	Inverse variance weighted	28	0.221985	0.273017	0.416173	-0.313129	0.757098	1.24855	0.731155	2.13208
GCST90199951	finn-b-C3_MELANOMA_SKIN	Malignant melanoma of skin	N-acetylalliin levels	Simple mode	28	0.449418	0.652555	0.496884	-0.82959	1.72843	1.5674	0.436228	5.63178
GCST90199951	finn-b-C3_MELANOMA_SKIN	Malignant melanoma of skin	N-acetylalliin levels	Weighted mode	28	-0.224349	0.529653	0.675229	-1.26247	0.81377	0.799036	0.282955	2.2564
GCST90199952	finn-b-C3_MELANOMA_SKIN	Malignant melanoma of skin	2-aminoheptanoate levels	MR Egger	24	-1.95562	1.04478	0.074589	-4.00338	0.0921411	0.141477	0.0182538	1.09652
GCST90199952	finn-b-C3_MELANOMA_SKIN	Malignant melanoma of skin	2-aminoheptanoate levels	Weighted median	24	-0.326149	0.612258	0.594242	-1.52618	0.873877	0.721697	0.217365	2.39618
GCST90199952	finn-b-C3_MELANOMA_SKIN	Malignant melanoma of skin	2-aminoheptanoate levels	Inverse variance weighted	24	-0.393334	0.467468	0.400116	-1.30957	0.522903	0.674803	0.269936	1.68692
GCST90199952	finn-b-C3_MELANOMA_SKIN	Malignant melanoma of skin	2-aminoheptanoate levels	Simple mode	24	0.677698	1.12835	0.553975	-1.53388	2.88927	1.96934	0.215698	17.9802
GCST90199952	finn-b-C3_MELANOMA_SKIN	Malignant melanoma of skin	2-aminoheptanoate levels	Weighted mode	24	-0.872027	1.14382	0.45358	-3.11391	1.36986	0.418103	0.0444269	3.93479
GCST90199953	finn-b-C3_MELANOMA_SKIN	Malignant melanoma of skin	3-methoxytyramine sulfate levels	MR Egger	19	-1.14677	0.776221	0.157863	-2.66816	0.374628	0.317662	0.0693798	1.45445
GCST90199953	finn-b-C3_MELANOMA_SKIN	Malignant melanoma of skin	3-methoxytyramine sulfate levels	Weighted median	19	-0.314083	0.53191	0.554868	-1.35663	0.72846	0.730459	0.257528	2.07189
GCST90199953	finn-b-C3_MELANOMA_SKIN	Malignant melanoma of skin	3-methoxytyramine sulfate levels	Inverse variance weighted	19	-0.395341	0.402355	0.325821	-1.18396	0.393275	0.67345	0.306065	1.48183
GCST90199953	finn-b-C3_MELANOMA_SKIN	Malignant melanoma of skin	3-methoxytyramine sulfate levels	Simple mode	19	-0.627088	0.956717	0.520463	-2.50225	1.24808	0.534145	0.0819003	3.48364
GCST90199953	finn-b-C3_MELANOMA_SKIN	Malignant melanoma of skin	3-methoxytyramine sulfate levels	Weighted mode	19	-0.423559	0.739242	0.573758	-1.87247	1.02536	0.654712	0.153743	2.78809
GCST90199954	finn-b-C3_MELANOMA_SKIN	Malignant melanoma of skin	N2,N5-diacetylornithine levels	MR Egger	27	0.0907648	0.325315	0.782535	-0.546852	0.728382	1.09501	0.578769	2.07173
GCST90199954	finn-b-C3_MELANOMA_SKIN	Malignant melanoma of skin	N2,N5-diacetylornithine levels	Weighted median	27	-0.0497034	0.318306	0.875915	-0.673582	0.574175	0.951512	0.509879	1.77567
GCST90199954	finn-b-C3_MELANOMA_SKIN	Malignant melanoma of skin	N2,N5-diacetylornithine levels	Inverse variance weighted	27	-0.00803564	0.228742	0.971976	-0.456371	0.440299	0.991997	0.633579	1.55317
GCST90199954	finn-b-C3_MELANOMA_SKIN	Malignant melanoma of skin	N2,N5-diacetylornithine levels	Simple mode	27	-0.181509	0.729695	0.805511	-1.61171	1.24869	0.834011	0.199546	3.48578
GCST90199954	finn-b-C3_MELANOMA_SKIN	Malignant melanoma of skin	N2,N5-diacetylornithine levels	Weighted mode	27	-0.129514	0.267886	0.632812	-0.654571	0.395544	0.878523	0.519665	1.48519
GCST90199955	finn-b-C3_MELANOMA_SKIN	Malignant melanoma of skin	Ferulic acid 4-sulfate levels	MR Egger	33	-0.11127	0.146611	0.453618	-0.398628	0.176088	0.894697	0.67124	1.19254
GCST90199955	finn-b-C3_MELANOMA_SKIN	Malignant melanoma of skin	Ferulic acid 4-sulfate levels	Weighted median	33	-0.118694	0.155905	0.446466	-0.424268	0.18688	0.88808	0.654249	1.20548
GCST90199955	finn-b-C3_MELANOMA_SKIN	Malignant melanoma of skin	Ferulic acid 4-sulfate levels	Inverse variance weighted	33	-0.128952	0.125658	0.304791	-0.375241	0.117338	0.879017	0.687124	1.1245
GCST90199955	finn-b-C3_MELANOMA_SKIN	Malignant melanoma of skin	Ferulic acid 4-sulfate levels	Simple mode	33	-0.756214	0.574457	0.197392	-1.88215	0.369723	0.469441	0.152262	1.44733
GCST90199955	finn-b-C3_MELANOMA_SKIN	Malignant melanoma of skin	Ferulic acid 4-sulfate levels	Weighted mode	33	-0.144815	0.139719	0.30775	-0.418664	0.129034	0.865182	0.657925	1.13773
GCST90199956	finn-b-C3_MELANOMA_SKIN	Malignant melanoma of skin	1H-indole-7-acetic acid levels	MR Egger	29	-0.880144	0.567164	0.132347	-1.99179	0.231499	0.414723	0.136452	1.26049
GCST90199956	finn-b-C3_MELANOMA_SKIN	Malignant melanoma of skin	1H-indole-7-acetic acid levels	Weighted median	29	0.0969778	0.450254	0.829467	-0.78552	0.979475	1.10184	0.455883	2.66306
GCST90199956	finn-b-C3_MELANOMA_SKIN	Malignant melanoma of skin	1H-indole-7-acetic acid levels	Inverse variance weighted	29	-0.352395	0.307403	0.251645	-0.954905	0.250115	0.703002	0.384849	1.28417
GCST90199956	finn-b-C3_MELANOMA_SKIN	Malignant melanoma of skin	1H-indole-7-acetic acid levels	Simple mode	29	0.276068	0.718237	0.703609	-1.13168	1.68381	1.31794	0.322492	5.38605
GCST90199956	finn-b-C3_MELANOMA_SKIN	Malignant melanoma of skin	1H-indole-7-acetic acid levels	Weighted mode	29	0.127407	0.541312	0.815637	-0.933564	1.18838	1.13588	0.39315	3.28175
GCST90199957	finn-b-C3_MELANOMA_SKIN	Malignant melanoma of skin	3-(3-hydroxyphenyl)propionate sulfate levels	MR Egger	20	-0.158334	0.913513	0.864331	-1.94882	1.63215	0.853565	0.142442	5.11487
GCST90199957	finn-b-C3_MELANOMA_SKIN	Malignant melanoma of skin	3-(3-hydroxyphenyl)propionate sulfate levels	Weighted median	20	-0.0850664	0.523885	0.87101	-1.11188	0.941749	0.918451	0.328939	2.56446
GCST90199957	finn-b-C3_MELANOMA_SKIN	Malignant melanoma of skin	3-(3-hydroxyphenyl)propionate sulfate levels	Inverse variance weighted	20	-0.392284	0.416207	0.345926	-1.20805	0.423482	0.675512	0.29878	1.52727
GCST90199957	finn-b-C3_MELANOMA_SKIN	Malignant melanoma of skin	3-(3-hydroxyphenyl)propionate sulfate levels	Simple mode	20	-0.0198339	0.861426	0.981871	-1.70823	1.66856	0.980362	0.181186	5.30453
GCST90199957	finn-b-C3_MELANOMA_SKIN	Malignant melanoma of skin	3-(3-hydroxyphenyl)propionate sulfate levels	Weighted mode	20	0.00828799	0.765957	0.99148	-1.49299	1.50956	1.00832	0.2247	4.52475
GCST90199958	finn-b-C3_MELANOMA_SKIN	Malignant melanoma of skin	1-linolenoyl-GPC (18:3) levels	MR Egger	30	-1.49508	0.988442	0.141597	-3.43242	0.442268	0.224231	0.0323085	1.55623
GCST90199958	finn-b-C3_MELANOMA_SKIN	Malignant melanoma of skin	1-linolenoyl-GPC (18:3) levels	Weighted median	30	-0.612482	0.567119	0.280148	-1.72404	0.499072	0.542004	0.178345	1.64719
GCST90199958	finn-b-C3_MELANOMA_SKIN	Malignant melanoma of skin	1-linolenoyl-GPC (18:3) levels	Inverse variance weighted	30	-0.122813	0.418215	0.769018	-0.942514	0.696889	0.884429	0.389647	2.0075
GCST90199958	finn-b-C3_MELANOMA_SKIN	Malignant melanoma of skin	1-linolenoyl-GPC (18:3) levels	Simple mode	30	-1.08937	1.28321	0.402869	-3.60447	1.42573	0.336429	0.027202	4.16089
GCST90199958	finn-b-C3_MELANOMA_SKIN	Malignant melanoma of skin	1-linolenoyl-GPC (18:3) levels	Weighted mode	30	-0.970923	1.18691	0.420013	-3.29726	1.35542	0.378733	0.0369842	3.87838
GCST90199959	finn-b-C3_MELANOMA_SKIN	Malignant melanoma of skin	O-sulfo-l-tyrosine levels	MR Egger	26	0.858256	0.792176	0.289389	-0.69441	2.41092	2.35904	0.499369	11.1442
GCST90199959	finn-b-C3_MELANOMA_SKIN	Malignant melanoma of skin	O-sulfo-l-tyrosine levels	Weighted median	26	0.705186	0.475654	0.138192	-0.227097	1.63747	2.02422	0.796844	5.14213
GCST90199959	finn-b-C3_MELANOMA_SKIN	Malignant melanoma of skin	O-sulfo-l-tyrosine levels	Inverse variance weighted	26	0.339053	0.356819	0.342006	-0.360313	1.03842	1.40362	0.697458	2.82475
GCST90199959	finn-b-C3_MELANOMA_SKIN	Malignant melanoma of skin	O-sulfo-l-tyrosine levels	Simple mode	26	0.719775	0.77665	0.362908	-0.80246	2.24201	2.05397	0.448225	9.41222
GCST90199959	finn-b-C3_MELANOMA_SKIN	Malignant melanoma of skin	O-sulfo-l-tyrosine levels	Weighted mode	26	0.858312	0.696967	0.229597	-0.507744	2.22437	2.35917	0.601852	9.24763
GCST90199960	finn-b-C3_MELANOMA_SKIN	Malignant melanoma of skin	N-formylanthranilic acid levels	MR Egger	24	-0.462343	0.376352	0.232245	-1.19999	0.275307	0.629806	0.301196	1.31694
GCST90199960	finn-b-C3_MELANOMA_SKIN	Malignant melanoma of skin	N-formylanthranilic acid levels	Weighted median	24	-0.435659	0.340657	0.20094	-1.10335	0.232029	0.646838	0.331759	1.26116
GCST90199960	finn-b-C3_MELANOMA_SKIN	Malignant melanoma of skin	N-formylanthranilic acid levels	Inverse variance weighted	24	-0.172115	0.256277	0.501841	-0.674419	0.330189	0.841882	0.509453	1.39123
GCST90199960	finn-b-C3_MELANOMA_SKIN	Malignant melanoma of skin	N-formylanthranilic acid levels	Simple mode	24	-0.373979	0.83379	0.657969	-2.00821	1.26025	0.687992	0.134229	3.5263
GCST90199960	finn-b-C3_MELANOMA_SKIN	Malignant melanoma of skin	N-formylanthranilic acid levels	Weighted mode	24	-0.416939	0.324679	0.211873	-1.05331	0.219432	0.659061	0.348781	1.24537
GCST90199961	finn-b-C3_MELANOMA_SKIN	Malignant melanoma of skin	Methionine sulfone levels	MR Egger	36	0.539165	0.481569	0.270731	-0.40471	1.48304	1.71457	0.66717	4.40632
GCST90199961	finn-b-C3_MELANOMA_SKIN	Malignant melanoma of skin	Methionine sulfone levels	Weighted median	36	0.190649	0.395326	0.629623	-0.58419	0.965487	1.21003	0.557558	2.62607
GCST90199961	finn-b-C3_MELANOMA_SKIN	Malignant melanoma of skin	Methionine sulfone levels	Inverse variance weighted	36	0.186048	0.263213	0.479669	-0.329849	0.701946	1.20448	0.719032	2.01768
GCST90199961	finn-b-C3_MELANOMA_SKIN	Malignant melanoma of skin	Methionine sulfone levels	Simple mode	36	-0.196073	0.743834	0.793636	-1.65399	1.26184	0.821952	0.191286	3.53192
GCST90199961	finn-b-C3_MELANOMA_SKIN	Malignant melanoma of skin	Methionine sulfone levels	Weighted mode	36	0.080459	0.376695	0.832105	-0.657864	0.818782	1.08378	0.517957	2.26774
GCST90199962	finn-b-C3_MELANOMA_SKIN	Malignant melanoma of skin	Acisoga levels	MR Egger	24	0.00241759	0.484571	0.996064	-0.947341	0.952176	1.00242	0.387771	2.59134
GCST90199962	finn-b-C3_MELANOMA_SKIN	Malignant melanoma of skin	Acisoga levels	Weighted median	24	-0.606536	0.363247	0.0949661	-1.3185	0.105427	0.545236	0.267536	1.11119
GCST90199962	finn-b-C3_MELANOMA_SKIN	Malignant melanoma of skin	Acisoga levels	Inverse variance weighted	24	-0.517413	0.27038	0.0556646	-1.04736	0.0125315	0.59606	0.350863	1.01261
GCST90199962	finn-b-C3_MELANOMA_SKIN	Malignant melanoma of skin	Acisoga levels	Simple mode	24	-0.937302	0.623764	0.146535	-2.15988	0.285276	0.391683	0.115339	1.33013
GCST90199962	finn-b-C3_MELANOMA_SKIN	Malignant melanoma of skin	Acisoga levels	Weighted mode	24	-0.669175	0.478562	0.175361	-1.60716	0.268806	0.512131	0.200457	1.3084
GCST90199963	finn-b-C3_MELANOMA_SKIN	Malignant melanoma of skin	17alpha-hydroxypregnanolone glucuronide levels	MR Egger	33	-0.0832141	0.411925	0.841227	-0.890588	0.72416	0.920154	0.410414	2.063
GCST90199963	finn-b-C3_MELANOMA_SKIN	Malignant melanoma of skin	17alpha-hydroxypregnanolone glucuronide levels	Weighted median	33	-0.134644	0.356976	0.706041	-0.834316	0.565028	0.874027	0.434171	1.7595
GCST90199963	finn-b-C3_MELANOMA_SKIN	Malignant melanoma of skin	17alpha-hydroxypregnanolone glucuronide levels	Inverse variance weighted	33	0.170104	0.255749	0.505972	-0.331163	0.671372	1.18543	0.718088	1.95692
GCST90199963	finn-b-C3_MELANOMA_SKIN	Malignant melanoma of skin	17alpha-hydroxypregnanolone glucuronide levels	Simple mode	33	-0.613005	0.665451	0.363845	-1.91729	0.691278	0.54172	0.147005	1.99627
GCST90199963	finn-b-C3_MELANOMA_SKIN	Malignant melanoma of skin	17alpha-hydroxypregnanolone glucuronide levels	Weighted mode	33	-0.0581708	0.39837	0.88482	-0.838975	0.722634	0.943489	0.432153	2.05985
GCST90199964	finn-b-C3_MELANOMA_SKIN	Malignant melanoma of skin	Etiocholanolone glucuronide levels	MR Egger	22	-0.116867	0.461573	0.802703	-1.02155	0.787816	0.889703	0.360036	2.19859
GCST90199964	finn-b-C3_MELANOMA_SKIN	Malignant melanoma of skin	Etiocholanolone glucuronide levels	Weighted median	22	-0.218426	0.422946	0.605547	-1.0474	0.610548	0.803783	0.350849	1.84144
GCST90199964	finn-b-C3_MELANOMA_SKIN	Malignant melanoma of skin	Etiocholanolone glucuronide levels	Inverse variance weighted	22	-0.0978562	0.295884	0.740853	-0.67779	0.482077	0.906779	0.507738	1.61944
GCST90199964	finn-b-C3_MELANOMA_SKIN	Malignant melanoma of skin	Etiocholanolone glucuronide levels	Simple mode	22	-0.54348	0.720352	0.458949	-1.95537	0.868411	0.580724	0.141512	2.38312
GCST90199964	finn-b-C3_MELANOMA_SKIN	Malignant melanoma of skin	Etiocholanolone glucuronide levels	Weighted mode	22	-0.321078	0.413754	0.446395	-1.13204	0.48988	0.725367	0.322376	1.63212
GCST90199965	finn-b-C3_MELANOMA_SKIN	Malignant melanoma of skin	Fructosyllysine levels	MR Egger	27	-0.448923	0.728245	0.543174	-1.87628	0.978438	0.638315	0.153158	2.6603
GCST90199965	finn-b-C3_MELANOMA_SKIN	Malignant melanoma of skin	Fructosyllysine levels	Weighted median	27	0.29274	0.530497	0.581071	-0.747034	1.33251	1.34009	0.47377	3.79056
GCST90199965	finn-b-C3_MELANOMA_SKIN	Malignant melanoma of skin	Fructosyllysine levels	Inverse variance weighted	27	0.377229	0.373531	0.312543	-0.354891	1.10935	1.45824	0.70125	3.03238
GCST90199965	finn-b-C3_MELANOMA_SKIN	Malignant melanoma of skin	Fructosyllysine levels	Simple mode	27	0.700664	1.01443	0.495878	-1.28763	2.68896	2.01509	0.275925	14.7163
GCST90199965	finn-b-C3_MELANOMA_SKIN	Malignant melanoma of skin	Fructosyllysine levels	Weighted mode	27	0.234823	0.922932	0.801164	-1.57412	2.04377	1.26468	0.207189	7.71966
GCST90199966	finn-b-C3_MELANOMA_SKIN	Malignant melanoma of skin	1-(1-enyl-oleoyl)-GPE (p-18:1) levels	MR Egger	18	-0.215818	0.487867	0.664143	-1.17204	0.740402	0.805882	0.309735	2.09678
GCST90199966	finn-b-C3_MELANOMA_SKIN	Malignant melanoma of skin	1-(1-enyl-oleoyl)-GPE (p-18:1) levels	Weighted median	18	0.109069	0.46265	0.813628	-0.797724	1.01586	1.11524	0.450353	2.76174
GCST90199966	finn-b-C3_MELANOMA_SKIN	Malignant melanoma of skin	1-(1-enyl-oleoyl)-GPE (p-18:1) levels	Inverse variance weighted	18	0.13857	0.347802	0.690323	-0.543122	0.820262	1.14863	0.580932	2.2711
GCST90199966	finn-b-C3_MELANOMA_SKIN	Malignant melanoma of skin	1-(1-enyl-oleoyl)-GPE (p-18:1) levels	Simple mode	18	-0.440768	0.897948	0.629801	-2.20075	1.31921	0.643542	0.11072	3.74047
GCST90199966	finn-b-C3_MELANOMA_SKIN	Malignant melanoma of skin	1-(1-enyl-oleoyl)-GPE (p-18:1) levels	Weighted mode	18	0.0345837	0.422205	0.935673	-0.792938	0.862106	1.03519	0.452513	2.36814
GCST90199967	finn-b-C3_MELANOMA_SKIN	Malignant melanoma of skin	N-acetyltaurine levels	MR Egger	20	-0.204525	0.716437	0.778539	-1.60874	1.19969	0.815034	0.200139	3.31909
GCST90199967	finn-b-C3_MELANOMA_SKIN	Malignant melanoma of skin	N-acetyltaurine levels	Weighted median	20	-0.0664158	0.579848	0.90881	-1.20292	1.07009	0.935742	0.300317	2.91563
GCST90199967	finn-b-C3_MELANOMA_SKIN	Malignant melanoma of skin	N-acetyltaurine levels	Inverse variance weighted	20	-0.266637	0.417331	0.522881	-1.08461	0.551331	0.765951	0.338035	1.73556
GCST90199967	finn-b-C3_MELANOMA_SKIN	Malignant melanoma of skin	N-acetyltaurine levels	Simple mode	20	-0.0580294	0.897864	0.949143	-1.81784	1.70178	0.943622	0.162376	5.48372
GCST90199967	finn-b-C3_MELANOMA_SKIN	Malignant melanoma of skin	N-acetyltaurine levels	Weighted mode	20	0.0829835	0.58284	0.888281	-1.05938	1.22535	1.08652	0.346669	3.40536
GCST90199968	finn-b-C3_MELANOMA_SKIN	Malignant melanoma of skin	1-palmitoyl-GPG (16:0) levels	MR Egger	24	0.571436	0.750791	0.454672	-0.900115	2.04299	1.77081	0.406523	7.71361
GCST90199968	finn-b-C3_MELANOMA_SKIN	Malignant melanoma of skin	1-palmitoyl-GPG (16:0) levels	Weighted median	24	-0.363581	0.494469	0.462159	-1.33274	0.605578	0.695182	0.263753	1.83231
GCST90199968	finn-b-C3_MELANOMA_SKIN	Malignant melanoma of skin	1-palmitoyl-GPG (16:0) levels	Inverse variance weighted	24	-0.451361	0.332794	0.175011	-1.10364	0.200915	0.636761	0.331662	1.22252
GCST90199968	finn-b-C3_MELANOMA_SKIN	Malignant melanoma of skin	1-palmitoyl-GPG (16:0) levels	Simple mode	24	-0.235009	0.804634	0.772852	-1.81209	1.34207	0.790564	0.163312	3.82697
GCST90199968	finn-b-C3_MELANOMA_SKIN	Malignant melanoma of skin	1-palmitoyl-GPG (16:0) levels	Weighted mode	24	-0.280197	0.537222	0.606959	-1.33315	0.772759	0.755635	0.263645	2.16573
GCST90199969	finn-b-C3_MELANOMA_SKIN	Malignant melanoma of skin	1-oleoyl-GPG (18:1) levels	MR Egger	26	0.128267	0.458733	0.782171	-0.770849	1.02738	1.13686	0.46262	2.79375
GCST90199969	finn-b-C3_MELANOMA_SKIN	Malignant melanoma of skin	1-oleoyl-GPG (18:1) levels	Weighted median	26	-0.193771	0.360629	0.591051	-0.900604	0.513062	0.823847	0.406324	1.6704
GCST90199969	finn-b-C3_MELANOMA_SKIN	Malignant melanoma of skin	1-oleoyl-GPG (18:1) levels	Inverse variance weighted	26	-0.440032	0.24987	0.0782311	-0.929777	0.0497134	0.644016	0.394642	1.05097
GCST90199969	finn-b-C3_MELANOMA_SKIN	Malignant melanoma of skin	1-oleoyl-GPG (18:1) levels	Simple mode	26	-1.19627	0.67271	0.0875224	-2.51478	0.122239	0.302319	0.0808804	1.13002
GCST90199969	finn-b-C3_MELANOMA_SKIN	Malignant melanoma of skin	1-oleoyl-GPG (18:1) levels	Weighted mode	26	-0.328694	0.343246	0.347432	-1.00146	0.344068	0.719863	0.367344	1.41067
GCST90199970	finn-b-C3_MELANOMA_SKIN	Malignant melanoma of skin	Octadecenedioylcarnitine (C18:1-DC) levels	MR Egger	16	-0.385931	0.386937	0.335498	-1.14433	0.372466	0.679817	0.318438	1.45131
GCST90199970	finn-b-C3_MELANOMA_SKIN	Malignant melanoma of skin	Octadecenedioylcarnitine (C18:1-DC) levels	Weighted median	16	-0.112245	0.303891	0.711859	-0.707873	0.483382	0.893825	0.492691	1.62155
GCST90199970	finn-b-C3_MELANOMA_SKIN	Malignant melanoma of skin	Octadecenedioylcarnitine (C18:1-DC) levels	Inverse variance weighted	16	0.155395	0.260269	0.55047	-0.354732	0.665523	1.16812	0.701361	1.94551
GCST90199970	finn-b-C3_MELANOMA_SKIN	Malignant melanoma of skin	Octadecenedioylcarnitine (C18:1-DC) levels	Simple mode	16	1.38102	0.797681	0.103909	-0.182432	2.94448	3.97897	0.833241	19.0007
GCST90199970	finn-b-C3_MELANOMA_SKIN	Malignant melanoma of skin	Octadecenedioylcarnitine (C18:1-DC) levels	Weighted mode	16	-0.0799752	0.319261	0.805598	-0.705726	0.545776	0.923139	0.49375	1.72595
GCST90199971	finn-b-C3_MELANOMA_SKIN	Malignant melanoma of skin	3-methylglutarylcarnitine (2) levels	MR Egger	29	-0.803085	0.509449	0.126584	-1.8016	0.195435	0.447945	0.165034	1.21584
GCST90199971	finn-b-C3_MELANOMA_SKIN	Malignant melanoma of skin	3-methylglutarylcarnitine (2) levels	Weighted median	29	-0.620458	0.338916	0.0671433	-1.28473	0.0438171	0.537698	0.276724	1.04479
GCST90199971	finn-b-C3_MELANOMA_SKIN	Malignant melanoma of skin	3-methylglutarylcarnitine (2) levels	Inverse variance weighted	29	-0.322731	0.269149	0.230496	-0.850262	0.2048	0.724169	0.427303	1.22728
GCST90199971	finn-b-C3_MELANOMA_SKIN	Malignant melanoma of skin	3-methylglutarylcarnitine (2) levels	Simple mode	29	-0.70848	0.594593	0.243445	-1.87388	0.456922	0.492392	0.153526	1.57921
GCST90199971	finn-b-C3_MELANOMA_SKIN	Malignant melanoma of skin	3-methylglutarylcarnitine (2) levels	Weighted mode	29	-0.70848	0.357479	0.0573869	-1.40914	-0.00782033	0.492392	0.244353	0.99221
GCST90199972	finn-b-C3_MELANOMA_SKIN	Malignant melanoma of skin	Sphingomyelin (d18:1/24:1, d18:2/24:0) levels	MR Egger	19	-0.0276151	1.25706	0.982729	-2.49146	2.43623	0.972763	0.0827889	11.4299
GCST90199972	finn-b-C3_MELANOMA_SKIN	Malignant melanoma of skin	Sphingomyelin (d18:1/24:1, d18:2/24:0) levels	Weighted median	19	-0.485791	0.713397	0.4959	-1.88405	0.912467	0.61521	0.151973	2.49046
GCST90199972	finn-b-C3_MELANOMA_SKIN	Malignant melanoma of skin	Sphingomyelin (d18:1/24:1, d18:2/24:0) levels	Inverse variance weighted	19	-0.269462	0.556044	0.627956	-1.35931	0.820385	0.76379	0.256838	2.27137
GCST90199972	finn-b-C3_MELANOMA_SKIN	Malignant melanoma of skin	Sphingomyelin (d18:1/24:1, d18:2/24:0) levels	Simple mode	19	-0.259824	1.1809	0.82833	-2.5744	2.05475	0.771187	0.0761998	7.80486
GCST90199972	finn-b-C3_MELANOMA_SKIN	Malignant melanoma of skin	Sphingomyelin (d18:1/24:1, d18:2/24:0) levels	Weighted mode	19	-0.577295	1.14991	0.621729	-2.83112	1.67653	0.561415	0.0589468	5.34698
GCST90199973	finn-b-C3_MELANOMA_SKIN	Malignant melanoma of skin	Methyl glucopyranoside (alpha + beta) levels	MR Egger	27	-0.20609	0.239164	0.397038	-0.674852	0.262672	0.81376	0.509232	1.3004
GCST90199973	finn-b-C3_MELANOMA_SKIN	Malignant melanoma of skin	Methyl glucopyranoside (alpha + beta) levels	Weighted median	27	-0.250426	0.227435	0.270858	-0.696198	0.195346	0.778469	0.498477	1.21573
GCST90199973	finn-b-C3_MELANOMA_SKIN	Malignant melanoma of skin	Methyl glucopyranoside (alpha + beta) levels	Inverse variance weighted	27	-0.101488	0.187716	0.588749	-0.469411	0.266434	0.903492	0.62537	1.3053
GCST90199973	finn-b-C3_MELANOMA_SKIN	Malignant melanoma of skin	Methyl glucopyranoside (alpha + beta) levels	Simple mode	27	-0.265749	0.503573	0.602164	-1.25275	0.721253	0.766631	0.285718	2.05701
GCST90199973	finn-b-C3_MELANOMA_SKIN	Malignant melanoma of skin	Methyl glucopyranoside (alpha + beta) levels	Weighted mode	27	-0.23019	0.183848	0.221692	-0.590532	0.130152	0.794383	0.554032	1.139
GCST90199974	finn-b-C3_MELANOMA_SKIN	Malignant melanoma of skin	9-hydroxystearate levels	MR Egger	25	0.743479	1.12051	0.513593	-1.45271	2.93967	2.10324	0.233935	18.9096
GCST90199974	finn-b-C3_MELANOMA_SKIN	Malignant melanoma of skin	9-hydroxystearate levels	Weighted median	25	0.953756	0.564656	0.0912021	-0.152971	2.06048	2.59544	0.858155	7.84975
GCST90199974	finn-b-C3_MELANOMA_SKIN	Malignant melanoma of skin	9-hydroxystearate levels	Inverse variance weighted	25	0.462121	0.420943	0.272282	-0.362927	1.28717	1.58744	0.695637	3.62252
GCST90199974	finn-b-C3_MELANOMA_SKIN	Malignant melanoma of skin	9-hydroxystearate levels	Simple mode	25	0.721565	1.17941	0.546423	-1.59008	3.03321	2.05765	0.203909	20.7638
GCST90199974	finn-b-C3_MELANOMA_SKIN	Malignant melanoma of skin	9-hydroxystearate levels	Weighted mode	25	0.830617	1.15918	0.480562	-1.44137	3.1026	2.29473	0.236604	22.2558
GCST90199975	finn-b-C3_MELANOMA_SKIN	Malignant melanoma of skin	Sphingomyelin (d18:2/14:0, d18:1/14:1) levels	MR Egger	22	0.861975	0.829309	0.311026	-0.763469	2.48742	2.36783	0.466047	12.0302
GCST90199975	finn-b-C3_MELANOMA_SKIN	Malignant melanoma of skin	Sphingomyelin (d18:2/14:0, d18:1/14:1) levels	Weighted median	22	0.526952	0.656284	0.422014	-0.759365	1.81327	1.69376	0.467963	6.13046
GCST90199975	finn-b-C3_MELANOMA_SKIN	Malignant melanoma of skin	Sphingomyelin (d18:2/14:0, d18:1/14:1) levels	Inverse variance weighted	22	-0.153704	0.457392	0.736838	-1.05019	0.742784	0.857526	0.349871	2.10178
GCST90199975	finn-b-C3_MELANOMA_SKIN	Malignant melanoma of skin	Sphingomyelin (d18:2/14:0, d18:1/14:1) levels	Simple mode	22	-1.62317	1.24815	0.207535	-4.06956	0.823209	0.197271	0.0170849	2.2778
GCST90199975	finn-b-C3_MELANOMA_SKIN	Malignant melanoma of skin	Sphingomyelin (d18:2/14:0, d18:1/14:1) levels	Weighted mode	22	0.794377	0.815217	0.340932	-0.803448	2.3922	2.21306	0.447782	10.9375
GCST90199976	finn-b-C3_MELANOMA_SKIN	Malignant melanoma of skin	1-dihomo-linolenylglycerol (20:3) levels	MR Egger	24	0.510947	0.912638	0.581233	-1.27782	2.29972	1.66687	0.278643	9.97136
GCST90199976	finn-b-C3_MELANOMA_SKIN	Malignant melanoma of skin	1-dihomo-linolenylglycerol (20:3) levels	Weighted median	24	-0.225339	0.495228	0.649094	-1.19599	0.745308	0.798245	0.302406	2.10709
GCST90199976	finn-b-C3_MELANOMA_SKIN	Malignant melanoma of skin	1-dihomo-linolenylglycerol (20:3) levels	Inverse variance weighted	24	-0.0579836	0.367197	0.874529	-0.77769	0.661722	0.943665	0.459466	1.93813
GCST90199976	finn-b-C3_MELANOMA_SKIN	Malignant melanoma of skin	1-dihomo-linolenylglycerol (20:3) levels	Simple mode	24	-0.0998733	0.926868	0.915126	-1.91653	1.71679	0.904952	0.147116	5.56662
GCST90199976	finn-b-C3_MELANOMA_SKIN	Malignant melanoma of skin	1-dihomo-linolenylglycerol (20:3) levels	Weighted mode	24	-0.0116541	0.860345	0.989309	-1.69793	1.67462	0.988414	0.183062	5.33678
GCST90199977	finn-b-C3_MELANOMA_SKIN	Malignant melanoma of skin	4-hydroxychlorothalonil levels	MR Egger	23	0.00859383	0.561422	0.987932	-1.09179	1.10898	1.00863	0.335614	3.03127
GCST90199977	finn-b-C3_MELANOMA_SKIN	Malignant melanoma of skin	4-hydroxychlorothalonil levels	Weighted median	23	-0.100773	0.470327	0.830343	-1.02261	0.821069	0.904138	0.359653	2.27293
GCST90199977	finn-b-C3_MELANOMA_SKIN	Malignant melanoma of skin	4-hydroxychlorothalonil levels	Inverse variance weighted	23	0.116308	0.327373	0.722382	-0.525343	0.757959	1.12334	0.591353	2.13392
GCST90199977	finn-b-C3_MELANOMA_SKIN	Malignant melanoma of skin	4-hydroxychlorothalonil levels	Simple mode	23	0.0602965	0.720667	0.934077	-1.35221	1.4728	1.06215	0.258668	4.36145
GCST90199977	finn-b-C3_MELANOMA_SKIN	Malignant melanoma of skin	4-hydroxychlorothalonil levels	Weighted mode	23	-0.0692451	0.460641	0.881879	-0.972101	0.833611	0.933098	0.378287	2.30161
GCST90199978	finn-b-C3_MELANOMA_SKIN	Malignant melanoma of skin	Vanillactate levels	MR Egger	23	-0.176856	0.954921	0.854846	-2.0485	1.69479	0.837901	0.128928	5.4455
GCST90199978	finn-b-C3_MELANOMA_SKIN	Malignant melanoma of skin	Vanillactate levels	Weighted median	23	0.0412141	0.594252	0.944707	-1.12352	1.20595	1.04208	0.325133	3.33992
GCST90199978	finn-b-C3_MELANOMA_SKIN	Malignant melanoma of skin	Vanillactate levels	Inverse variance weighted	23	-0.43806	0.423328	0.300762	-1.26778	0.391662	0.645287	0.281455	1.47944
GCST90199978	finn-b-C3_MELANOMA_SKIN	Malignant melanoma of skin	Vanillactate levels	Simple mode	23	0.0390128	1.03753	0.970345	-1.99455	2.07258	1.03978	0.136075	7.94527
GCST90199978	finn-b-C3_MELANOMA_SKIN	Malignant melanoma of skin	Vanillactate levels	Weighted mode	23	0.276757	0.970911	0.778273	-1.62623	2.17974	1.31885	0.19667	8.84402
GCST90199979	finn-b-C3_MELANOMA_SKIN	Malignant melanoma of skin	Carnitine C14:1 levels	MR Egger	34	0.717504	0.706017	0.317124	-0.66629	2.1013	2.04931	0.51361	8.17678
GCST90199979	finn-b-C3_MELANOMA_SKIN	Malignant melanoma of skin	Carnitine C14:1 levels	Weighted median	34	0.388142	0.501527	0.438977	-0.59485	1.37114	1.47424	0.551645	3.93982
GCST90199979	finn-b-C3_MELANOMA_SKIN	Malignant melanoma of skin	Carnitine C14:1 levels	Inverse variance weighted	34	-0.117725	0.369398	0.749959	-0.841745	0.606296	0.888941	0.430958	1.83363
GCST90199979	finn-b-C3_MELANOMA_SKIN	Malignant melanoma of skin	Carnitine C14:1 levels	Simple mode	34	-0.236982	0.833991	0.778068	-1.8716	1.39764	0.789006	0.153877	4.04565
GCST90199979	finn-b-C3_MELANOMA_SKIN	Malignant melanoma of skin	Carnitine C14:1 levels	Weighted mode	34	0.219642	0.686288	0.750953	-1.12548	1.56477	1.24563	0.324496	4.78155
GCST90199980	finn-b-C3_MELANOMA_SKIN	Malignant melanoma of skin	N-formylphenylalanine levels	MR Egger	31	-0.136291	0.795143	0.865096	-1.69477	1.42219	0.872588	0.183641	4.14619
GCST90199980	finn-b-C3_MELANOMA_SKIN	Malignant melanoma of skin	N-formylphenylalanine levels	Weighted median	31	0.196748	0.470163	0.675605	-0.724771	1.11827	1.21744	0.484435	3.05955
GCST90199980	finn-b-C3_MELANOMA_SKIN	Malignant melanoma of skin	N-formylphenylalanine levels	Inverse variance weighted	31	-0.0220997	0.334393	0.947307	-0.677511	0.633311	0.978143	0.50788	1.88384
GCST90199980	finn-b-C3_MELANOMA_SKIN	Malignant melanoma of skin	N-formylphenylalanine levels	Simple mode	31	0.52929	0.899273	0.560552	-1.23329	2.29187	1.69773	0.291334	9.89337
GCST90199980	finn-b-C3_MELANOMA_SKIN	Malignant melanoma of skin	N-formylphenylalanine levels	Weighted mode	31	0.443882	0.777478	0.572303	-1.07998	1.96774	1.55875	0.339604	7.15448
GCST90199981	finn-b-C3_MELANOMA_SKIN	Malignant melanoma of skin	2-acetamidophenol sulfate levels	MR Egger	22	1.03785	0.820769	0.220594	-0.570859	2.64656	2.82314	0.56504	14.1054
GCST90199981	finn-b-C3_MELANOMA_SKIN	Malignant melanoma of skin	2-acetamidophenol sulfate levels	Weighted median	22	0.489988	0.528916	0.354238	-0.546687	1.52666	1.6323	0.578864	4.60279
GCST90199981	finn-b-C3_MELANOMA_SKIN	Malignant melanoma of skin	2-acetamidophenol sulfate levels	Inverse variance weighted	22	0.182778	0.385741	0.635616	-0.573274	0.93883	1.20055	0.563677	2.55699
GCST90199981	finn-b-C3_MELANOMA_SKIN	Malignant melanoma of skin	2-acetamidophenol sulfate levels	Simple mode	22	-1.19305	1.09783	0.289468	-3.34479	0.958686	0.303294	0.0352676	2.60827
GCST90199981	finn-b-C3_MELANOMA_SKIN	Malignant melanoma of skin	2-acetamidophenol sulfate levels	Weighted mode	22	0.883449	0.875506	0.324426	-0.832543	2.59944	2.41923	0.434942	13.4562
GCST90199982	finn-b-C3_MELANOMA_SKIN	Malignant melanoma of skin	4-vinylguaiacol sulfate levels	MR Egger	19	0.402334	1.21041	0.743654	-1.97006	2.77473	1.49531	0.139448	16.0343
GCST90199982	finn-b-C3_MELANOMA_SKIN	Malignant melanoma of skin	4-vinylguaiacol sulfate levels	Weighted median	19	0.0819932	0.614862	0.893915	-1.12314	1.28712	1.08545	0.325258	3.62235
GCST90199982	finn-b-C3_MELANOMA_SKIN	Malignant melanoma of skin	4-vinylguaiacol sulfate levels	Inverse variance weighted	19	0.336647	0.494411	0.495932	-0.632399	1.30569	1.40024	0.531316	3.69025
GCST90199982	finn-b-C3_MELANOMA_SKIN	Malignant melanoma of skin	4-vinylguaiacol sulfate levels	Simple mode	19	0.100595	0.858615	0.908031	-1.58229	1.78348	1.10583	0.205504	5.95053
GCST90199982	finn-b-C3_MELANOMA_SKIN	Malignant melanoma of skin	4-vinylguaiacol sulfate levels	Weighted mode	19	0.100595	0.903143	0.912545	-1.66956	1.87075	1.10583	0.188329	6.49319
GCST90199983	finn-b-C3_MELANOMA_SKIN	Malignant melanoma of skin	5alpha-androstan-3alpha,17beta-diol monosulfate (2) levels	MR Egger	33	0.733657	0.767765	0.34668	-0.771161	2.23848	2.08268	0.462476	9.37902
GCST90199983	finn-b-C3_MELANOMA_SKIN	Malignant melanoma of skin	5alpha-androstan-3alpha,17beta-diol monosulfate (2) levels	Weighted median	33	0.262646	0.585568	0.653769	-0.885067	1.41036	1.30037	0.412686	4.09743
GCST90199983	finn-b-C3_MELANOMA_SKIN	Malignant melanoma of skin	5alpha-androstan-3alpha,17beta-diol monosulfate (2) levels	Inverse variance weighted	33	0.563803	0.385298	0.143388	-0.191382	1.31899	1.75734	0.825817	3.73963
GCST90199983	finn-b-C3_MELANOMA_SKIN	Malignant melanoma of skin	5alpha-androstan-3alpha,17beta-diol monosulfate (2) levels	Simple mode	33	0.43674	0.930068	0.64184	-1.38619	2.25967	1.54765	0.250025	9.57995
GCST90199983	finn-b-C3_MELANOMA_SKIN	Malignant melanoma of skin	5alpha-androstan-3alpha,17beta-diol monosulfate (2) levels	Weighted mode	33	0.305241	0.630135	0.631396	-0.929823	1.54031	1.35695	0.394624	4.66602
GCST90199984	finn-b-C3_MELANOMA_SKIN	Malignant melanoma of skin	Vanillic alcohol sulfate levels	MR Egger	26	-1.37613	0.662364	0.0486139	-2.67436	-0.0778939	0.252555	0.0689508	0.925063
GCST90199984	finn-b-C3_MELANOMA_SKIN	Malignant melanoma of skin	Vanillic alcohol sulfate levels	Weighted median	26	-0.506676	0.46158	0.272336	-1.41137	0.398021	0.602495	0.243808	1.48888
GCST90199984	finn-b-C3_MELANOMA_SKIN	Malignant melanoma of skin	Vanillic alcohol sulfate levels	Inverse variance weighted	26	-0.176796	0.333294	0.595798	-0.830052	0.476459	0.83795	0.436027	1.61036
GCST90199984	finn-b-C3_MELANOMA_SKIN	Malignant melanoma of skin	Vanillic alcohol sulfate levels	Simple mode	26	-1.08077	0.97137	0.276456	-2.98465	0.823119	0.339335	0.050557	2.27759
GCST90199984	finn-b-C3_MELANOMA_SKIN	Malignant melanoma of skin	Vanillic alcohol sulfate levels	Weighted mode	26	-0.992538	0.853166	0.255668	-2.66474	0.679667	0.370635	0.0696172	1.97322
GCST90199985	finn-b-C3_MELANOMA_SKIN	Malignant melanoma of skin	Methyl-4-hydroxybenzoate sulfate levels	MR Egger	21	-0.233834	0.83324	0.782025	-1.86698	1.39932	0.791493	0.154589	4.05243
GCST90199985	finn-b-C3_MELANOMA_SKIN	Malignant melanoma of skin	Methyl-4-hydroxybenzoate sulfate levels	Weighted median	21	-0.139329	0.573489	0.808044	-1.26337	0.98471	0.869942	0.2827	2.67704
GCST90199985	finn-b-C3_MELANOMA_SKIN	Malignant melanoma of skin	Methyl-4-hydroxybenzoate sulfate levels	Inverse variance weighted	21	-0.407731	0.405875	0.315102	-1.20325	0.387783	0.665158	0.300218	1.47371
GCST90199985	finn-b-C3_MELANOMA_SKIN	Malignant melanoma of skin	Methyl-4-hydroxybenzoate sulfate levels	Simple mode	21	-1.00483	0.902566	0.278778	-2.77386	0.764195	0.366105	0.0624204	2.14726
GCST90199985	finn-b-C3_MELANOMA_SKIN	Malignant melanoma of skin	Methyl-4-hydroxybenzoate sulfate levels	Weighted mode	21	0.16089	0.807961	0.844171	-1.42271	1.74449	1.17456	0.241059	5.723
GCST90199986	finn-b-C3_MELANOMA_SKIN	Malignant melanoma of skin	Eugenol sulfate levels	MR Egger	23	-0.587943	0.687265	0.40194	-1.93498	0.759096	0.555469	0.144427	2.13634
GCST90199986	finn-b-C3_MELANOMA_SKIN	Malignant melanoma of skin	Eugenol sulfate levels	Weighted median	23	-0.228505	0.50595	0.651532	-1.22017	0.763158	0.795722	0.295181	2.14504
GCST90199986	finn-b-C3_MELANOMA_SKIN	Malignant melanoma of skin	Eugenol sulfate levels	Inverse variance weighted	23	-0.127363	0.349858	0.715826	-0.813084	0.558358	0.880414	0.443488	1.7478
GCST90199986	finn-b-C3_MELANOMA_SKIN	Malignant melanoma of skin	Eugenol sulfate levels	Simple mode	23	-0.139367	0.903162	0.878772	-1.90956	1.63083	0.869909	0.148145	5.10811
GCST90199986	finn-b-C3_MELANOMA_SKIN	Malignant melanoma of skin	Eugenol sulfate levels	Weighted mode	23	-0.578802	0.780442	0.466153	-2.10847	0.950865	0.560569	0.121424	2.58795
GCST90199987	finn-b-C3_MELANOMA_SKIN	Malignant melanoma of skin	2-methoxyresorcinol sulfate levels	MR Egger	26	0.362811	0.749898	0.632904	-1.10699	1.83261	1.43736	0.330553	6.25018
GCST90199987	finn-b-C3_MELANOMA_SKIN	Malignant melanoma of skin	2-methoxyresorcinol sulfate levels	Weighted median	26	-0.145715	0.473995	0.758525	-1.07474	0.783315	0.864404	0.341385	2.18872
GCST90199987	finn-b-C3_MELANOMA_SKIN	Malignant melanoma of skin	2-methoxyresorcinol sulfate levels	Inverse variance weighted	26	-0.164216	0.327553	0.616131	-0.80622	0.477788	0.848559	0.446543	1.6125
GCST90199987	finn-b-C3_MELANOMA_SKIN	Malignant melanoma of skin	2-methoxyresorcinol sulfate levels	Simple mode	26	-0.414718	0.812304	0.614148	-2.00683	1.1774	0.660526	0.134414	3.24591
GCST90199987	finn-b-C3_MELANOMA_SKIN	Malignant melanoma of skin	2-methoxyresorcinol sulfate levels	Weighted mode	26	-0.186576	0.701473	0.792438	-1.56146	1.18831	0.829796	0.209829	3.28154
GCST90199988	finn-b-C3_MELANOMA_SKIN	Malignant melanoma of skin	Tyramine O-sulfate levels	MR Egger	21	-0.729212	0.844201	0.398477	-2.38385	0.925422	0.482289	0.0921952	2.52293
GCST90199988	finn-b-C3_MELANOMA_SKIN	Malignant melanoma of skin	Tyramine O-sulfate levels	Weighted median	21	0.0265973	0.608816	0.965154	-1.16668	1.21988	1.02695	0.311399	3.38677
GCST90199988	finn-b-C3_MELANOMA_SKIN	Malignant melanoma of skin	Tyramine O-sulfate levels	Inverse variance weighted	21	-0.106168	0.417412	0.799227	-0.924294	0.711959	0.899274	0.396811	2.03798
GCST90199988	finn-b-C3_MELANOMA_SKIN	Malignant melanoma of skin	Tyramine O-sulfate levels	Simple mode	21	-0.544347	1.07207	0.61718	-2.6456	1.55691	0.58022	0.0709627	4.74412
GCST90199988	finn-b-C3_MELANOMA_SKIN	Malignant melanoma of skin	Tyramine O-sulfate levels	Weighted mode	21	0.0398604	0.803692	0.960936	-1.53538	1.6151	1.04067	0.215375	5.02838
GCST90199989	finn-b-C3_MELANOMA_SKIN	Malignant melanoma of skin	4-methylguaiacol sulfate levels	MR Egger	13	-0.00998545	1.52559	0.994895	-3.00013	2.98016	0.990064	0.0497804	19.691
GCST90199989	finn-b-C3_MELANOMA_SKIN	Malignant melanoma of skin	4-methylguaiacol sulfate levels	Weighted median	13	-0.316132	0.728705	0.664414	-1.74439	1.11213	0.728963	0.174751	3.04083
GCST90199989	finn-b-C3_MELANOMA_SKIN	Malignant melanoma of skin	4-methylguaiacol sulfate levels	Inverse variance weighted	13	-0.495784	0.667016	0.457308	-1.80313	0.811566	0.609093	0.164782	2.25143
GCST90199989	finn-b-C3_MELANOMA_SKIN	Malignant melanoma of skin	4-methylguaiacol sulfate levels	Simple mode	13	-0.967256	0.948664	0.328036	-2.82664	0.892126	0.380125	0.0592116	2.44031
GCST90199989	finn-b-C3_MELANOMA_SKIN	Malignant melanoma of skin	4-methylguaiacol sulfate levels	Weighted mode	13	-0.0893011	0.82346	0.915434	-1.70328	1.52468	0.91457	0.182085	4.59368
GCST90199990	finn-b-C3_MELANOMA_SKIN	Malignant melanoma of skin	3-hydroxypyridine sulfate levels	MR Egger	24	0.739309	0.927193	0.433762	-1.07799	2.55661	2.09449	0.340279	12.892
GCST90199990	finn-b-C3_MELANOMA_SKIN	Malignant melanoma of skin	3-hydroxypyridine sulfate levels	Weighted median	24	0.473409	0.576663	0.411677	-0.65685	1.60367	1.60546	0.518482	4.97123
GCST90199990	finn-b-C3_MELANOMA_SKIN	Malignant melanoma of skin	3-hydroxypyridine sulfate levels	Inverse variance weighted	24	0.241623	0.419274	0.56442	-0.580154	1.0634	1.27331	0.559812	2.89621
GCST90199990	finn-b-C3_MELANOMA_SKIN	Malignant melanoma of skin	3-hydroxypyridine sulfate levels	Simple mode	24	0.726066	0.998387	0.474418	-1.23077	2.6829	2.06693	0.292067	14.6275
GCST90199990	finn-b-C3_MELANOMA_SKIN	Malignant melanoma of skin	3-hydroxypyridine sulfate levels	Weighted mode	24	0.635763	0.89546	0.48485	-1.11934	2.39087	1.88846	0.326496	10.9229
GCST90199991	finn-b-C3_MELANOMA_SKIN	Malignant melanoma of skin	Arabonate/xylonate levels	MR Egger	25	-0.633674	0.890594	0.483918	-2.37924	1.11189	0.530638	0.092621	3.0401
GCST90199991	finn-b-C3_MELANOMA_SKIN	Malignant melanoma of skin	Arabonate/xylonate levels	Weighted median	25	-0.148021	0.567202	0.794118	-1.25974	0.963694	0.862413	0.283729	2.62136
GCST90199991	finn-b-C3_MELANOMA_SKIN	Malignant melanoma of skin	Arabonate/xylonate levels	Inverse variance weighted	25	-0.248654	0.39815	0.532284	-1.02903	0.53172	0.77985	0.357354	1.70186
GCST90199991	finn-b-C3_MELANOMA_SKIN	Malignant melanoma of skin	Arabonate/xylonate levels	Simple mode	25	0.602094	1.1032	0.590261	-1.56018	2.76436	1.82594	0.210099	15.8689
GCST90199991	finn-b-C3_MELANOMA_SKIN	Malignant melanoma of skin	Arabonate/xylonate levels	Weighted mode	25	0.396594	0.972059	0.686895	-1.50864	2.30183	1.48675	0.22121	9.99245
GCST90199992	finn-b-C3_MELANOMA_SKIN	Malignant melanoma of skin	Octadecanedioylcarnitine (C18-DC) levels	MR Egger	27	-0.240532	0.383145	0.535839	-0.991496	0.510432	0.78621	0.371021	1.66601
GCST90199992	finn-b-C3_MELANOMA_SKIN	Malignant melanoma of skin	Octadecanedioylcarnitine (C18-DC) levels	Weighted median	27	-0.14647	0.323917	0.651136	-0.781347	0.488406	0.863752	0.457789	1.62972
GCST90199992	finn-b-C3_MELANOMA_SKIN	Malignant melanoma of skin	Octadecanedioylcarnitine (C18-DC) levels	Inverse variance weighted	27	0.153037	0.237048	0.518542	-0.311578	0.617652	1.16537	0.732291	1.85457
GCST90199992	finn-b-C3_MELANOMA_SKIN	Malignant melanoma of skin	Octadecanedioylcarnitine (C18-DC) levels	Simple mode	27	0.20556	0.676645	0.763703	-1.12066	1.53178	1.22821	0.326063	4.62642
GCST90199992	finn-b-C3_MELANOMA_SKIN	Malignant melanoma of skin	Octadecanedioylcarnitine (C18-DC) levels	Weighted mode	27	-0.106885	0.320763	0.74164	-0.735581	0.521811	0.898629	0.479227	1.68508
GCST90199993	finn-b-C3_MELANOMA_SKIN	Malignant melanoma of skin	Phenylacetylcarnitine levels	MR Egger	25	1.41046	0.8824	0.123594	-0.319043	3.13996	4.09784	0.726845	23.103
GCST90199993	finn-b-C3_MELANOMA_SKIN	Malignant melanoma of skin	Phenylacetylcarnitine levels	Weighted median	25	0.624293	0.532321	0.240886	-0.419057	1.66764	1.86693	0.657667	5.29966
GCST90199993	finn-b-C3_MELANOMA_SKIN	Malignant melanoma of skin	Phenylacetylcarnitine levels	Inverse variance weighted	25	0.176814	0.372862	0.635352	-0.553996	0.907623	1.19341	0.574649	2.47842
GCST90199993	finn-b-C3_MELANOMA_SKIN	Malignant melanoma of skin	Phenylacetylcarnitine levels	Simple mode	25	1.01023	0.999352	0.322155	-0.948499	2.96896	2.74623	0.387322	19.4717
GCST90199993	finn-b-C3_MELANOMA_SKIN	Malignant melanoma of skin	Phenylacetylcarnitine levels	Weighted mode	25	1.26002	0.81063	0.133184	-0.328812	2.84886	3.5255	0.719778	17.268
GCST90199994	finn-b-C3_MELANOMA_SKIN	Malignant melanoma of skin	Ethylparaben sulfate levels	MR Egger	16	-0.189014	1.40572	0.894952	-2.94422	2.56619	0.827775	0.052643	13.0162
GCST90199994	finn-b-C3_MELANOMA_SKIN	Malignant melanoma of skin	Ethylparaben sulfate levels	Weighted median	16	0.132415	0.753939	0.860584	-1.34531	1.61014	1.14158	0.26046	5.00349
GCST90199994	finn-b-C3_MELANOMA_SKIN	Malignant melanoma of skin	Ethylparaben sulfate levels	Inverse variance weighted	16	0.567864	0.593982	0.339057	-0.59634	1.73207	1.76449	0.550824	5.65233
GCST90199994	finn-b-C3_MELANOMA_SKIN	Malignant melanoma of skin	Ethylparaben sulfate levels	Simple mode	16	-0.165907	1.31651	0.90139	-2.74626	2.41445	0.847125	0.0641674	11.1836
GCST90199994	finn-b-C3_MELANOMA_SKIN	Malignant melanoma of skin	Ethylparaben sulfate levels	Weighted mode	16	-0.203142	1.09631	0.855479	-2.3519	1.94562	0.816163	0.095188	6.99795
GCST90199995	finn-b-C3_MELANOMA_SKIN	Malignant melanoma of skin	Sphingomyelin (d18:1/20:2, d18:2/20:1, d16:1/22:2) levels	MR Egger	25	-0.244204	0.644632	0.708291	-1.50768	1.01927	0.783328	0.221422	2.77118
GCST90199995	finn-b-C3_MELANOMA_SKIN	Malignant melanoma of skin	Sphingomyelin (d18:1/20:2, d18:2/20:1, d16:1/22:2) levels	Weighted median	25	0.373303	0.471561	0.428575	-0.550957	1.29756	1.45252	0.576398	3.66036
GCST90199995	finn-b-C3_MELANOMA_SKIN	Malignant melanoma of skin	Sphingomyelin (d18:1/20:2, d18:2/20:1, d16:1/22:2) levels	Inverse variance weighted	25	0.337846	0.326661	0.301023	-0.302409	0.978102	1.40192	0.739036	2.6594
GCST90199995	finn-b-C3_MELANOMA_SKIN	Malignant melanoma of skin	Sphingomyelin (d18:1/20:2, d18:2/20:1, d16:1/22:2) levels	Simple mode	25	0.000854489	0.854996	0.999211	-1.67494	1.67665	1.00085	0.18732	5.3476
GCST90199995	finn-b-C3_MELANOMA_SKIN	Malignant melanoma of skin	Sphingomyelin (d18:1/20:2, d18:2/20:1, d16:1/22:2) levels	Weighted mode	25	0.703388	0.608946	0.259424	-0.490146	1.89692	2.02059	0.612537	6.66535
GCST90199996	finn-b-C3_MELANOMA_SKIN	Malignant melanoma of skin	Sphingomyelin (d18:1/20:1, d18:2/20:0) levels	MR Egger	28	0.22689	0.616769	0.715949	-0.981978	1.43576	1.25469	0.374569	4.20283
GCST90199996	finn-b-C3_MELANOMA_SKIN	Malignant melanoma of skin	Sphingomyelin (d18:1/20:1, d18:2/20:0) levels	Weighted median	28	0.158394	0.459258	0.730177	-0.741752	1.05854	1.17163	0.476279	2.88216
GCST90199996	finn-b-C3_MELANOMA_SKIN	Malignant melanoma of skin	Sphingomyelin (d18:1/20:1, d18:2/20:0) levels	Inverse variance weighted	28	-0.162212	0.31362	0.605	-0.776907	0.452483	0.850261	0.459826	1.57221
GCST90199996	finn-b-C3_MELANOMA_SKIN	Malignant melanoma of skin	Sphingomyelin (d18:1/20:1, d18:2/20:0) levels	Simple mode	28	-0.769303	0.783288	0.334748	-2.30455	0.765942	0.463336	0.099804	2.15102
GCST90199996	finn-b-C3_MELANOMA_SKIN	Malignant melanoma of skin	Sphingomyelin (d18:1/20:1, d18:2/20:0) levels	Weighted mode	28	0.158162	0.540019	0.771852	-0.900276	1.2166	1.17136	0.406457	3.37569
GCST90199997	finn-b-C3_MELANOMA_SKIN	Malignant melanoma of skin	Behenoyl sphingomyelin (d18:1/22:0) levels	MR Egger	18	0.743264	1.13003	0.520058	-1.4716	2.95812	2.10279	0.229559	19.2618
GCST90199997	finn-b-C3_MELANOMA_SKIN	Malignant melanoma of skin	Behenoyl sphingomyelin (d18:1/22:0) levels	Weighted median	18	-0.458381	0.646033	0.477994	-1.72461	0.807844	0.632306	0.178243	2.24307
GCST90199997	finn-b-C3_MELANOMA_SKIN	Malignant melanoma of skin	Behenoyl sphingomyelin (d18:1/22:0) levels	Inverse variance weighted	18	-0.0934645	0.483496	0.846717	-1.04112	0.854189	0.91077	0.35306	2.34947
GCST90199997	finn-b-C3_MELANOMA_SKIN	Malignant melanoma of skin	Behenoyl sphingomyelin (d18:1/22:0) levels	Simple mode	18	-0.840781	1.00957	0.4165	-2.81954	1.13798	0.431374	0.0596332	3.12046
GCST90199997	finn-b-C3_MELANOMA_SKIN	Malignant melanoma of skin	Behenoyl sphingomyelin (d18:1/22:0) levels	Weighted mode	18	-0.604941	0.907259	0.513862	-2.38317	1.17329	0.546107	0.0922577	3.2326
GCST90199998	finn-b-C3_MELANOMA_SKIN	Malignant melanoma of skin	Propyl 4-hydroxybenzoate sulfate levels	MR Egger	24	1.37793	1.23775	0.277615	-1.04806	3.80393	3.9667	0.350617	44.8771
GCST90199998	finn-b-C3_MELANOMA_SKIN	Malignant melanoma of skin	Propyl 4-hydroxybenzoate sulfate levels	Weighted median	24	0.500897	0.587898	0.394207	-0.651383	1.65318	1.6502	0.521324	5.22355
GCST90199998	finn-b-C3_MELANOMA_SKIN	Malignant melanoma of skin	Propyl 4-hydroxybenzoate sulfate levels	Inverse variance weighted	24	0.609172	0.430586	0.157142	-0.234776	1.45312	1.83891	0.790748	4.27644
GCST90199998	finn-b-C3_MELANOMA_SKIN	Malignant melanoma of skin	Propyl 4-hydroxybenzoate sulfate levels	Simple mode	24	-0.223817	1.01269	0.827034	-2.2087	1.76106	0.799462	0.109844	5.81862
GCST90199998	finn-b-C3_MELANOMA_SKIN	Malignant melanoma of skin	Propyl 4-hydroxybenzoate sulfate levels	Weighted mode	24	0.0990183	0.916096	0.914864	-1.69653	1.89457	1.10409	0.183318	6.64967
GCST90199999	finn-b-C3_MELANOMA_SKIN	Malignant melanoma of skin	4-methoxyphenol sulfate levels	MR Egger	20	0.304948	1.05681	0.776217	-1.76639	2.37629	1.35655	0.170949	10.7649
GCST90199999	finn-b-C3_MELANOMA_SKIN	Malignant melanoma of skin	4-methoxyphenol sulfate levels	Weighted median	20	-0.463741	0.603717	0.442402	-1.64703	0.719544	0.628926	0.192622	2.0535
GCST90199999	finn-b-C3_MELANOMA_SKIN	Malignant melanoma of skin	4-methoxyphenol sulfate levels	Inverse variance weighted	20	0.0520126	0.431074	0.903962	-0.792893	0.896918	1.05339	0.452534	2.45203
GCST90199999	finn-b-C3_MELANOMA_SKIN	Malignant melanoma of skin	4-methoxyphenol sulfate levels	Simple mode	20	-0.660231	1.11973	0.562383	-2.8549	1.53444	0.516732	0.0575614	4.63874
GCST90199999	finn-b-C3_MELANOMA_SKIN	Malignant melanoma of skin	4-methoxyphenol sulfate levels	Weighted mode	20	-0.723868	1.20549	0.555284	-3.08662	1.63889	0.484873	0.0456558	5.14944
GCST90200000	finn-b-C3_MELANOMA_SKIN	Malignant melanoma of skin	Umbelliferone sulfate levels	MR Egger	21	0.353097	0.587042	0.554627	-0.797506	1.5037	1.42347	0.450451	4.4983
GCST90200000	finn-b-C3_MELANOMA_SKIN	Malignant melanoma of skin	Umbelliferone sulfate levels	Weighted median	21	0.175634	0.434831	0.686277	-0.676635	1.0279	1.192	0.508324	2.7952
GCST90200000	finn-b-C3_MELANOMA_SKIN	Malignant melanoma of skin	Umbelliferone sulfate levels	Inverse variance weighted	21	0.050788	0.323094	0.875093	-0.582476	0.684052	1.0521	0.558514	1.98189
GCST90200000	finn-b-C3_MELANOMA_SKIN	Malignant melanoma of skin	Umbelliferone sulfate levels	Simple mode	21	0.0225871	0.707501	0.974848	-1.36412	1.40929	1.02284	0.255607	4.09305
GCST90200000	finn-b-C3_MELANOMA_SKIN	Malignant melanoma of skin	Umbelliferone sulfate levels	Weighted mode	21	0.262166	0.515523	0.616636	-0.74826	1.27259	1.29974	0.473189	3.57009
GCST90200001	finn-b-C3_MELANOMA_SKIN	Malignant melanoma of skin	Sphingomyelin (d18:1/20:0, d16:1/22:0) levels	MR Egger	24	0.340688	0.764801	0.66034	-1.15832	1.8397	1.40591	0.314013	6.29464
GCST90200001	finn-b-C3_MELANOMA_SKIN	Malignant melanoma of skin	Sphingomyelin (d18:1/20:0, d16:1/22:0) levels	Weighted median	24	0.425956	0.434449	0.326863	-0.425564	1.27748	1.53105	0.653401	3.58757
GCST90200001	finn-b-C3_MELANOMA_SKIN	Malignant melanoma of skin	Sphingomyelin (d18:1/20:0, d16:1/22:0) levels	Inverse variance weighted	24	0.339425	0.332159	0.306839	-0.311606	0.990456	1.40414	0.73227	2.69246
GCST90200001	finn-b-C3_MELANOMA_SKIN	Malignant melanoma of skin	Sphingomyelin (d18:1/20:0, d16:1/22:0) levels	Simple mode	24	0.200757	0.721755	0.783381	-1.21388	1.6154	1.22233	0.297041	5.02989
GCST90200001	finn-b-C3_MELANOMA_SKIN	Malignant melanoma of skin	Sphingomyelin (d18:1/20:0, d16:1/22:0) levels	Weighted mode	24	0.515526	0.4557	0.269594	-0.377646	1.4087	1.67452	0.685473	4.09063
GCST90200002	finn-b-C3_MELANOMA_SKIN	Malignant melanoma of skin	6-hydroxyindole sulfate levels	MR Egger	17	0.425635	1.07758	0.69841	-1.68642	2.53769	1.53056	0.185181	12.6505
GCST90200002	finn-b-C3_MELANOMA_SKIN	Malignant melanoma of skin	6-hydroxyindole sulfate levels	Weighted median	17	-0.19212	0.674971	0.775924	-1.51506	1.13082	0.825208	0.219794	3.0982
GCST90200002	finn-b-C3_MELANOMA_SKIN	Malignant melanoma of skin	6-hydroxyindole sulfate levels	Inverse variance weighted	17	0.0703307	0.477878	0.882995	-0.866309	1.00697	1.07286	0.420501	2.7373
GCST90200002	finn-b-C3_MELANOMA_SKIN	Malignant melanoma of skin	6-hydroxyindole sulfate levels	Simple mode	17	1.89204	1.46172	0.2139	-0.972931	4.75702	6.6329	0.377974	116.398
GCST90200002	finn-b-C3_MELANOMA_SKIN	Malignant melanoma of skin	6-hydroxyindole sulfate levels	Weighted mode	17	-1.53701	1.29142	0.251341	-4.0682	0.99418	0.215023	0.0171082	2.70251
GCST90200003	finn-b-C3_MELANOMA_SKIN	Malignant melanoma of skin	P-cresol glucuronide levels	MR Egger	23	0.967762	0.908455	0.298844	-0.81281	2.74833	2.63205	0.44361	15.6166
GCST90200003	finn-b-C3_MELANOMA_SKIN	Malignant melanoma of skin	P-cresol glucuronide levels	Weighted median	23	-0.222136	0.591586	0.707295	-1.38164	0.937373	0.800807	0.251165	2.55326
GCST90200003	finn-b-C3_MELANOMA_SKIN	Malignant melanoma of skin	P-cresol glucuronide levels	Inverse variance weighted	23	-0.0780425	0.407904	0.84827	-0.877534	0.721449	0.924925	0.415807	2.05741
GCST90200003	finn-b-C3_MELANOMA_SKIN	Malignant melanoma of skin	P-cresol glucuronide levels	Simple mode	23	-0.288264	1.03085	0.782368	-2.30873	1.7322	0.749564	0.0993872	5.6531
GCST90200003	finn-b-C3_MELANOMA_SKIN	Malignant melanoma of skin	P-cresol glucuronide levels	Weighted mode	23	-0.259194	0.808868	0.751658	-1.84458	1.32619	0.771673	0.158092	3.76665
GCST90200004	finn-b-C3_MELANOMA_SKIN	Malignant melanoma of skin	N-carbamoylalanine levels	MR Egger	22	-0.0739347	0.694107	0.916233	-1.43438	1.28652	0.928732	0.238262	3.62015
GCST90200004	finn-b-C3_MELANOMA_SKIN	Malignant melanoma of skin	N-carbamoylalanine levels	Weighted median	22	0.105745	0.59955	0.86	-1.06937	1.28086	1.11154	0.343223	3.59975
GCST90200004	finn-b-C3_MELANOMA_SKIN	Malignant melanoma of skin	N-carbamoylalanine levels	Inverse variance weighted	22	0.127978	0.371923	0.730772	-0.600991	0.856947	1.13653	0.548268	2.35596
GCST90200004	finn-b-C3_MELANOMA_SKIN	Malignant melanoma of skin	N-carbamoylalanine levels	Simple mode	22	-0.272007	0.95776	0.779189	-2.14922	1.6052	0.761849	0.116575	4.97887
GCST90200004	finn-b-C3_MELANOMA_SKIN	Malignant melanoma of skin	N-carbamoylalanine levels	Weighted mode	22	-0.0940118	0.595606	0.876089	-1.2614	1.07337	0.910272	0.283258	2.92524
GCST90200005	finn-b-C3_MELANOMA_SKIN	Malignant melanoma of skin	Citraconate/glutaconate levels	MR Egger	25	-0.529521	0.840476	0.534888	-2.17685	1.11781	0.588887	0.113398	3.05816
GCST90200005	finn-b-C3_MELANOMA_SKIN	Malignant melanoma of skin	Citraconate/glutaconate levels	Weighted median	25	0.150781	0.562626	0.788704	-0.951966	1.25353	1.16274	0.385981	3.50268
GCST90200005	finn-b-C3_MELANOMA_SKIN	Malignant melanoma of skin	Citraconate/glutaconate levels	Inverse variance weighted	25	-0.197705	0.411639	0.631024	-1.00452	0.609108	0.820612	0.366221	1.83879
GCST90200005	finn-b-C3_MELANOMA_SKIN	Malignant melanoma of skin	Citraconate/glutaconate levels	Simple mode	25	0.81485	1.01981	0.432116	-1.18398	2.81368	2.25884	0.306057	16.6712
GCST90200005	finn-b-C3_MELANOMA_SKIN	Malignant melanoma of skin	Citraconate/glutaconate levels	Weighted mode	25	0.883184	0.980765	0.3768	-1.03912	2.80548	2.41859	0.353767	16.5351
GCST90200006	finn-b-C3_MELANOMA_SKIN	Malignant melanoma of skin	1,2,3-benzenetriol sulfate (2) levels	MR Egger	22	-0.375963	0.398209	0.356368	-1.15645	0.404527	0.686628	0.3146	1.49859
GCST90200006	finn-b-C3_MELANOMA_SKIN	Malignant melanoma of skin	1,2,3-benzenetriol sulfate (2) levels	Weighted median	22	-0.433672	0.391782	0.268328	-1.20156	0.334221	0.648125	0.300723	1.39685
GCST90200006	finn-b-C3_MELANOMA_SKIN	Malignant melanoma of skin	1,2,3-benzenetriol sulfate (2) levels	Inverse variance weighted	22	-0.09516	0.275819	0.730087	-0.635765	0.445445	0.909227	0.52953	1.56118
GCST90200006	finn-b-C3_MELANOMA_SKIN	Malignant melanoma of skin	1,2,3-benzenetriol sulfate (2) levels	Simple mode	22	0.284636	0.698856	0.687918	-1.08512	1.65439	1.32928	0.337861	5.22991
GCST90200006	finn-b-C3_MELANOMA_SKIN	Malignant melanoma of skin	1,2,3-benzenetriol sulfate (2) levels	Weighted mode	22	-0.420852	0.388135	0.290527	-1.1816	0.339893	0.656488	0.306789	1.4048
GCST90200007	finn-b-C3_MELANOMA_SKIN	Malignant melanoma of skin	3-methoxycatechol sulfate (2) levels	MR Egger	22	-0.172752	0.748644	0.819851	-1.64009	1.29459	0.841346	0.193962	3.6495
GCST90200007	finn-b-C3_MELANOMA_SKIN	Malignant melanoma of skin	3-methoxycatechol sulfate (2) levels	Weighted median	22	-0.0671559	0.55351	0.903432	-1.15203	1.01772	0.935049	0.315993	2.76689
GCST90200007	finn-b-C3_MELANOMA_SKIN	Malignant melanoma of skin	3-methoxycatechol sulfate (2) levels	Inverse variance weighted	22	0.0847473	0.387316	0.826801	-0.674393	0.843888	1.08844	0.509466	2.32539
GCST90200007	finn-b-C3_MELANOMA_SKIN	Malignant melanoma of skin	3-methoxycatechol sulfate (2) levels	Simple mode	22	-0.18184	0.875103	0.837392	-1.89704	1.53336	0.833734	0.150012	4.63373
GCST90200007	finn-b-C3_MELANOMA_SKIN	Malignant melanoma of skin	3-methoxycatechol sulfate (2) levels	Weighted mode	22	-0.297745	0.839711	0.72644	-1.94358	1.34809	0.74249	0.143191	3.85006
GCST90200008	finn-b-C3_MELANOMA_SKIN	Malignant melanoma of skin	C-glycosyltryptophan levels	MR Egger	31	1.28519	1.0286	0.221488	-0.730861	3.30125	3.61537	0.481494	27.1465
GCST90200008	finn-b-C3_MELANOMA_SKIN	Malignant melanoma of skin	C-glycosyltryptophan levels	Weighted median	31	-0.202904	0.528551	0.701062	-1.23886	0.833055	0.816356	0.289713	2.30034
GCST90200008	finn-b-C3_MELANOMA_SKIN	Malignant melanoma of skin	C-glycosyltryptophan levels	Inverse variance weighted	31	-0.257357	0.427526	0.547195	-1.09531	0.580594	0.773092	0.334436	1.7871
GCST90200008	finn-b-C3_MELANOMA_SKIN	Malignant melanoma of skin	C-glycosyltryptophan levels	Simple mode	31	-0.170977	1.01336	0.867147	-2.15716	1.81521	0.842841	0.115653	6.14234
GCST90200008	finn-b-C3_MELANOMA_SKIN	Malignant melanoma of skin	C-glycosyltryptophan levels	Weighted mode	31	-0.0725139	0.949262	0.939616	-1.93307	1.78804	0.930053	0.144704	5.97772
GCST90200009	finn-b-C3_MELANOMA_SKIN	Malignant melanoma of skin	3-methoxycatechol sulfate (1) levels	MR Egger	22	-0.112916	0.541403	0.836899	-1.17407	0.948233	0.893225	0.309108	2.58115
GCST90200009	finn-b-C3_MELANOMA_SKIN	Malignant melanoma of skin	3-methoxycatechol sulfate (1) levels	Weighted median	22	-0.188996	0.499389	0.705093	-1.1678	0.789806	0.82779	0.311051	2.20297
GCST90200009	finn-b-C3_MELANOMA_SKIN	Malignant melanoma of skin	3-methoxycatechol sulfate (1) levels	Inverse variance weighted	22	-0.325378	0.336816	0.334024	-0.985538	0.334782	0.722254	0.373238	1.39764
GCST90200009	finn-b-C3_MELANOMA_SKIN	Malignant melanoma of skin	3-methoxycatechol sulfate (1) levels	Simple mode	22	-0.217259	0.839348	0.798277	-1.86238	1.42786	0.804721	0.155302	4.16978
GCST90200009	finn-b-C3_MELANOMA_SKIN	Malignant melanoma of skin	3-methoxycatechol sulfate (1) levels	Weighted mode	22	-0.191237	0.487183	0.698619	-1.14612	0.763643	0.825937	0.317869	2.14608
GCST90200010	finn-b-C3_MELANOMA_SKIN	Malignant melanoma of skin	Sphingomyelin (d18:1/22:1, d18:2/22:0, d16:1/24:1) levels	MR Egger	22	-0.670651	0.845543	0.436993	-2.32791	0.986612	0.511375	0.0974989	2.68213
GCST90200010	finn-b-C3_MELANOMA_SKIN	Malignant melanoma of skin	Sphingomyelin (d18:1/22:1, d18:2/22:0, d16:1/24:1) levels	Weighted median	22	0.0613633	0.567156	0.913841	-1.05026	1.17299	1.06329	0.349846	3.23164
GCST90200010	finn-b-C3_MELANOMA_SKIN	Malignant melanoma of skin	Sphingomyelin (d18:1/22:1, d18:2/22:0, d16:1/24:1) levels	Inverse variance weighted	22	0.0452307	0.387504	0.907079	-0.714276	0.804738	1.04627	0.489546	2.23611
GCST90200010	finn-b-C3_MELANOMA_SKIN	Malignant melanoma of skin	Sphingomyelin (d18:1/22:1, d18:2/22:0, d16:1/24:1) levels	Simple mode	22	-1.24078	1.06823	0.258459	-3.3345	0.852946	0.289159	0.0356323	2.34655
GCST90200010	finn-b-C3_MELANOMA_SKIN	Malignant melanoma of skin	Sphingomyelin (d18:1/22:1, d18:2/22:0, d16:1/24:1) levels	Weighted mode	22	-1.06672	0.922168	0.260365	-2.87417	0.740732	0.344137	0.0564632	2.09747
GCST90200011	finn-b-C3_MELANOMA_SKIN	Malignant melanoma of skin	Arabitol/xylitol levels	MR Egger	24	-0.662361	1.43662	0.649284	-3.47813	2.15341	0.515632	0.030865	8.61419
GCST90200011	finn-b-C3_MELANOMA_SKIN	Malignant melanoma of skin	Arabitol/xylitol levels	Weighted median	24	-0.23219	0.669135	0.728591	-1.54369	1.07931	0.792795	0.213591	2.94266
GCST90200011	finn-b-C3_MELANOMA_SKIN	Malignant melanoma of skin	Arabitol/xylitol levels	Inverse variance weighted	24	-0.395478	0.579056	0.494625	-1.53043	0.739472	0.673358	0.216443	2.09483
GCST90200011	finn-b-C3_MELANOMA_SKIN	Malignant melanoma of skin	Arabitol/xylitol levels	Simple mode	24	-0.592325	1.17053	0.617651	-2.88657	1.70192	0.55304	0.0557674	5.48445
GCST90200011	finn-b-C3_MELANOMA_SKIN	Malignant melanoma of skin	Arabitol/xylitol levels	Weighted mode	24	-0.229604	1.03334	0.826123	-2.25495	1.79574	0.794849	0.104879	6.02393
GCST90200012	finn-b-C3_MELANOMA_SKIN	Malignant melanoma of skin	3-hydroxyhexanoate levels	MR Egger	19	-1.38086	1.13767	0.241434	-3.6107	0.848978	0.251363	0.027033	2.33726
GCST90200012	finn-b-C3_MELANOMA_SKIN	Malignant melanoma of skin	3-hydroxyhexanoate levels	Weighted median	19	-0.157204	0.620746	0.800075	-1.37387	1.05946	0.85453	0.253126	2.88481
GCST90200012	finn-b-C3_MELANOMA_SKIN	Malignant melanoma of skin	3-hydroxyhexanoate levels	Inverse variance weighted	19	-0.424811	0.456006	0.351548	-1.31858	0.46896	0.653894	0.267514	1.59833
GCST90200012	finn-b-C3_MELANOMA_SKIN	Malignant melanoma of skin	3-hydroxyhexanoate levels	Simple mode	19	0.2412	1.03279	0.817977	-1.78307	2.26547	1.27278	0.16812	9.63569
GCST90200012	finn-b-C3_MELANOMA_SKIN	Malignant melanoma of skin	3-hydroxyhexanoate levels	Weighted mode	19	-0.137187	0.844698	0.872793	-1.79279	1.51842	0.871807	0.166494	4.56501
GCST90200013	finn-b-C3_MELANOMA_SKIN	Malignant melanoma of skin	Sphingomyelin (d18:1/22:2, d18:2/22:1, d16:1/24:2) levels	MR Egger	19	1.4543	0.990547	0.160315	-0.487169	3.39577	4.2815	0.614363	29.8377
GCST90200013	finn-b-C3_MELANOMA_SKIN	Malignant melanoma of skin	Sphingomyelin (d18:1/22:2, d18:2/22:1, d16:1/24:2) levels	Weighted median	19	0.84634	0.60816	0.164031	-0.345654	2.03833	2.3311	0.707757	7.67781
GCST90200013	finn-b-C3_MELANOMA_SKIN	Malignant melanoma of skin	Sphingomyelin (d18:1/22:2, d18:2/22:1, d16:1/24:2) levels	Inverse variance weighted	19	0.401055	0.453572	0.376581	-0.487947	1.29006	1.4934	0.613886	3.63299
GCST90200013	finn-b-C3_MELANOMA_SKIN	Malignant melanoma of skin	Sphingomyelin (d18:1/22:2, d18:2/22:1, d16:1/24:2) levels	Simple mode	19	1.01476	1.04632	0.34498	-1.03603	3.06554	2.7587	0.354862	21.4461
GCST90200013	finn-b-C3_MELANOMA_SKIN	Malignant melanoma of skin	Sphingomyelin (d18:1/22:2, d18:2/22:1, d16:1/24:2) levels	Weighted mode	19	1.18971	0.752871	0.131465	-0.285915	2.66534	3.28613	0.751326	14.3728
GCST90200014	finn-b-C3_MELANOMA_SKIN	Malignant melanoma of skin	3beta-hydroxy-5-cholestenoate levels	MR Egger	27	0.403419	0.512352	0.438458	-0.600791	1.40763	1.49693	0.548378	4.08625
GCST90200014	finn-b-C3_MELANOMA_SKIN	Malignant melanoma of skin	3beta-hydroxy-5-cholestenoate levels	Weighted median	27	0.231357	0.43355	0.593594	-0.6184	1.08111	1.26031	0.538806	2.94796
GCST90200014	finn-b-C3_MELANOMA_SKIN	Malignant melanoma of skin	3beta-hydroxy-5-cholestenoate levels	Inverse variance weighted	27	-0.134812	0.30389	0.657316	-0.730437	0.460812	0.87388	0.481698	1.58536
GCST90200014	finn-b-C3_MELANOMA_SKIN	Malignant melanoma of skin	3beta-hydroxy-5-cholestenoate levels	Simple mode	27	0.456626	0.835318	0.589281	-1.1806	2.09385	1.57874	0.307095	8.11609
GCST90200014	finn-b-C3_MELANOMA_SKIN	Malignant melanoma of skin	3beta-hydroxy-5-cholestenoate levels	Weighted mode	27	0.261506	0.458689	0.573493	-0.637524	1.16054	1.29888	0.5286	3.19164
GCST90200015	finn-b-C3_MELANOMA_SKIN	Malignant melanoma of skin	N-acetylkynurenine (2) levels	MR Egger	18	-0.31989	0.378694	0.410721	-1.06213	0.42235	0.726229	0.345718	1.52554
GCST90200015	finn-b-C3_MELANOMA_SKIN	Malignant melanoma of skin	N-acetylkynurenine (2) levels	Weighted median	18	-0.194932	0.296799	0.511322	-0.776658	0.386794	0.822891	0.459941	1.47225
GCST90200015	finn-b-C3_MELANOMA_SKIN	Malignant melanoma of skin	N-acetylkynurenine (2) levels	Inverse variance weighted	18	-0.112078	0.235093	0.63355	-0.572861	0.348706	0.893975	0.56391	1.41723
GCST90200015	finn-b-C3_MELANOMA_SKIN	Malignant melanoma of skin	N-acetylkynurenine (2) levels	Simple mode	18	-0.0624226	0.580889	0.915682	-1.20097	1.07612	0.939486	0.300904	2.93328
GCST90200015	finn-b-C3_MELANOMA_SKIN	Malignant melanoma of skin	N-acetylkynurenine (2) levels	Weighted mode	18	-0.198964	0.295887	0.510344	-0.778903	0.380974	0.819579	0.458909	1.46371
GCST90200016	finn-b-C3_MELANOMA_SKIN	Malignant melanoma of skin	Dopamine 4-sulfate levels	MR Egger	24	0.16517	0.492299	0.74042	-0.799736	1.13008	1.17959	0.449448	3.09589
GCST90200016	finn-b-C3_MELANOMA_SKIN	Malignant melanoma of skin	Dopamine 4-sulfate levels	Weighted median	24	-0.151041	0.457525	0.741304	-1.04779	0.745708	0.859812	0.350712	2.10793
GCST90200016	finn-b-C3_MELANOMA_SKIN	Malignant melanoma of skin	Dopamine 4-sulfate levels	Inverse variance weighted	24	-0.227951	0.307993	0.45923	-0.831617	0.375716	0.796164	0.435345	1.45603
GCST90200016	finn-b-C3_MELANOMA_SKIN	Malignant melanoma of skin	Dopamine 4-sulfate levels	Simple mode	24	-1.20736	0.917821	0.201319	-3.00629	0.591573	0.298987	0.0494751	1.80683
GCST90200016	finn-b-C3_MELANOMA_SKIN	Malignant melanoma of skin	Dopamine 4-sulfate levels	Weighted mode	24	0.361586	0.480201	0.459096	-0.579609	1.30278	1.4356	0.560118	3.67951
GCST90200017	finn-b-C3_MELANOMA_SKIN	Malignant melanoma of skin	Sphingomyelin (d17:1/16:0, d18:1/15:0, d16:1/17:0) levels	MR Egger	30	-0.138929	0.735975	0.851636	-1.58144	1.30358	0.87029	0.205679	3.68247
GCST90200017	finn-b-C3_MELANOMA_SKIN	Malignant melanoma of skin	Sphingomyelin (d17:1/16:0, d18:1/15:0, d16:1/17:0) levels	Weighted median	30	0.531323	0.507356	0.29499	-0.463096	1.52574	1.70118	0.629332	4.59855
GCST90200017	finn-b-C3_MELANOMA_SKIN	Malignant melanoma of skin	Sphingomyelin (d17:1/16:0, d18:1/15:0, d16:1/17:0) levels	Inverse variance weighted	30	-0.0662605	0.363802	0.855478	-0.779312	0.646791	0.935887	0.458722	1.9094
GCST90200017	finn-b-C3_MELANOMA_SKIN	Malignant melanoma of skin	Sphingomyelin (d17:1/16:0, d18:1/15:0, d16:1/17:0) levels	Simple mode	30	-0.258796	1.05332	0.80765	-2.32331	1.80572	0.771981	0.0979487	6.08435
GCST90200017	finn-b-C3_MELANOMA_SKIN	Malignant melanoma of skin	Sphingomyelin (d17:1/16:0, d18:1/15:0, d16:1/17:0) levels	Weighted mode	30	0.33354	0.576179	0.567138	-0.795771	1.46285	1.3959	0.451233	4.31825
GCST90200018	finn-b-C3_MELANOMA_SKIN	Malignant melanoma of skin	Adipoylcarnitine (C6-DC) levels	MR Egger	23	-0.614392	0.753807	0.42419	-2.09185	0.86307	0.54097	0.123458	2.37043
GCST90200018	finn-b-C3_MELANOMA_SKIN	Malignant melanoma of skin	Adipoylcarnitine (C6-DC) levels	Weighted median	23	-0.537904	0.498104	0.280185	-1.51419	0.43838	0.583971	0.219987	1.55019
GCST90200018	finn-b-C3_MELANOMA_SKIN	Malignant melanoma of skin	Adipoylcarnitine (C6-DC) levels	Inverse variance weighted	23	-0.420398	0.344157	0.221885	-1.09495	0.25415	0.656785	0.334558	1.28936
GCST90200018	finn-b-C3_MELANOMA_SKIN	Malignant melanoma of skin	Adipoylcarnitine (C6-DC) levels	Simple mode	23	0.136898	0.841256	0.872217	-1.51196	1.78576	1.14671	0.220476	5.96411
GCST90200018	finn-b-C3_MELANOMA_SKIN	Malignant melanoma of skin	Adipoylcarnitine (C6-DC) levels	Weighted mode	23	-0.110268	0.645137	0.865847	-1.37474	1.1542	0.895594	0.252906	3.17148
GCST90200019	finn-b-C3_MELANOMA_SKIN	Malignant melanoma of skin	Dopamine 3-o-sulfate levels	MR Egger	25	0.0274722	0.570423	0.962004	-1.09056	1.1455	1.02785	0.336029	3.14402
GCST90200019	finn-b-C3_MELANOMA_SKIN	Malignant melanoma of skin	Dopamine 3-o-sulfate levels	Weighted median	25	0.0592868	0.440503	0.892937	-0.804098	0.922672	1.06108	0.447491	2.516
GCST90200019	finn-b-C3_MELANOMA_SKIN	Malignant melanoma of skin	Dopamine 3-o-sulfate levels	Inverse variance weighted	25	-0.228236	0.364961	0.531727	-0.94356	0.487087	0.795936	0.38924	1.62757
GCST90200019	finn-b-C3_MELANOMA_SKIN	Malignant melanoma of skin	Dopamine 3-o-sulfate levels	Simple mode	25	-0.297043	0.813359	0.718157	-1.89123	1.29714	0.743012	0.150886	3.65882
GCST90200019	finn-b-C3_MELANOMA_SKIN	Malignant melanoma of skin	Dopamine 3-o-sulfate levels	Weighted mode	25	-0.132914	0.427914	0.758779	-0.971626	0.705798	0.87554	0.378467	2.02546
GCST90200020	finn-b-C3_MELANOMA_SKIN	Malignant melanoma of skin	Lignoceroyl sphingomyelin (d18:1/24:0) levels	MR Egger	25	-2.37292	1.05422	0.0342523	-4.4392	-0.306649	0.0932077	0.0118054	0.735909
GCST90200020	finn-b-C3_MELANOMA_SKIN	Malignant melanoma of skin	Lignoceroyl sphingomyelin (d18:1/24:0) levels	Weighted median	25	-0.235688	0.620947	0.70427	-1.45274	0.981368	0.790027	0.233927	2.6681
GCST90200020	finn-b-C3_MELANOMA_SKIN	Malignant melanoma of skin	Lignoceroyl sphingomyelin (d18:1/24:0) levels	Inverse variance weighted	25	-0.645625	0.443414	0.145384	-1.51472	0.223467	0.524335	0.21987	1.2504
[truncated: 5,002 more rows]
