# Supplementary material for: Genetically predicted metabolites mediate the association between lipidome and malignant melanoma of skin
Source: Front Oncol. 2024 Sep 10;14:1430533. doi: 10.3389/fonc.2024.1430533 (PMC11419955; doi:10.3389/fonc.2024.1430533)
Supplement: Supplementary file 6 [file SupplementaryFile5.xlsx]

## Sheet: Sheet1
Supplementary material 5 Metabolites associated with Malignant melanoma of skin
outcome	exposure	method	nsnp	b	se	pval	lo_ci	up_ci	or	or_lci95	or_uci95	URL
Malignant melanoma of skin	1-stearoyl-GPI (18:0) levels	Inverse variance weighted	18	1.45756	0.479853	0.0023853	0.517053	2.39807	4.29548	1.67708	11.002	http://ftp.ebi.ac.uk/pub/databases/gwas/summary_statistics/GCST90199001-GCST90200000/GCST90199659/GCST90199659_buildGRCh38.tsv.gz
Malignant melanoma of skin	Dimethylarginine (sdma + adma) levels	Inverse variance weighted	21	-1.17459	0.428999	0.0061818	-2.01543	-0.333753	0.308945	0.133263	0.716231	http://ftp.ebi.ac.uk/pub/databases/gwas/summary_statistics/GCST90199001-GCST90200000/GCST90199832/GCST90199832_buildGRCh38.tsv.gz
Malignant melanoma of skin	1-oleoyl-2-linoleoyl-GPE (18:1/18:2) levels	Inverse variance weighted	31	0.616714	0.22781	0.00678658	0.170206	1.06322	1.85283	1.18555	2.89569	http://ftp.ebi.ac.uk/pub/databases/gwas/summary_statistics/GCST90200001-GCST90201000/GCST90200082/GCST90200082_buildGRCh38.tsv.gz
Malignant melanoma of skin	Tetrahydrocortisol glucuronide levels	Inverse variance weighted	27	-0.953713	0.369384	0.00982584	-1.67771	-0.22972	0.385308	0.186802	0.794756	http://ftp.ebi.ac.uk/pub/databases/gwas/summary_statistics/GCST90200001-GCST90201000/GCST90200267/GCST90200267_buildGRCh38.tsv.gz
Malignant melanoma of skin	Uridine levels	Inverse variance weighted	18	1.41007	0.42111	0.000812642	0.584691	2.23544	4.09623	1.79444	9.35061	http://ftp.ebi.ac.uk/pub/databases/gwas/summary_statistics/GCST90200001-GCST90201000/GCST90200407/GCST90200407_buildGRCh38.tsv.gz
Malignant melanoma of skin	X-13695 levels	Inverse variance weighted	16	0.952608	0.324362	0.00331546	0.316859	1.58836	2.59246	1.37281	4.8957	http://ftp.ebi.ac.uk/pub/databases/gwas/summary_statistics/GCST90200001-GCST90201000/GCST90200524/GCST90200524_buildGRCh38.tsv.gz
Malignant melanoma of skin	3-phosphoglycerate to glycerate ratio	Inverse variance weighted	18	1.29408	0.480392	0.00706426	0.352512	2.23565	3.64764	1.42264	9.35256	http://ftp.ebi.ac.uk/pub/databases/gwas/summary_statistics/GCST90200001-GCST90201000/GCST90200819/GCST90200819_buildGRCh38.tsv.gz
Malignant melanoma of skin	Adenosine 5'-monophosphate (AMP) to acetoacetate ratio	Inverse variance weighted	27	-1.1362	0.348759	0.00112265	-1.81977	-0.452632	0.321037	0.162063	0.635952	http://ftp.ebi.ac.uk/pub/databases/gwas/summary_statistics/GCST90200001-GCST90201000/GCST90200870/GCST90200870_buildGRCh38.tsv.gz
Malignant melanoma of skin	Carnitine to propionylcarnitine (C3) ratio	Inverse variance weighted	24	-1.10199	0.379006	0.00364237	-1.84484	-0.359139	0.332209	0.15805	0.698277	http://ftp.ebi.ac.uk/pub/databases/gwas/summary_statistics/GCST90200001-GCST90201000/GCST90200935/GCST90200935_buildGRCh38.tsv.gz
Malignant melanoma of skin	4-methyl-2-oxopentanoate to 3-methyl-2-oxobutyrate ratio	Inverse variance weighted	21	1.41145	0.499328	0.00470311	0.432765	2.39013	4.10189	1.54151	10.9149	http://ftp.ebi.ac.uk/pub/databases/gwas/summary_statistics/GCST90201001-GCST90202000/GCST90201017/GCST90201017_buildGRCh38.tsv.gz
