# Supplementary material for: Genetically predicted metabolites mediate the association between lipidome and malignant melanoma of skin
Source: Front Oncol. 2024 Sep 10;14:1430533. doi: 10.3389/fonc.2024.1430533 (PMC11419955; doi:10.3389/fonc.2024.1430533)
Supplement: Supplementary file 7 [file SupplementaryFile6.xlsx]

## Sheet: Sheet1
Supplementary Material 6 Heterogeneity Results of the causal relationship of 179 lipid species on Malignant melanoma of skin
id.exposure	id.outcome	outcome	exposure	method	Q	Q_df	Q_pval
GCST90277238	finn-b-C3_MELANOMA_SKIN	Malignant melanoma of skin	Sterol ester (27:1/14:0) levels	MR Egger	17.2858	17	0.435171
GCST90277238	finn-b-C3_MELANOMA_SKIN	Malignant melanoma of skin	Sterol ester (27:1/14:0) levels	Inverse variance weighted	19.6841	18	0.35088
GCST90277239	finn-b-C3_MELANOMA_SKIN	Malignant melanoma of skin	Sterol ester (27:1/15:0) levels	MR Egger	13.0196	16	0.671321
GCST90277239	finn-b-C3_MELANOMA_SKIN	Malignant melanoma of skin	Sterol ester (27:1/15:0) levels	Inverse variance weighted	14.933	17	0.600307
GCST90277240	finn-b-C3_MELANOMA_SKIN	Malignant melanoma of skin	Sterol ester (27:1/16:0) levels	MR Egger	27.8888	30	0.576332
GCST90277240	finn-b-C3_MELANOMA_SKIN	Malignant melanoma of skin	Sterol ester (27:1/16:0) levels	Inverse variance weighted	27.9064	31	0.625993
GCST90277241	finn-b-C3_MELANOMA_SKIN	Malignant melanoma of skin	Sterol ester (27:1/16:1) levels	MR Egger	30.4537	22	0.107848
GCST90277241	finn-b-C3_MELANOMA_SKIN	Malignant melanoma of skin	Sterol ester (27:1/16:1) levels	Inverse variance weighted	30.9845	23	0.123174
GCST90277242	finn-b-C3_MELANOMA_SKIN	Malignant melanoma of skin	Sterol ester (27:1/17:0) levels	MR Egger	23.388	26	0.610916
GCST90277242	finn-b-C3_MELANOMA_SKIN	Malignant melanoma of skin	Sterol ester (27:1/17:0) levels	Inverse variance weighted	23.7846	27	0.642238
GCST90277243	finn-b-C3_MELANOMA_SKIN	Malignant melanoma of skin	Sterol ester (27:1/17:1) levels	MR Egger	17.4003	14	0.235473
GCST90277243	finn-b-C3_MELANOMA_SKIN	Malignant melanoma of skin	Sterol ester (27:1/17:1) levels	Inverse variance weighted	17.9977	15	0.262787
GCST90277244	finn-b-C3_MELANOMA_SKIN	Malignant melanoma of skin	Sterol ester (27:1/18:0) levels	MR Egger	24.8958	24	0.411439
GCST90277244	finn-b-C3_MELANOMA_SKIN	Malignant melanoma of skin	Sterol ester (27:1/18:0) levels	Inverse variance weighted	24.9074	25	0.46757
GCST90277245	finn-b-C3_MELANOMA_SKIN	Malignant melanoma of skin	Sterol ester (27:1/18:1) levels	MR Egger	27.286	27	0.448447
GCST90277245	finn-b-C3_MELANOMA_SKIN	Malignant melanoma of skin	Sterol ester (27:1/18:1) levels	Inverse variance weighted	27.9392	28	0.467671
GCST90277246	finn-b-C3_MELANOMA_SKIN	Malignant melanoma of skin	Sterol ester (27:1/18:2) levels	MR Egger	15.1005	19	0.716186
GCST90277246	finn-b-C3_MELANOMA_SKIN	Malignant melanoma of skin	Sterol ester (27:1/18:2) levels	Inverse variance weighted	15.6511	20	0.738021
GCST90277247	finn-b-C3_MELANOMA_SKIN	Malignant melanoma of skin	Sterol ester (27:1/18:3) levels	MR Egger	14.2662	15	0.505446
GCST90277247	finn-b-C3_MELANOMA_SKIN	Malignant melanoma of skin	Sterol ester (27:1/18:3) levels	Inverse variance weighted	15.0053	16	0.52425
GCST90277248	finn-b-C3_MELANOMA_SKIN	Malignant melanoma of skin	Sterol ester (27:1/20:2) levels	MR Egger	27.2569	25	0.343175
GCST90277248	finn-b-C3_MELANOMA_SKIN	Malignant melanoma of skin	Sterol ester (27:1/20:2) levels	Inverse variance weighted	27.35	26	0.391163
GCST90277249	finn-b-C3_MELANOMA_SKIN	Malignant melanoma of skin	Sterol ester (27:1/20:3) levels	MR Egger	24.2	26	0.564529
GCST90277249	finn-b-C3_MELANOMA_SKIN	Malignant melanoma of skin	Sterol ester (27:1/20:3) levels	Inverse variance weighted	24.2688	27	0.61537
GCST90277250	finn-b-C3_MELANOMA_SKIN	Malignant melanoma of skin	Sterol ester (27:1/20:4) levels	MR Egger	23.2949	28	0.718145
GCST90277250	finn-b-C3_MELANOMA_SKIN	Malignant melanoma of skin	Sterol ester (27:1/20:4) levels	Inverse variance weighted	23.5596	29	0.750336
GCST90277251	finn-b-C3_MELANOMA_SKIN	Malignant melanoma of skin	Sterol ester (27:1/20:5) levels	MR Egger	29.5389	24	0.200506
GCST90277251	finn-b-C3_MELANOMA_SKIN	Malignant melanoma of skin	Sterol ester (27:1/20:5) levels	Inverse variance weighted	32.3184	25	0.149003
GCST90277252	finn-b-C3_MELANOMA_SKIN	Malignant melanoma of skin	Sterol ester (27:1/22:6) levels	MR Egger	19.6261	21	0.545045
GCST90277252	finn-b-C3_MELANOMA_SKIN	Malignant melanoma of skin	Sterol ester (27:1/22:6) levels	Inverse variance weighted	22.5271	22	0.428829
GCST90277253	finn-b-C3_MELANOMA_SKIN	Malignant melanoma of skin	Ceramide (d40:1) levels	MR Egger	13.821	25	0.964763
GCST90277253	finn-b-C3_MELANOMA_SKIN	Malignant melanoma of skin	Ceramide (d40:1) levels	Inverse variance weighted	17.0549	26	0.907415
GCST90277254	finn-b-C3_MELANOMA_SKIN	Malignant melanoma of skin	Ceramide (d40:2) levels	MR Egger	17.5137	19	0.55511
GCST90277254	finn-b-C3_MELANOMA_SKIN	Malignant melanoma of skin	Ceramide (d40:2) levels	Inverse variance weighted	17.5937	20	0.614152
GCST90277255	finn-b-C3_MELANOMA_SKIN	Malignant melanoma of skin	Ceramide (d42:1) levels	MR Egger	24.1148	22	0.341242
GCST90277255	finn-b-C3_MELANOMA_SKIN	Malignant melanoma of skin	Ceramide (d42:1) levels	Inverse variance weighted	24.8286	23	0.359185
GCST90277256	finn-b-C3_MELANOMA_SKIN	Malignant melanoma of skin	Ceramide (d42:2) levels	MR Egger	33.754	28	0.20909
GCST90277256	finn-b-C3_MELANOMA_SKIN	Malignant melanoma of skin	Ceramide (d42:2) levels	Inverse variance weighted	33.8737	29	0.243914
GCST90277257	finn-b-C3_MELANOMA_SKIN	Malignant melanoma of skin	Cholesterol levels	MR Egger	30.801	31	0.476271
GCST90277257	finn-b-C3_MELANOMA_SKIN	Malignant melanoma of skin	Cholesterol levels	Inverse variance weighted	30.8085	32	0.526756
GCST90277258	finn-b-C3_MELANOMA_SKIN	Malignant melanoma of skin	Diacylglycerol (16:0_18:1) levels	MR Egger	25.2306	19	0.153091
GCST90277258	finn-b-C3_MELANOMA_SKIN	Malignant melanoma of skin	Diacylglycerol (16:0_18:1) levels	Inverse variance weighted	25.3932	20	0.186802
GCST90277259	finn-b-C3_MELANOMA_SKIN	Malignant melanoma of skin	Diacylglycerol (16:0_18:2) levels	MR Egger	17.5775	23	0.779989
GCST90277259	finn-b-C3_MELANOMA_SKIN	Malignant melanoma of skin	Diacylglycerol (16:0_18:2) levels	Inverse variance weighted	17.5949	24	0.822207
GCST90277260	finn-b-C3_MELANOMA_SKIN	Malignant melanoma of skin	Diacylglycerol (16:1_18:1) levels	MR Egger	18.8485	20	0.531692
GCST90277260	finn-b-C3_MELANOMA_SKIN	Malignant melanoma of skin	Diacylglycerol (16:1_18:1) levels	Inverse variance weighted	20.85	21	0.468134
GCST90277261	finn-b-C3_MELANOMA_SKIN	Malignant melanoma of skin	Diacylglycerol (18:1_18:1) levels	MR Egger	18.7669	21	0.60009
GCST90277261	finn-b-C3_MELANOMA_SKIN	Malignant melanoma of skin	Diacylglycerol (18:1_18:1) levels	Inverse variance weighted	19.7759	22	0.597055
GCST90277262	finn-b-C3_MELANOMA_SKIN	Malignant melanoma of skin	Diacylglycerol (18:1_18:2) levels	MR Egger	30.9302	29	0.368724
GCST90277262	finn-b-C3_MELANOMA_SKIN	Malignant melanoma of skin	Diacylglycerol (18:1_18:2) levels	Inverse variance weighted	32.0409	30	0.36563
GCST90277263	finn-b-C3_MELANOMA_SKIN	Malignant melanoma of skin	Diacylglycerol (18:1_18:3) levels	MR Egger	24.3955	19	0.181415
GCST90277263	finn-b-C3_MELANOMA_SKIN	Malignant melanoma of skin	Diacylglycerol (18:1_18:3) levels	Inverse variance weighted	24.4037	20	0.225201
GCST90277264	finn-b-C3_MELANOMA_SKIN	Malignant melanoma of skin	Phosphatidylcholine (16:0_0:0) levels	MR Egger	24.7467	24	0.419629
GCST90277264	finn-b-C3_MELANOMA_SKIN	Malignant melanoma of skin	Phosphatidylcholine (16:0_0:0) levels	Inverse variance weighted	25.5204	25	0.433535
GCST90277265	finn-b-C3_MELANOMA_SKIN	Malignant melanoma of skin	Phosphatidylcholine (18:0_0:0) levels	MR Egger	27.2118	24	0.294677
GCST90277265	finn-b-C3_MELANOMA_SKIN	Malignant melanoma of skin	Phosphatidylcholine (18:0_0:0) levels	Inverse variance weighted	32.6166	25	0.140934
GCST90277266	finn-b-C3_MELANOMA_SKIN	Malignant melanoma of skin	Phosphatidylcholine (18:1_0:0) levels	MR Egger	21.8216	19	0.293227
GCST90277266	finn-b-C3_MELANOMA_SKIN	Malignant melanoma of skin	Phosphatidylcholine (18:1_0:0) levels	Inverse variance weighted	25.0851	20	0.198193
GCST90277267	finn-b-C3_MELANOMA_SKIN	Malignant melanoma of skin	Phosphatidylcholine (18:2_0:0) levels	MR Egger	16.024	15	0.380455
GCST90277267	finn-b-C3_MELANOMA_SKIN	Malignant melanoma of skin	Phosphatidylcholine (18:2_0:0) levels	Inverse variance weighted	16.0312	16	0.450784
GCST90277268	finn-b-C3_MELANOMA_SKIN	Malignant melanoma of skin	Phosphatidylcholine (20:4_0:0) levels	MR Egger	37.8856	22	0.0188706
GCST90277268	finn-b-C3_MELANOMA_SKIN	Malignant melanoma of skin	Phosphatidylcholine (20:4_0:0) levels	Inverse variance weighted	38.9216	23	0.020237
GCST90277269	finn-b-C3_MELANOMA_SKIN	Malignant melanoma of skin	Phosphatidylethanolamine (18:0_0:0) levels	MR Egger	9.73492	15	0.836074
GCST90277269	finn-b-C3_MELANOMA_SKIN	Malignant melanoma of skin	Phosphatidylethanolamine (18:0_0:0) levels	Inverse variance weighted	9.85092	16	0.874297
GCST90277270	finn-b-C3_MELANOMA_SKIN	Malignant melanoma of skin	Phosphatidylethanolamine (18:1_0:0) levels	MR Egger	17.5267	13	0.176332
GCST90277270	finn-b-C3_MELANOMA_SKIN	Malignant melanoma of skin	Phosphatidylethanolamine (18:1_0:0) levels	Inverse variance weighted	17.5329	14	0.228891
GCST90277271	finn-b-C3_MELANOMA_SKIN	Malignant melanoma of skin	Phosphatidylethanolamine (18:2_0:0) levels	MR Egger	18.4985	23	0.729919
GCST90277271	finn-b-C3_MELANOMA_SKIN	Malignant melanoma of skin	Phosphatidylethanolamine (18:2_0:0) levels	Inverse variance weighted	18.7178	24	0.766868
GCST90277272	finn-b-C3_MELANOMA_SKIN	Malignant melanoma of skin	Phosphatidylcholine (14:0_16:0) levels	MR Egger	8.9443	15	0.880412
GCST90277272	finn-b-C3_MELANOMA_SKIN	Malignant melanoma of skin	Phosphatidylcholine (14:0_16:0) levels	Inverse variance weighted	10.691	16	0.828143
GCST90277273	finn-b-C3_MELANOMA_SKIN	Malignant melanoma of skin	Phosphatidylcholine (14:0_18:1) levels	MR Egger	9.61646	15	0.843147
GCST90277273	finn-b-C3_MELANOMA_SKIN	Malignant melanoma of skin	Phosphatidylcholine (14:0_18:1) levels	Inverse variance weighted	9.88258	16	0.872688
GCST90277274	finn-b-C3_MELANOMA_SKIN	Malignant melanoma of skin	Phosphatidylcholine (14:0_18:2) levels	MR Egger	23.5145	23	0.431083
GCST90277274	finn-b-C3_MELANOMA_SKIN	Malignant melanoma of skin	Phosphatidylcholine (14:0_18:2) levels	Inverse variance weighted	24.3287	24	0.442936
GCST90277275	finn-b-C3_MELANOMA_SKIN	Malignant melanoma of skin	Phosphatidylcholine (15:0_18:1) levels	MR Egger	9.08255	15	0.873161
GCST90277275	finn-b-C3_MELANOMA_SKIN	Malignant melanoma of skin	Phosphatidylcholine (15:0_18:1) levels	Inverse variance weighted	9.54104	16	0.889473
GCST90277276	finn-b-C3_MELANOMA_SKIN	Malignant melanoma of skin	Phosphatidylcholine (15:0_18:2) levels	MR Egger	41.4465	33	0.148517
GCST90277276	finn-b-C3_MELANOMA_SKIN	Malignant melanoma of skin	Phosphatidylcholine (15:0_18:2) levels	Inverse variance weighted	41.5851	34	0.173941
GCST90277277	finn-b-C3_MELANOMA_SKIN	Malignant melanoma of skin	Phosphatidylcholine (16:0_16:0) levels	MR Egger	28.3624	21	0.130168
GCST90277277	finn-b-C3_MELANOMA_SKIN	Malignant melanoma of skin	Phosphatidylcholine (16:0_16:0) levels	Inverse variance weighted	28.4754	22	0.160457
GCST90277278	finn-b-C3_MELANOMA_SKIN	Malignant melanoma of skin	Phosphatidylcholine (16:0_16:1) levels	MR Egger	13.3681	16	0.645679
GCST90277278	finn-b-C3_MELANOMA_SKIN	Malignant melanoma of skin	Phosphatidylcholine (16:0_16:1) levels	Inverse variance weighted	13.628	17	0.693236
GCST90277279	finn-b-C3_MELANOMA_SKIN	Malignant melanoma of skin	Phosphatidylcholine (16:0_17:1) levels	MR Egger	13.0383	19	0.836603
GCST90277279	finn-b-C3_MELANOMA_SKIN	Malignant melanoma of skin	Phosphatidylcholine (16:0_17:1) levels	Inverse variance weighted	13.6951	20	0.845611
GCST90277280	finn-b-C3_MELANOMA_SKIN	Malignant melanoma of skin	Phosphatidylcholine (16:0_18:0) levels	MR Egger	49.057	34	0.0456818
GCST90277280	finn-b-C3_MELANOMA_SKIN	Malignant melanoma of skin	Phosphatidylcholine (16:0_18:0) levels	Inverse variance weighted	49.0672	35	0.0576299
GCST90277281	finn-b-C3_MELANOMA_SKIN	Malignant melanoma of skin	Phosphatidylcholine (16:0_18:1) levels	MR Egger	23.1348	17	0.144914
GCST90277281	finn-b-C3_MELANOMA_SKIN	Malignant melanoma of skin	Phosphatidylcholine (16:0_18:1) levels	Inverse variance weighted	24.1066	18	0.151565
GCST90277282	finn-b-C3_MELANOMA_SKIN	Malignant melanoma of skin	Phosphatidylcholine (16:0_18:2) levels	MR Egger	30.7961	30	0.425478
GCST90277282	finn-b-C3_MELANOMA_SKIN	Malignant melanoma of skin	Phosphatidylcholine (16:0_18:2) levels	Inverse variance weighted	34.0204	31	0.32422
GCST90277283	finn-b-C3_MELANOMA_SKIN	Malignant melanoma of skin	Phosphatidylcholine (16:0_18:3) levels	MR Egger	14.9181	19	0.727787
GCST90277283	finn-b-C3_MELANOMA_SKIN	Malignant melanoma of skin	Phosphatidylcholine (16:0_18:3) levels	Inverse variance weighted	15.0743	20	0.772138
GCST90277284	finn-b-C3_MELANOMA_SKIN	Malignant melanoma of skin	Phosphatidylcholine (16:0_20:1) levels	MR Egger	11.7882	9	0.225516
GCST90277284	finn-b-C3_MELANOMA_SKIN	Malignant melanoma of skin	Phosphatidylcholine (16:0_20:1) levels	Inverse variance weighted	11.8461	10	0.295485
GCST90277285	finn-b-C3_MELANOMA_SKIN	Malignant melanoma of skin	Phosphatidylcholine (16:0_20:2) levels	MR Egger	11.9098	24	0.980905
GCST90277285	finn-b-C3_MELANOMA_SKIN	Malignant melanoma of skin	Phosphatidylcholine (16:0_20:2) levels	Inverse variance weighted	11.9515	25	0.986954
GCST90277286	finn-b-C3_MELANOMA_SKIN	Malignant melanoma of skin	Phosphatidylcholine (16:0_20:3) levels	MR Egger	17.674	16	0.343329
GCST90277286	finn-b-C3_MELANOMA_SKIN	Malignant melanoma of skin	Phosphatidylcholine (16:0_20:3) levels	Inverse variance weighted	17.7109	17	0.407296
GCST90277287	finn-b-C3_MELANOMA_SKIN	Malignant melanoma of skin	Phosphatidylcholine (16:0_20:4) levels	MR Egger	22.3938	21	0.377132
GCST90277287	finn-b-C3_MELANOMA_SKIN	Malignant melanoma of skin	Phosphatidylcholine (16:0_20:4) levels	Inverse variance weighted	22.3985	22	0.436331
GCST90277288	finn-b-C3_MELANOMA_SKIN	Malignant melanoma of skin	Phosphatidylcholine (16:0_20:5) levels	MR Egger	30.3992	21	0.0842556
GCST90277288	finn-b-C3_MELANOMA_SKIN	Malignant melanoma of skin	Phosphatidylcholine (16:0_20:5) levels	Inverse variance weighted	30.9198	22	0.0977684
GCST90277289	finn-b-C3_MELANOMA_SKIN	Malignant melanoma of skin	Phosphatidylcholine (16:0_22:4) levels	MR Egger	30.545	23	0.134388
GCST90277289	finn-b-C3_MELANOMA_SKIN	Malignant melanoma of skin	Phosphatidylcholine (16:0_22:4) levels	Inverse variance weighted	31.234	24	0.147149
GCST90277290	finn-b-C3_MELANOMA_SKIN	Malignant melanoma of skin	Phosphatidylcholine (16:0_22:5) levels	MR Egger	27.5561	27	0.434122
GCST90277290	finn-b-C3_MELANOMA_SKIN	Malignant melanoma of skin	Phosphatidylcholine (16:0_22:5) levels	Inverse variance weighted	28.5939	28	0.433336
GCST90277291	finn-b-C3_MELANOMA_SKIN	Malignant melanoma of skin	Phosphatidylcholine (16:0_22:6) levels	MR Egger	21.6422	20	0.360237
GCST90277291	finn-b-C3_MELANOMA_SKIN	Malignant melanoma of skin	Phosphatidylcholine (16:0_22:6) levels	Inverse variance weighted	22.2866	21	0.383159
GCST90277292	finn-b-C3_MELANOMA_SKIN	Malignant melanoma of skin	Phosphatidylcholine (16:1_18:0) levels	MR Egger	9.81163	16	0.876278
GCST90277292	finn-b-C3_MELANOMA_SKIN	Malignant melanoma of skin	Phosphatidylcholine (16:1_18:0) levels	Inverse variance weighted	11.0519	17	0.853854
GCST90277293	finn-b-C3_MELANOMA_SKIN	Malignant melanoma of skin	Phosphatidylcholine (16:1_18:1) levels	MR Egger	26.375	24	0.334416
GCST90277293	finn-b-C3_MELANOMA_SKIN	Malignant melanoma of skin	Phosphatidylcholine (16:1_18:1) levels	Inverse variance weighted	26.4527	25	0.383768
GCST90277294	finn-b-C3_MELANOMA_SKIN	Malignant melanoma of skin	Phosphatidylcholine (16:1_18:2) levels	MR Egger	20.7404	23	0.596939
GCST90277294	finn-b-C3_MELANOMA_SKIN	Malignant melanoma of skin	Phosphatidylcholine (16:1_18:2) levels	Inverse variance weighted	21.2137	24	0.626087
GCST90277295	finn-b-C3_MELANOMA_SKIN	Malignant melanoma of skin	Phosphatidylcholine (16:1_20:4) levels	MR Egger	26.7606	19	0.110354
GCST90277295	finn-b-C3_MELANOMA_SKIN	Malignant melanoma of skin	Phosphatidylcholine (16:1_20:4) levels	Inverse variance weighted	27.5888	20	0.119497
GCST90277296	finn-b-C3_MELANOMA_SKIN	Malignant melanoma of skin	Phosphatidylcholine (17:0_18:1) levels	MR Egger	5.74582	15	0.983708
GCST90277296	finn-b-C3_MELANOMA_SKIN	Malignant melanoma of skin	Phosphatidylcholine (17:0_18:1) levels	Inverse variance weighted	5.76936	16	0.990401
GCST90277297	finn-b-C3_MELANOMA_SKIN	Malignant melanoma of skin	Phosphatidylcholine (17:0_18:2) levels	MR Egger	19.8447	23	0.651263
GCST90277297	finn-b-C3_MELANOMA_SKIN	Malignant melanoma of skin	Phosphatidylcholine (17:0_18:2) levels	Inverse variance weighted	19.8449	24	0.705562
GCST90277298	finn-b-C3_MELANOMA_SKIN	Malignant melanoma of skin	Phosphatidylcholine (17:0_20:4) levels	MR Egger	29.3801	27	0.342713
GCST90277298	finn-b-C3_MELANOMA_SKIN	Malignant melanoma of skin	Phosphatidylcholine (17:0_20:4) levels	Inverse variance weighted	30.3116	28	0.348477
GCST90277299	finn-b-C3_MELANOMA_SKIN	Malignant melanoma of skin	Phosphatidylcholine (18:0_18:1) levels	MR Egger	32.8785	26	0.165652
GCST90277299	finn-b-C3_MELANOMA_SKIN	Malignant melanoma of skin	Phosphatidylcholine (18:0_18:1) levels	Inverse variance weighted	33.0402	27	0.195746
GCST90277300	finn-b-C3_MELANOMA_SKIN	Malignant melanoma of skin	Phosphatidylcholine (18:0_18:2) levels	MR Egger	15.1257	29	0.984011
GCST90277300	finn-b-C3_MELANOMA_SKIN	Malignant melanoma of skin	Phosphatidylcholine (18:0_18:2) levels	Inverse variance weighted	16.6451	30	0.976591
GCST90277301	finn-b-C3_MELANOMA_SKIN	Malignant melanoma of skin	Phosphatidylcholine (18:0_18:3) levels	MR Egger	10.9373	18	0.896999
GCST90277301	finn-b-C3_MELANOMA_SKIN	Malignant melanoma of skin	Phosphatidylcholine (18:0_18:3) levels	Inverse variance weighted	11.5072	19	0.905597
GCST90277302	finn-b-C3_MELANOMA_SKIN	Malignant melanoma of skin	Phosphatidylcholine (18:0_20:2) levels	MR Egger	11.1616	16	0.799404
GCST90277302	finn-b-C3_MELANOMA_SKIN	Malignant melanoma of skin	Phosphatidylcholine (18:0_20:2) levels	Inverse variance weighted	11.3035	17	0.840358
GCST90277303	finn-b-C3_MELANOMA_SKIN	Malignant melanoma of skin	Phosphatidylcholine (18:0_20:3) levels	MR Egger	29.634	25	0.238287
GCST90277303	finn-b-C3_MELANOMA_SKIN	Malignant melanoma of skin	Phosphatidylcholine (18:0_20:3) levels	Inverse variance weighted	30.0873	26	0.264012
GCST90277304	finn-b-C3_MELANOMA_SKIN	Malignant melanoma of skin	Phosphatidylcholine (18:0_20:4) levels	MR Egger	22.6999	25	0.59508
GCST90277304	finn-b-C3_MELANOMA_SKIN	Malignant melanoma of skin	Phosphatidylcholine (18:0_20:4) levels	Inverse variance weighted	22.7181	26	0.648843
GCST90277305	finn-b-C3_MELANOMA_SKIN	Malignant melanoma of skin	Phosphatidylcholine (18:0_20:5) levels	MR Egger	31.813	20	0.0453319
GCST90277305	finn-b-C3_MELANOMA_SKIN	Malignant melanoma of skin	Phosphatidylcholine (18:0_20:5) levels	Inverse variance weighted	32.0561	21	0.0577889
GCST90277306	finn-b-C3_MELANOMA_SKIN	Malignant melanoma of skin	Phosphatidylcholine (18:0_22:5) levels	MR Egger	16.2464	25	0.907293
GCST90277306	finn-b-C3_MELANOMA_SKIN	Malignant melanoma of skin	Phosphatidylcholine (18:0_22:5) levels	Inverse variance weighted	19.338	26	0.821847
GCST90277307	finn-b-C3_MELANOMA_SKIN	Malignant melanoma of skin	Phosphatidylcholine (18:0_22:6) levels	MR Egger	21.0514	21	0.455808
GCST90277307	finn-b-C3_MELANOMA_SKIN	Malignant melanoma of skin	Phosphatidylcholine (18:0_22:6) levels	Inverse variance weighted	21.6712	22	0.479654
GCST90277308	finn-b-C3_MELANOMA_SKIN	Malignant melanoma of skin	Phosphatidylcholine (18:1_18:1) levels	MR Egger	14.6386	18	0.686613
GCST90277308	finn-b-C3_MELANOMA_SKIN	Malignant melanoma of skin	Phosphatidylcholine (18:1_18:1) levels	Inverse variance weighted	14.6435	19	0.744973
GCST90277309	finn-b-C3_MELANOMA_SKIN	Malignant melanoma of skin	Phosphatidylcholine (18:1_18:2) levels	MR Egger	27.3719	19	0.0962853
GCST90277309	finn-b-C3_MELANOMA_SKIN	Malignant melanoma of skin	Phosphatidylcholine (18:1_18:2) levels	Inverse variance weighted	27.3787	20	0.124941
GCST90277310	finn-b-C3_MELANOMA_SKIN	Malignant melanoma of skin	Phosphatidylcholine (18:1_18:3) levels	MR Egger	7.7498	13	0.85951
GCST90277310	finn-b-C3_MELANOMA_SKIN	Malignant melanoma of skin	Phosphatidylcholine (18:1_18:3) levels	Inverse variance weighted	12.0301	14	0.603888
GCST90277311	finn-b-C3_MELANOMA_SKIN	Malignant melanoma of skin	Phosphatidylcholine (18:1_20:2) levels	MR Egger	14.3197	19	0.764744
GCST90277311	finn-b-C3_MELANOMA_SKIN	Malignant melanoma of skin	Phosphatidylcholine (18:1_20:2) levels	Inverse variance weighted	16.4002	20	0.691505
GCST90277312	finn-b-C3_MELANOMA_SKIN	Malignant melanoma of skin	Phosphatidylcholine (18:1_20:3) levels	MR Egger	10.9912	20	0.94645
GCST90277312	finn-b-C3_MELANOMA_SKIN	Malignant melanoma of skin	Phosphatidylcholine (18:1_20:3) levels	Inverse variance weighted	11.114	21	0.960521
GCST90277313	finn-b-C3_MELANOMA_SKIN	Malignant melanoma of skin	Phosphatidylcholine (18:1_20:4) levels	MR Egger	25.2002	25	0.451197
GCST90277313	finn-b-C3_MELANOMA_SKIN	Malignant melanoma of skin	Phosphatidylcholine (18:1_20:4) levels	Inverse variance weighted	27.3194	26	0.392738
GCST90277314	finn-b-C3_MELANOMA_SKIN	Malignant melanoma of skin	Phosphatidylcholine (18:2_18:2) levels	MR Egger	20.089	20	0.452372
GCST90277314	finn-b-C3_MELANOMA_SKIN	Malignant melanoma of skin	Phosphatidylcholine (18:2_18:2) levels	Inverse variance weighted	21.9342	21	0.40331
GCST90277315	finn-b-C3_MELANOMA_SKIN	Malignant melanoma of skin	Phosphatidylcholine (18:2_20:1) levels	MR Egger	15.1103	15	0.443503
GCST90277315	finn-b-C3_MELANOMA_SKIN	Malignant melanoma of skin	Phosphatidylcholine (18:2_20:1) levels	Inverse variance weighted	15.4323	16	0.493236
GCST90277316	finn-b-C3_MELANOMA_SKIN	Malignant melanoma of skin	Phosphatidylcholine (18:2_20:3) levels	MR Egger	10.2916	16	0.850965
GCST90277316	finn-b-C3_MELANOMA_SKIN	Malignant melanoma of skin	Phosphatidylcholine (18:2_20:3) levels	Inverse variance weighted	10.5314	17	0.879864
GCST90277317	finn-b-C3_MELANOMA_SKIN	Malignant melanoma of skin	Phosphatidylcholine (18:2_20:4) levels	MR Egger	34.4448	28	0.186609
GCST90277317	finn-b-C3_MELANOMA_SKIN	Malignant melanoma of skin	Phosphatidylcholine (18:2_20:4) levels	Inverse variance weighted	35.7948	29	0.179619
GCST90277318	finn-b-C3_MELANOMA_SKIN	Malignant melanoma of skin	Phosphatidylcholine (O-16:0_16:0) levels	MR Egger	30.6542	17	0.0219951
GCST90277318	finn-b-C3_MELANOMA_SKIN	Malignant melanoma of skin	Phosphatidylcholine (O-16:0_16:0) levels	Inverse variance weighted	30.6979	18	0.031189
GCST90277319	finn-b-C3_MELANOMA_SKIN	Malignant melanoma of skin	Phosphatidylcholine (O-16:0_16:1) levels	MR Egger	15.2461	13	0.292244
GCST90277319	finn-b-C3_MELANOMA_SKIN	Malignant melanoma of skin	Phosphatidylcholine (O-16:0_16:1) levels	Inverse variance weighted	15.4365	14	0.348981
GCST90277320	finn-b-C3_MELANOMA_SKIN	Malignant melanoma of skin	Phosphatidylcholine (O-16:0_18:1) levels	MR Egger	15.0705	21	0.819399
GCST90277320	finn-b-C3_MELANOMA_SKIN	Malignant melanoma of skin	Phosphatidylcholine (O-16:0_18:1) levels	Inverse variance weighted	16.0009	22	0.815839
GCST90277321	finn-b-C3_MELANOMA_SKIN	Malignant melanoma of skin	Phosphatidylcholine (O-16:0_18:2) levels	MR Egger	27.9899	15	0.0216322
GCST90277321	finn-b-C3_MELANOMA_SKIN	Malignant melanoma of skin	Phosphatidylcholine (O-16:0_18:2) levels	Inverse variance weighted	28.0015	16	0.0316066
GCST90277322	finn-b-C3_MELANOMA_SKIN	Malignant melanoma of skin	Phosphatidylcholine (O-16:0_20:3) levels	MR Egger	16.0973	13	0.243914
GCST90277322	finn-b-C3_MELANOMA_SKIN	Malignant melanoma of skin	Phosphatidylcholine (O-16:0_20:3) levels	Inverse variance weighted	16.2314	14	0.29945
GCST90277323	finn-b-C3_MELANOMA_SKIN	Malignant melanoma of skin	Phosphatidylcholine (O-16:0_20:4) levels	MR Egger	17.9618	25	0.844009
GCST90277323	finn-b-C3_MELANOMA_SKIN	Malignant melanoma of skin	Phosphatidylcholine (O-16:0_20:4) levels	Inverse variance weighted	18.1772	26	0.869231
GCST90277324	finn-b-C3_MELANOMA_SKIN	Malignant melanoma of skin	Phosphatidylcholine (O-16:0_22:5) levels	MR Egger	9.33098	12	0.67443
GCST90277324	finn-b-C3_MELANOMA_SKIN	Malignant melanoma of skin	Phosphatidylcholine (O-16:0_22:5) levels	Inverse variance weighted	15.2492	13	0.292053
GCST90277325	finn-b-C3_MELANOMA_SKIN	Malignant melanoma of skin	Phosphatidylcholine (O-16:1_16:0) levels	MR Egger	12.3447	16	0.719928
GCST90277325	finn-b-C3_MELANOMA_SKIN	Malignant melanoma of skin	Phosphatidylcholine (O-16:1_16:0) levels	Inverse variance weighted	12.426	17	0.773683
GCST90277326	finn-b-C3_MELANOMA_SKIN	Malignant melanoma of skin	Phosphatidylcholine (O-16:1_18:0) levels	MR Egger	17.9591	11	0.082535
GCST90277326	finn-b-C3_MELANOMA_SKIN	Malignant melanoma of skin	Phosphatidylcholine (O-16:1_18:0) levels	Inverse variance weighted	17.9785	12	0.116345
GCST90277327	finn-b-C3_MELANOMA_SKIN	Malignant melanoma of skin	Phosphatidylcholine (O-16:1_18:1) levels	MR Egger	15.7253	20	0.733515
GCST90277327	finn-b-C3_MELANOMA_SKIN	Malignant melanoma of skin	Phosphatidylcholine (O-16:1_18:1) levels	Inverse variance weighted	17.2356	21	0.696731
GCST90277328	finn-b-C3_MELANOMA_SKIN	Malignant melanoma of skin	Phosphatidylcholine (O-16:1_18:2) levels	MR Egger	23.4198	20	0.268656
GCST90277328	finn-b-C3_MELANOMA_SKIN	Malignant melanoma of skin	Phosphatidylcholine (O-16:1_18:2) levels	Inverse variance weighted	23.4709	21	0.319396
GCST90277329	finn-b-C3_MELANOMA_SKIN	Malignant melanoma of skin	Phosphatidylcholine (O-16:1_20:3) levels	MR Egger	16.1861	22	0.806546
GCST90277329	finn-b-C3_MELANOMA_SKIN	Malignant melanoma of skin	Phosphatidylcholine (O-16:1_20:3) levels	Inverse variance weighted	16.9904	23	0.809721
GCST90277330	finn-b-C3_MELANOMA_SKIN	Malignant melanoma of skin	Phosphatidylcholine (O-16:1_20:4) levels	MR Egger	24.4849	22	0.322337
GCST90277330	finn-b-C3_MELANOMA_SKIN	Malignant melanoma of skin	Phosphatidylcholine (O-16:1_20:4) levels	Inverse variance weighted	24.8091	23	0.360205
GCST90277331	finn-b-C3_MELANOMA_SKIN	Malignant melanoma of skin	Phosphatidylcholine (O-16:2_18:0) levels	MR Egger	3.90556	10	0.951507
GCST90277331	finn-b-C3_MELANOMA_SKIN	Malignant melanoma of skin	Phosphatidylcholine (O-16:2_18:0) levels	Inverse variance weighted	4.16392	11	0.964874
GCST90277332	finn-b-C3_MELANOMA_SKIN	Malignant melanoma of skin	Phosphatidylcholine (O-17:0_15:0) levels	MR Egger	6.30837	13	0.934206
GCST90277332	finn-b-C3_MELANOMA_SKIN	Malignant melanoma of skin	Phosphatidylcholine (O-17:0_15:0) levels	Inverse variance weighted	8.1242	14	0.882756
GCST90277333	finn-b-C3_MELANOMA_SKIN	Malignant melanoma of skin	Phosphatidylcholine (O-17:0_17:1) levels	MR Egger	23.8099	31	0.818226
GCST90277333	finn-b-C3_MELANOMA_SKIN	Malignant melanoma of skin	Phosphatidylcholine (O-17:0_17:1) levels	Inverse variance weighted	23.8099	32	0.851214
GCST90277334	finn-b-C3_MELANOMA_SKIN	Malignant melanoma of skin	Phosphatidylcholine (O-18:0_14:0) levels	MR Egger	8.23317	12	0.766654
GCST90277334	finn-b-C3_MELANOMA_SKIN	Malignant melanoma of skin	Phosphatidylcholine (O-18:0_14:0) levels	Inverse variance weighted	8.94239	13	0.77728
GCST90277335	finn-b-C3_MELANOMA_SKIN	Malignant melanoma of skin	Phosphatidylcholine (O-18:0_16:1) levels	MR Egger	8.27875	13	0.824978
GCST90277335	finn-b-C3_MELANOMA_SKIN	Malignant melanoma of skin	Phosphatidylcholine (O-18:0_16:1) levels	Inverse variance weighted	9.79945	14	0.776694
GCST90277336	finn-b-C3_MELANOMA_SKIN	Malignant melanoma of skin	Phosphatidylcholine (O-18:0_20:4) levels	MR Egger	17.931	18	0.460209
GCST90277336	finn-b-C3_MELANOMA_SKIN	Malignant melanoma of skin	Phosphatidylcholine (O-18:0_20:4) levels	Inverse variance weighted	19.4922	19	0.425694
GCST90277337	finn-b-C3_MELANOMA_SKIN	Malignant melanoma of skin	Phosphatidylcholine (O-18:1_16:0) levels	MR Egger	22.7637	28	0.744772
GCST90277337	finn-b-C3_MELANOMA_SKIN	Malignant melanoma of skin	Phosphatidylcholine (O-18:1_16:0) levels	Inverse variance weighted	24.6913	29	0.694162
GCST90277338	finn-b-C3_MELANOMA_SKIN	Malignant melanoma of skin	Phosphatidylcholine (O-18:1_18:2) levels	MR Egger	26.2325	21	0.197724
GCST90277338	finn-b-C3_MELANOMA_SKIN	Malignant melanoma of skin	Phosphatidylcholine (O-18:1_18:2) levels	Inverse variance weighted	26.9144	22	0.214497
GCST90277339	finn-b-C3_MELANOMA_SKIN	Malignant melanoma of skin	Phosphatidylcholine (O-18:1_20:3) levels	MR Egger	8.77851	17	0.946955
GCST90277339	finn-b-C3_MELANOMA_SKIN	Malignant melanoma of skin	Phosphatidylcholine (O-18:1_20:3) levels	Inverse variance weighted	9.94834	18	0.933579
GCST90277340	finn-b-C3_MELANOMA_SKIN	Malignant melanoma of skin	Phosphatidylcholine (O-18:1_20:4) levels	MR Egger	19.2163	18	0.378621
GCST90277340	finn-b-C3_MELANOMA_SKIN	Malignant melanoma of skin	Phosphatidylcholine (O-18:1_20:4) levels	Inverse variance weighted	19.2214	19	0.442719
GCST90277341	finn-b-C3_MELANOMA_SKIN	Malignant melanoma of skin	Phosphatidylcholine (O-18:2_16:0) levels	MR Egger	22.0928	22	0.45436
GCST90277341	finn-b-C3_MELANOMA_SKIN	Malignant melanoma of skin	Phosphatidylcholine (O-18:2_16:0) levels	Inverse variance weighted	25.876	23	0.306757
GCST90277342	finn-b-C3_MELANOMA_SKIN	Malignant melanoma of skin	Phosphatidylcholine (O-18:2_18:1) levels	MR Egger	9.6275	15	0.842494
GCST90277342	finn-b-C3_MELANOMA_SKIN	Malignant melanoma of skin	Phosphatidylcholine (O-18:2_18:1) levels	Inverse variance weighted	9.70941	16	0.881357
GCST90277343	finn-b-C3_MELANOMA_SKIN	Malignant melanoma of skin	Phosphatidylcholine (O-18:2_18:2) levels	MR Egger	16.7076	17	0.474343
GCST90277343	finn-b-C3_MELANOMA_SKIN	Malignant melanoma of skin	Phosphatidylcholine (O-18:2_18:2) levels	Inverse variance weighted	16.7172	18	0.54262
GCST90277344	finn-b-C3_MELANOMA_SKIN	Malignant melanoma of skin	Phosphatidylcholine (O-18:2_20:4) levels	MR Egger	14.7119	18	0.681645
GCST90277344	finn-b-C3_MELANOMA_SKIN	Malignant melanoma of skin	Phosphatidylcholine (O-18:2_20:4) levels	Inverse variance weighted	14.7258	19	0.739856
GCST90277345	finn-b-C3_MELANOMA_SKIN	Malignant melanoma of skin	Phosphatidylethanolamine (16:0_18:2) levels	MR Egger	15.0343	19	0.720414
GCST90277345	finn-b-C3_MELANOMA_SKIN	Malignant melanoma of skin	Phosphatidylethanolamine (16:0_18:2) levels	Inverse variance weighted	15.375	20	0.754562
GCST90277346	finn-b-C3_MELANOMA_SKIN	Malignant melanoma of skin	Phosphatidylethanolamine (16:0_20:4) levels	MR Egger	18.4247	22	0.680535
GCST90277346	finn-b-C3_MELANOMA_SKIN	Malignant melanoma of skin	Phosphatidylethanolamine (16:0_20:4) levels	Inverse variance weighted	20.8607	23	0.589596
GCST90277347	finn-b-C3_MELANOMA_SKIN	Malignant melanoma of skin	Phosphatidylethanolamine (18:0_18:2) levels	MR Egger	21.2452	27	0.77467
GCST90277347	finn-b-C3_MELANOMA_SKIN	Malignant melanoma of skin	Phosphatidylethanolamine (18:0_18:2) levels	Inverse variance weighted	22.7864	28	0.743655
GCST90277348	finn-b-C3_MELANOMA_SKIN	Malignant melanoma of skin	Phosphatidylethanolamine (18:0_20:4) levels	MR Egger	19.5977	18	0.355916
GCST90277348	finn-b-C3_MELANOMA_SKIN	Malignant melanoma of skin	Phosphatidylethanolamine (18:0_20:4) levels	Inverse variance weighted	22.1223	19	0.278214
GCST90277349	finn-b-C3_MELANOMA_SKIN	Malignant melanoma of skin	Phosphatidylethanolamine (18:1_18:1) levels	MR Egger	19.8594	20	0.466755
GCST90277349	finn-b-C3_MELANOMA_SKIN	Malignant melanoma of skin	Phosphatidylethanolamine (18:1_18:1) levels	Inverse variance weighted	21.0472	21	0.456066
GCST90277350	finn-b-C3_MELANOMA_SKIN	Malignant melanoma of skin	Phosphatidylethanolamine (O-16:1_18:2) levels	MR Egger	12.5232	12	0.404627
GCST90277350	finn-b-C3_MELANOMA_SKIN	Malignant melanoma of skin	Phosphatidylethanolamine (O-16:1_18:2) levels	Inverse variance weighted	13.4315	13	0.415058
GCST90277351	finn-b-C3_MELANOMA_SKIN	Malignant melanoma of skin	Phosphatidylethanolamine (O-16:1_20:4) levels	MR Egger	21.3739	22	0.497745
GCST90277351	finn-b-C3_MELANOMA_SKIN	Malignant melanoma of skin	Phosphatidylethanolamine (O-16:1_20:4) levels	Inverse variance weighted	21.7291	23	0.536652
GCST90277352	finn-b-C3_MELANOMA_SKIN	Malignant melanoma of skin	Phosphatidylethanolamine (O-16:1_22:5) levels	MR Egger	20.9901	12	0.0505259
GCST90277352	finn-b-C3_MELANOMA_SKIN	Malignant melanoma of skin	Phosphatidylethanolamine (O-16:1_22:5) levels	Inverse variance weighted	21.1684	13	0.0696639
GCST90277353	finn-b-C3_MELANOMA_SKIN	Malignant melanoma of skin	Phosphatidylethanolamine (O-18:1_18:2) levels	MR Egger	17.4226	23	0.788013
GCST90277353	finn-b-C3_MELANOMA_SKIN	Malignant melanoma of skin	Phosphatidylethanolamine (O-18:1_18:2) levels	Inverse variance weighted	18.0665	24	0.799773
GCST90277354	finn-b-C3_MELANOMA_SKIN	Malignant melanoma of skin	Phosphatidylethanolamine (O-18:1_20:4) levels	MR Egger	15.6621	25	0.924519
GCST90277354	finn-b-C3_MELANOMA_SKIN	Malignant melanoma of skin	Phosphatidylethanolamine (O-18:1_20:4) levels	Inverse variance weighted	15.6665	26	0.943895
GCST90277355	finn-b-C3_MELANOMA_SKIN	Malignant melanoma of skin	Phosphatidylethanolamine (O-18:2_18:1) levels	MR Egger	8.14923	16	0.944299
GCST90277355	finn-b-C3_MELANOMA_SKIN	Malignant melanoma of skin	Phosphatidylethanolamine (O-18:2_18:1) levels	Inverse variance weighted	10.9229	17	0.860545
GCST90277356	finn-b-C3_MELANOMA_SKIN	Malignant melanoma of skin	Phosphatidylethanolamine (O-18:2_18:2) levels	MR Egger	18.6941	11	0.0668096
GCST90277356	finn-b-C3_MELANOMA_SKIN	Malignant melanoma of skin	Phosphatidylethanolamine (O-18:2_18:2) levels	Inverse variance weighted	18.7266	12	0.0953437
GCST90277357	finn-b-C3_MELANOMA_SKIN	Malignant melanoma of skin	Phosphatidylethanolamine (O-18:2_20:4) levels	MR Egger	12.3726	22	0.9492
GCST90277357	finn-b-C3_MELANOMA_SKIN	Malignant melanoma of skin	Phosphatidylethanolamine (O-18:2_20:4) levels	Inverse variance weighted	12.6832	23	0.958528
GCST90277358	finn-b-C3_MELANOMA_SKIN	Malignant melanoma of skin	Phosphatidylinositol (16:0_18:1) levels	MR Egger	10.0433	15	0.817008
GCST90277358	finn-b-C3_MELANOMA_SKIN	Malignant melanoma of skin	Phosphatidylinositol (16:0_18:1) levels	Inverse variance weighted	10.3564	16	0.847365
GCST90277359	finn-b-C3_MELANOMA_SKIN	Malignant melanoma of skin	Phosphatidylinositol (16:0_18:2) levels	MR Egger	19.1321	20	0.513255
GCST90277359	finn-b-C3_MELANOMA_SKIN	Malignant melanoma of skin	Phosphatidylinositol (16:0_18:2) levels	Inverse variance weighted	19.1621	21	0.574742
GCST90277360	finn-b-C3_MELANOMA_SKIN	Malignant melanoma of skin	Phosphatidylinositol (16:0_20:4) levels	MR Egger	21.1403	20	0.388918
GCST90277360	finn-b-C3_MELANOMA_SKIN	Malignant melanoma of skin	Phosphatidylinositol (16:0_20:4) levels	Inverse variance weighted	21.2467	21	0.443971
GCST90277361	finn-b-C3_MELANOMA_SKIN	Malignant melanoma of skin	Phosphatidylinositol (18:0_18:1) levels	MR Egger	9.93035	21	0.979802
GCST90277361	finn-b-C3_MELANOMA_SKIN	Malignant melanoma of skin	Phosphatidylinositol (18:0_18:1) levels	Inverse variance weighted	10.2697	22	0.98369
GCST90277362	finn-b-C3_MELANOMA_SKIN	Malignant melanoma of skin	Phosphatidylinositol (18:0_18:2) levels	MR Egger	24.8816	29	0.684377
GCST90277362	finn-b-C3_MELANOMA_SKIN	Malignant melanoma of skin	Phosphatidylinositol (18:0_18:2) levels	Inverse variance weighted	25.9622	30	0.677058
GCST90277363	finn-b-C3_MELANOMA_SKIN	Malignant melanoma of skin	Phosphatidylinositol (18:0_20:3) levels	MR Egger	25.1859	29	0.668567
GCST90277363	finn-b-C3_MELANOMA_SKIN	Malignant melanoma of skin	Phosphatidylinositol (18:0_20:3) levels	Inverse variance weighted	25.2874	30	0.710948
GCST90277364	finn-b-C3_MELANOMA_SKIN	Malignant melanoma of skin	Phosphatidylinositol (18:0_20:4) levels	MR Egger	40.0053	28	0.0660558
GCST90277364	finn-b-C3_MELANOMA_SKIN	Malignant melanoma of skin	Phosphatidylinositol (18:0_20:4) levels	Inverse variance weighted	40.0124	29	0.083734
GCST90277365	finn-b-C3_MELANOMA_SKIN	Malignant melanoma of skin	Phosphatidylinositol (18:1_18:1) levels	MR Egger	24.3575	17	0.110042
GCST90277365	finn-b-C3_MELANOMA_SKIN	Malignant melanoma of skin	Phosphatidylinositol (18:1_18:1) levels	Inverse variance weighted	25.4931	18	0.111926
GCST90277366	finn-b-C3_MELANOMA_SKIN	Malignant melanoma of skin	Phosphatidylinositol (18:1_18:2) levels	MR Egger	11.4595	23	0.977992
GCST90277366	finn-b-C3_MELANOMA_SKIN	Malignant melanoma of skin	Phosphatidylinositol (18:1_18:2) levels	Inverse variance weighted	11.8004	24	0.982064
GCST90277367	finn-b-C3_MELANOMA_SKIN	Malignant melanoma of skin	Phosphatidylinositol (18:1_20:4) levels	MR Egger	15.7638	24	0.896412
GCST90277367	finn-b-C3_MELANOMA_SKIN	Malignant melanoma of skin	Phosphatidylinositol (18:1_20:4) levels	Inverse variance weighted	15.8515	25	0.919178
GCST90277368	finn-b-C3_MELANOMA_SKIN	Malignant melanoma of skin	Sphingomyelin (d32:1) levels	MR Egger	37.3264	27	0.0891349
GCST90277368	finn-b-C3_MELANOMA_SKIN	Malignant melanoma of skin	Sphingomyelin (d32:1) levels	Inverse variance weighted	37.3264	28	0.111835
GCST90277369	finn-b-C3_MELANOMA_SKIN	Malignant melanoma of skin	Sphingomyelin (d34:0) levels	MR Egger	17.444	24	0.82912
GCST90277369	finn-b-C3_MELANOMA_SKIN	Malignant melanoma of skin	Sphingomyelin (d34:0) levels	Inverse variance weighted	17.478	25	0.86373
GCST90277370	finn-b-C3_MELANOMA_SKIN	Malignant melanoma of skin	Sphingomyelin (d34:1) levels	MR Egger	18.9113	28	0.900851
GCST90277370	finn-b-C3_MELANOMA_SKIN	Malignant melanoma of skin	Sphingomyelin (d34:1) levels	Inverse variance weighted	19.1449	29	0.917515
GCST90277371	finn-b-C3_MELANOMA_SKIN	Malignant melanoma of skin	Sphingomyelin (d34:2) levels	MR Egger	17.8489	22	0.714906
GCST90277371	finn-b-C3_MELANOMA_SKIN	Malignant melanoma of skin	Sphingomyelin (d34:2) levels	Inverse variance weighted	18.1665	23	0.748396
GCST90277372	finn-b-C3_MELANOMA_SKIN	Malignant melanoma of skin	Sphingomyelin (d36:1) levels	MR Egger	31.2107	33	0.556383
GCST90277372	finn-b-C3_MELANOMA_SKIN	Malignant melanoma of skin	Sphingomyelin (d36:1) levels	Inverse variance weighted	33.2712	34	0.503159
GCST90277373	finn-b-C3_MELANOMA_SKIN	Malignant melanoma of skin	Sphingomyelin (d36:2) levels	MR Egger	31.6139	20	0.0475899
GCST90277373	finn-b-C3_MELANOMA_SKIN	Malignant melanoma of skin	Sphingomyelin (d36:2) levels	Inverse variance weighted	34.3794	21	0.0329897
GCST90277374	finn-b-C3_MELANOMA_SKIN	Malignant melanoma of skin	Sphingomyelin (d38:1) levels	MR Egger	24.2434	35	0.913961
GCST90277374	finn-b-C3_MELANOMA_SKIN	Malignant melanoma of skin	Sphingomyelin (d38:1) levels	Inverse variance weighted	24.4308	36	0.928405
GCST90277375	finn-b-C3_MELANOMA_SKIN	Malignant melanoma of skin	Sphingomyelin (d38:2) levels	MR Egger	32.5139	22	0.0690475
GCST90277375	finn-b-C3_MELANOMA_SKIN	Malignant melanoma of skin	Sphingomyelin (d38:2) levels	Inverse variance weighted	32.555	23	0.0891404
GCST90277376	finn-b-C3_MELANOMA_SKIN	Malignant melanoma of skin	Sphingomyelin (d40:1) levels	MR Egger	46.0679	39	0.20299
GCST90277376	finn-b-C3_MELANOMA_SKIN	Malignant melanoma of skin	Sphingomyelin (d40:1) levels	Inverse variance weighted	46.5732	40	0.220123
GCST90277377	finn-b-C3_MELANOMA_SKIN	Malignant melanoma of skin	Sphingomyelin (d40:2) levels	MR Egger	31.7734	33	0.528089
GCST90277377	finn-b-C3_MELANOMA_SKIN	Malignant melanoma of skin	Sphingomyelin (d40:2) levels	Inverse variance weighted	31.9899	34	0.566461
GCST90277378	finn-b-C3_MELANOMA_SKIN	Malignant melanoma of skin	Sphingomyelin (d42:2) levels	MR Egger	29.6693	35	0.723027
GCST90277378	finn-b-C3_MELANOMA_SKIN	Malignant melanoma of skin	Sphingomyelin (d42:2) levels	Inverse variance weighted	31.8128	36	0.668058
GCST90277379	finn-b-C3_MELANOMA_SKIN	Malignant melanoma of skin	Triacylglycerol (46:1) levels	MR Egger	18.0912	19	0.516357
GCST90277379	finn-b-C3_MELANOMA_SKIN	Malignant melanoma of skin	Triacylglycerol (46:1) levels	Inverse variance weighted	19.7297	20	0.474949
GCST90277380	finn-b-C3_MELANOMA_SKIN	Malignant melanoma of skin	Triacylglycerol (46:2) levels	MR Egger	20.4445	19	0.36829
GCST90277380	finn-b-C3_MELANOMA_SKIN	Malignant melanoma of skin	Triacylglycerol (46:2) levels	Inverse variance weighted	21.0419	20	0.394669
GCST90277381	finn-b-C3_MELANOMA_SKIN	Malignant melanoma of skin	Triacylglycerol (48:0) levels	MR Egger	14.3521	15	0.499007
GCST90277381	finn-b-C3_MELANOMA_SKIN	Malignant melanoma of skin	Triacylglycerol (48:0) levels	Inverse variance weighted	16.7555	16	0.401587
GCST90277382	finn-b-C3_MELANOMA_SKIN	Malignant melanoma of skin	Triacylglycerol (48:1) levels	MR Egger	12.304	20	0.905216
GCST90277382	finn-b-C3_MELANOMA_SKIN	Malignant melanoma of skin	Triacylglycerol (48:1) levels	Inverse variance weighted	15.953	21	0.772283
GCST90277383	finn-b-C3_MELANOMA_SKIN	Malignant melanoma of skin	Triacylglycerol (48:2) levels	MR Egger	27.68	21	0.149461
GCST90277383	finn-b-C3_MELANOMA_SKIN	Malignant melanoma of skin	Triacylglycerol (48:2) levels	Inverse variance weighted	29.235	22	0.138272
GCST90277384	finn-b-C3_MELANOMA_SKIN	Malignant melanoma of skin	Triacylglycerol (48:3) levels	MR Egger	26.1862	24	0.343785
GCST90277384	finn-b-C3_MELANOMA_SKIN	Malignant melanoma of skin	Triacylglycerol (48:3) levels	Inverse variance weighted	26.231	25	0.395357
GCST90277385	finn-b-C3_MELANOMA_SKIN	Malignant melanoma of skin	Triacylglycerol (49:1) levels	MR Egger	20.036	21	0.51898
GCST90277385	finn-b-C3_MELANOMA_SKIN	Malignant melanoma of skin	Triacylglycerol (49:1) levels	Inverse variance weighted	20.798	22	0.53325
GCST90277386	finn-b-C3_MELANOMA_SKIN	Malignant melanoma of skin	Triacylglycerol (49:2) levels	MR Egger	11.4072	12	0.494377
GCST90277386	finn-b-C3_MELANOMA_SKIN	Malignant melanoma of skin	Triacylglycerol (49:2) levels	Inverse variance weighted	11.459	13	0.572428
GCST90277387	finn-b-C3_MELANOMA_SKIN	Malignant melanoma of skin	Triacylglycerol (50:1) levels	MR Egger	22.8003	20	0.298705
GCST90277387	finn-b-C3_MELANOMA_SKIN	Malignant melanoma of skin	Triacylglycerol (50:1) levels	Inverse variance weighted	22.931	21	0.347671
GCST90277388	finn-b-C3_MELANOMA_SKIN	Malignant melanoma of skin	Triacylglycerol (50:2) levels	MR Egger	15.6239	15	0.407477
GCST90277388	finn-b-C3_MELANOMA_SKIN	Malignant melanoma of skin	Triacylglycerol (50:2) levels	Inverse variance weighted	15.6713	16	0.476131
GCST90277389	finn-b-C3_MELANOMA_SKIN	Malignant melanoma of skin	Triacylglycerol (50:3) levels	MR Egger	31.3291	25	0.178353
GCST90277389	finn-b-C3_MELANOMA_SKIN	Malignant melanoma of skin	Triacylglycerol (50:3) levels	Inverse variance weighted	31.8305	26	0.198785
GCST90277390	finn-b-C3_MELANOMA_SKIN	Malignant melanoma of skin	Triacylglycerol (50:4) levels	MR Egger	19.7723	28	0.872623
GCST90277390	finn-b-C3_MELANOMA_SKIN	Malignant melanoma of skin	Triacylglycerol (50:4) levels	Inverse variance weighted	23.3205	29	0.761676
GCST90277391	finn-b-C3_MELANOMA_SKIN	Malignant melanoma of skin	Triacylglycerol (50:5) levels	MR Egger	22.2522	18	0.220981
GCST90277391	finn-b-C3_MELANOMA_SKIN	Malignant melanoma of skin	Triacylglycerol (50:5) levels	Inverse variance weighted	22.2804	19	0.270522
GCST90277392	finn-b-C3_MELANOMA_SKIN	Malignant melanoma of skin	Triacylglycerol (51:1) levels	MR Egger	13.6658	17	0.690599
GCST90277392	finn-b-C3_MELANOMA_SKIN	Malignant melanoma of skin	Triacylglycerol (51:1) levels	Inverse variance weighted	13.6851	18	0.749374
GCST90277393	finn-b-C3_MELANOMA_SKIN	Malignant melanoma of skin	Triacylglycerol (51:2) levels	MR Egger	12.9881	17	0.736982
GCST90277393	finn-b-C3_MELANOMA_SKIN	Malignant melanoma of skin	Triacylglycerol (51:2) levels	Inverse variance weighted	14.9062	18	0.668398
GCST90277394	finn-b-C3_MELANOMA_SKIN	Malignant melanoma of skin	Triacylglycerol (51:3) levels	MR Egger	15.1237	21	0.816692
GCST90277394	finn-b-C3_MELANOMA_SKIN	Malignant melanoma of skin	Triacylglycerol (51:3) levels	Inverse variance weighted	16.3569	22	0.797785
GCST90277395	finn-b-C3_MELANOMA_SKIN	Malignant melanoma of skin	Triacylglycerol (51:4) levels	MR Egger	8.50146	16	0.932518
GCST90277395	finn-b-C3_MELANOMA_SKIN	Malignant melanoma of skin	Triacylglycerol (51:4) levels	Inverse variance weighted	8.73963	17	0.948077
GCST90277396	finn-b-C3_MELANOMA_SKIN	Malignant melanoma of skin	Triacylglycerol (52:2) levels	MR Egger	14.3532	20	0.812148
GCST90277396	finn-b-C3_MELANOMA_SKIN	Malignant melanoma of skin	Triacylglycerol (52:2) levels	Inverse variance weighted	14.3535	21	0.85394
GCST90277397	finn-b-C3_MELANOMA_SKIN	Malignant melanoma of skin	Triacylglycerol (52:3) levels	MR Egger	20.9491	25	0.695446
GCST90277397	finn-b-C3_MELANOMA_SKIN	Malignant melanoma of skin	Triacylglycerol (52:3) levels	Inverse variance weighted	21.243	26	0.729317
GCST90277398	finn-b-C3_MELANOMA_SKIN	Malignant melanoma of skin	Triacylglycerol (52:4) levels	MR Egger	16.2315	23	0.845183
GCST90277398	finn-b-C3_MELANOMA_SKIN	Malignant melanoma of skin	Triacylglycerol (52:4) levels	Inverse variance weighted	17.5073	24	0.826234
GCST90277399	finn-b-C3_MELANOMA_SKIN	Malignant melanoma of skin	Triacylglycerol (52:5) levels	MR Egger	18.8351	24	0.760728
GCST90277399	finn-b-C3_MELANOMA_SKIN	Malignant melanoma of skin	Triacylglycerol (52:5) levels	Inverse variance weighted	19.6549	25	0.764684
GCST90277400	finn-b-C3_MELANOMA_SKIN	Malignant melanoma of skin	Triacylglycerol (52:6) levels	MR Egger	12.5418	20	0.896169
GCST90277400	finn-b-C3_MELANOMA_SKIN	Malignant melanoma of skin	Triacylglycerol (52:6) levels	Inverse variance weighted	12.5569	21	0.92335
GCST90277401	finn-b-C3_MELANOMA_SKIN	Malignant melanoma of skin	Triacylglycerol (53:2) levels	MR Egger	14.2236	20	0.818981
GCST90277401	finn-b-C3_MELANOMA_SKIN	Malignant melanoma of skin	Triacylglycerol (53:2) levels	Inverse variance weighted	15.4565	21	0.799372
GCST90277402	finn-b-C3_MELANOMA_SKIN	Malignant melanoma of skin	Triacylglycerol (53:3) levels	MR Egger	20.0869	23	0.636663
GCST90277402	finn-b-C3_MELANOMA_SKIN	Malignant melanoma of skin	Triacylglycerol (53:3) levels	Inverse variance weighted	20.1125	24	0.690359
GCST90277403	finn-b-C3_MELANOMA_SKIN	Malignant melanoma of skin	Triacylglycerol (53:4) levels	MR Egger	24.2736	29	0.715327
GCST90277403	finn-b-C3_MELANOMA_SKIN	Malignant melanoma of skin	Triacylglycerol (53:4) levels	Inverse variance weighted	24.6444	30	0.742124
GCST90277404	finn-b-C3_MELANOMA_SKIN	Malignant melanoma of skin	Triacylglycerol (54:3) levels	MR Egger	27.8549	27	0.418485
GCST90277404	finn-b-C3_MELANOMA_SKIN	Malignant melanoma of skin	Triacylglycerol (54:3) levels	Inverse variance weighted	28.1398	28	0.457056
GCST90277405	finn-b-C3_MELANOMA_SKIN	Malignant melanoma of skin	Triacylglycerol (54:4) levels	MR Egger	11.8548	25	0.987698
GCST90277405	finn-b-C3_MELANOMA_SKIN	Malignant melanoma of skin	Triacylglycerol (54:4) levels	Inverse variance weighted	12.3145	26	0.989257
GCST90277406	finn-b-C3_MELANOMA_SKIN	Malignant melanoma of skin	Triacylglycerol (54:5) levels	MR Egger	12.2635	23	0.966202
GCST90277406	finn-b-C3_MELANOMA_SKIN	Malignant melanoma of skin	Triacylglycerol (54:5) levels	Inverse variance weighted	13.0921	24	0.964579
GCST90277407	finn-b-C3_MELANOMA_SKIN	Malignant melanoma of skin	Triacylglycerol (54:6) levels	MR Egger	11.1948	14	0.670666
GCST90277407	finn-b-C3_MELANOMA_SKIN	Malignant melanoma of skin	Triacylglycerol (54:6) levels	Inverse variance weighted	11.4345	15	0.721232
GCST90277408	finn-b-C3_MELANOMA_SKIN	Malignant melanoma of skin	Triacylglycerol (54:7) levels	MR Egger	17.8145	19	0.534857
GCST90277408	finn-b-C3_MELANOMA_SKIN	Malignant melanoma of skin	Triacylglycerol (54:7) levels	Inverse variance weighted	19.7948	20	0.470831
GCST90277409	finn-b-C3_MELANOMA_SKIN	Malignant melanoma of skin	Triacylglycerol (56:3) levels	MR Egger	17.3629	21	0.688884
GCST90277409	finn-b-C3_MELANOMA_SKIN	Malignant melanoma of skin	Triacylglycerol (56:3) levels	Inverse variance weighted	17.6538	22	0.726306
GCST90277410	finn-b-C3_MELANOMA_SKIN	Malignant melanoma of skin	Triacylglycerol (56:4) levels	MR Egger	13.2924	18	0.773918
GCST90277410	finn-b-C3_MELANOMA_SKIN	Malignant melanoma of skin	Triacylglycerol (56:4) levels	Inverse variance weighted	13.4464	19	0.814954
GCST90277411	finn-b-C3_MELANOMA_SKIN	Malignant melanoma of skin	Triacylglycerol (56:5) levels	MR Egger	25.1772	21	0.23957
GCST90277411	finn-b-C3_MELANOMA_SKIN	Malignant melanoma of skin	Triacylglycerol (56:5) levels	Inverse variance weighted	25.1807	22	0.28851
GCST90277412	finn-b-C3_MELANOMA_SKIN	Malignant melanoma of skin	Triacylglycerol (56:6) levels	MR Egger	32.6619	24	0.111411
GCST90277412	finn-b-C3_MELANOMA_SKIN	Malignant melanoma of skin	Triacylglycerol (56:6) levels	Inverse variance weighted	33.9723	25	0.108502
GCST90277413	finn-b-C3_MELANOMA_SKIN	Malignant melanoma of skin	Triacylglycerol (56:7) levels	MR Egger	24.447	29	0.706597
GCST90277413	finn-b-C3_MELANOMA_SKIN	Malignant melanoma of skin	Triacylglycerol (56:7) levels	Inverse variance weighted	26.2229	30	0.663707
GCST90277414	finn-b-C3_MELANOMA_SKIN	Malignant melanoma of skin	Triacylglycerol (56:8) levels	MR Egger	17.8939	27	0.90673
GCST90277414	finn-b-C3_MELANOMA_SKIN	Malignant melanoma of skin	Triacylglycerol (56:8) levels	Inverse variance weighted	20.0845	28	0.861366
GCST90277415	finn-b-C3_MELANOMA_SKIN	Malignant melanoma of skin	Triacylglycerol (58:7) levels	MR Egger	20.1075	19	0.388137
GCST90277415	finn-b-C3_MELANOMA_SKIN	Malignant melanoma of skin	Triacylglycerol (58:7) levels	Inverse variance weighted	21.4073	20	0.373517
GCST90277416	finn-b-C3_MELANOMA_SKIN	Malignant melanoma of skin	Triacylglycerol (58:8) levels	MR Egger	17.4342	22	0.73896
GCST90277416	finn-b-C3_MELANOMA_SKIN	Malignant melanoma of skin	Triacylglycerol (58:8) levels	Inverse variance weighted	18.4549	23	0.732369
