# Supplementary material for: Genetically predicted metabolites mediate the association between lipidome and malignant melanoma of skin
Source: Front Oncol. 2024 Sep 10;14:1430533. doi: 10.3389/fonc.2024.1430533 (PMC11419955; doi:10.3389/fonc.2024.1430533)
Supplement: Supplementary file 8 [file SupplementaryFile7.xlsx]

## Sheet: Sheet1
Supplementary Material 7 Pleiotropy Results of the causal relationship of 179 lipid species on Malignant melanoma of skin
id.exposure	id.outcome	outcome	exposure	egger_intercept	se	pval
GCST90277238	finn-b-C3_MELANOMA_SKIN	Malignant melanoma of skin	Sterol ester (27:1/14:0) levels	-0.180434	0.117486	0.14299
GCST90277239	finn-b-C3_MELANOMA_SKIN	Malignant melanoma of skin	Sterol ester (27:1/15:0) levels	0.153539	0.110999	0.185589
GCST90277240	finn-b-C3_MELANOMA_SKIN	Malignant melanoma of skin	Sterol ester (27:1/16:0) levels	-0.0094178	0.0709076	0.895224
GCST90277241	finn-b-C3_MELANOMA_SKIN	Malignant melanoma of skin	Sterol ester (27:1/16:1) levels	0.0857295	0.138439	0.542108
GCST90277242	finn-b-C3_MELANOMA_SKIN	Malignant melanoma of skin	Sterol ester (27:1/17:0) levels	-0.0648351	0.102954	0.534356
GCST90277243	finn-b-C3_MELANOMA_SKIN	Malignant melanoma of skin	Sterol ester (27:1/17:1) levels	-0.0929755	0.134106	0.499464
GCST90277244	finn-b-C3_MELANOMA_SKIN	Malignant melanoma of skin	Sterol ester (27:1/18:0) levels	-0.0114636	0.10838	0.916642
GCST90277245	finn-b-C3_MELANOMA_SKIN	Malignant melanoma of skin	Sterol ester (27:1/18:1) levels	0.0664732	0.0826819	0.42844
GCST90277246	finn-b-C3_MELANOMA_SKIN	Malignant melanoma of skin	Sterol ester (27:1/18:2) levels	0.063489	0.0855663	0.46717
GCST90277247	finn-b-C3_MELANOMA_SKIN	Malignant melanoma of skin	Sterol ester (27:1/18:3) levels	-0.10705	0.124515	0.403468
GCST90277248	finn-b-C3_MELANOMA_SKIN	Malignant melanoma of skin	Sterol ester (27:1/20:2) levels	0.0298422	0.10212	0.772525
GCST90277249	finn-b-C3_MELANOMA_SKIN	Malignant melanoma of skin	Sterol ester (27:1/20:3) levels	0.0253392	0.0966485	0.79525
GCST90277250	finn-b-C3_MELANOMA_SKIN	Malignant melanoma of skin	Sterol ester (27:1/20:4) levels	-0.0308005	0.0598684	0.610961
GCST90277251	finn-b-C3_MELANOMA_SKIN	Malignant melanoma of skin	Sterol ester (27:1/20:5) levels	0.107686	0.0716584	0.145943
GCST90277252	finn-b-C3_MELANOMA_SKIN	Malignant melanoma of skin	Sterol ester (27:1/22:6) levels	0.192563	0.113057	0.103278
GCST90277253	finn-b-C3_MELANOMA_SKIN	Malignant melanoma of skin	Ceramide (d40:1) levels	-0.16272	0.0904858	0.0842178
GCST90277254	finn-b-C3_MELANOMA_SKIN	Malignant melanoma of skin	Ceramide (d40:2) levels	0.0382473	0.135176	0.780279
GCST90277255	finn-b-C3_MELANOMA_SKIN	Malignant melanoma of skin	Ceramide (d42:1) levels	0.081291	0.100737	0.428326
GCST90277256	finn-b-C3_MELANOMA_SKIN	Malignant melanoma of skin	Ceramide (d42:2) levels	0.0322573	0.102376	0.755032
GCST90277257	finn-b-C3_MELANOMA_SKIN	Malignant melanoma of skin	Cholesterol levels	0.00800044	0.092828	0.931873
GCST90277258	finn-b-C3_MELANOMA_SKIN	Malignant melanoma of skin	Diacylglycerol (16:0_18:1) levels	-0.042804	0.122338	0.730274
GCST90277259	finn-b-C3_MELANOMA_SKIN	Malignant melanoma of skin	Diacylglycerol (16:0_18:2) levels	-0.0137661	0.104288	0.896132
GCST90277260	finn-b-C3_MELANOMA_SKIN	Malignant melanoma of skin	Diacylglycerol (16:1_18:1) levels	-0.168073	0.118799	0.17252
GCST90277261	finn-b-C3_MELANOMA_SKIN	Malignant melanoma of skin	Diacylglycerol (18:1_18:1) levels	-0.10314	0.102679	0.326578
GCST90277262	finn-b-C3_MELANOMA_SKIN	Malignant melanoma of skin	Diacylglycerol (18:1_18:2) levels	-0.0969355	0.0949898	0.315938
GCST90277263	finn-b-C3_MELANOMA_SKIN	Malignant melanoma of skin	Diacylglycerol (18:1_18:3) levels	-0.0123306	0.154212	0.937106
GCST90277264	finn-b-C3_MELANOMA_SKIN	Malignant melanoma of skin	Phosphatidylcholine (16:0_0:0) levels	0.0831523	0.0959938	0.394944
GCST90277265	finn-b-C3_MELANOMA_SKIN	Malignant melanoma of skin	Phosphatidylcholine (18:0_0:0) levels	0.227182	0.104054	0.0390238
GCST90277266	finn-b-C3_MELANOMA_SKIN	Malignant melanoma of skin	Phosphatidylcholine (18:1_0:0) levels	0.245347	0.145546	0.108206
GCST90277267	finn-b-C3_MELANOMA_SKIN	Malignant melanoma of skin	Phosphatidylcholine (18:2_0:0) levels	0.0108793	0.132759	0.935772
GCST90277268	finn-b-C3_MELANOMA_SKIN	Malignant melanoma of skin	Phosphatidylcholine (20:4_0:0) levels	0.0670426	0.0864365	0.446226
GCST90277269	finn-b-C3_MELANOMA_SKIN	Malignant melanoma of skin	Phosphatidylethanolamine (18:0_0:0) levels	-0.0462891	0.135913	0.738143
GCST90277270	finn-b-C3_MELANOMA_SKIN	Malignant melanoma of skin	Phosphatidylethanolamine (18:1_0:0) levels	-0.0101456	0.14961	0.946966
GCST90277271	finn-b-C3_MELANOMA_SKIN	Malignant melanoma of skin	Phosphatidylethanolamine (18:2_0:0) levels	-0.0332344	0.0709655	0.643966
GCST90277272	finn-b-C3_MELANOMA_SKIN	Malignant melanoma of skin	Phosphatidylcholine (14:0_16:0) levels	0.203099	0.153672	0.206093
GCST90277273	finn-b-C3_MELANOMA_SKIN	Malignant melanoma of skin	Phosphatidylcholine (14:0_18:1) levels	-0.0814535	0.157897	0.613468
GCST90277274	finn-b-C3_MELANOMA_SKIN	Malignant melanoma of skin	Phosphatidylcholine (14:0_18:2) levels	-0.0930836	0.10431	0.381433
GCST90277275	finn-b-C3_MELANOMA_SKIN	Malignant melanoma of skin	Phosphatidylcholine (15:0_18:1) levels	-0.0926588	0.136844	0.508642
GCST90277276	finn-b-C3_MELANOMA_SKIN	Malignant melanoma of skin	Phosphatidylcholine (15:0_18:2) levels	0.0276508	0.0832236	0.741804
GCST90277277	finn-b-C3_MELANOMA_SKIN	Malignant melanoma of skin	Phosphatidylcholine (16:0_16:0) levels	0.0437272	0.15122	0.775292
GCST90277278	finn-b-C3_MELANOMA_SKIN	Malignant melanoma of skin	Phosphatidylcholine (16:0_16:1) levels	0.0705257	0.138327	0.617119
GCST90277279	finn-b-C3_MELANOMA_SKIN	Malignant melanoma of skin	Phosphatidylcholine (16:0_17:1) levels	0.0890521	0.109883	0.42773
GCST90277280	finn-b-C3_MELANOMA_SKIN	Malignant melanoma of skin	Phosphatidylcholine (16:0_18:0) levels	-0.00965072	0.114442	0.93329
GCST90277281	finn-b-C3_MELANOMA_SKIN	Malignant melanoma of skin	Phosphatidylcholine (16:0_18:1) levels	-0.158	0.186966	0.409804
GCST90277282	finn-b-C3_MELANOMA_SKIN	Malignant melanoma of skin	Phosphatidylcholine (16:0_18:2) levels	-0.148485	0.0837824	0.0865069
GCST90277283	finn-b-C3_MELANOMA_SKIN	Malignant melanoma of skin	Phosphatidylcholine (16:0_18:3) levels	-0.0476008	0.120437	0.697073
GCST90277284	finn-b-C3_MELANOMA_SKIN	Malignant melanoma of skin	Phosphatidylcholine (16:0_20:1) levels	-0.0506303	0.240672	0.838064
GCST90277285	finn-b-C3_MELANOMA_SKIN	Malignant melanoma of skin	Phosphatidylcholine (16:0_20:2) levels	-0.0184889	0.0905587	0.839946
GCST90277286	finn-b-C3_MELANOMA_SKIN	Malignant melanoma of skin	Phosphatidylcholine (16:0_20:3) levels	0.0197712	0.10819	0.857293
GCST90277287	finn-b-C3_MELANOMA_SKIN	Malignant melanoma of skin	Phosphatidylcholine (16:0_20:4) levels	-0.00468552	0.0704977	0.947638
GCST90277288	finn-b-C3_MELANOMA_SKIN	Malignant melanoma of skin	Phosphatidylcholine (16:0_20:5) levels	0.0533705	0.0889928	0.555111
GCST90277289	finn-b-C3_MELANOMA_SKIN	Malignant melanoma of skin	Phosphatidylcholine (16:0_22:4) levels	0.075009	0.104136	0.478596
GCST90277290	finn-b-C3_MELANOMA_SKIN	Malignant melanoma of skin	Phosphatidylcholine (16:0_22:5) levels	0.0661924	0.0656422	0.322224
GCST90277291	finn-b-C3_MELANOMA_SKIN	Malignant melanoma of skin	Phosphatidylcholine (16:0_22:6) levels	0.0881381	0.114215	0.449322
GCST90277292	finn-b-C3_MELANOMA_SKIN	Malignant melanoma of skin	Phosphatidylcholine (16:1_18:0) levels	0.143845	0.129164	0.281874
GCST90277293	finn-b-C3_MELANOMA_SKIN	Malignant melanoma of skin	Phosphatidylcholine (16:1_18:1) levels	0.0312984	0.117725	0.792617
GCST90277294	finn-b-C3_MELANOMA_SKIN	Malignant melanoma of skin	Phosphatidylcholine (16:1_18:2) levels	-0.0507817	0.0738097	0.498328
GCST90277295	finn-b-C3_MELANOMA_SKIN	Malignant melanoma of skin	Phosphatidylcholine (16:1_20:4) levels	0.0823937	0.107451	0.452624
GCST90277296	finn-b-C3_MELANOMA_SKIN	Malignant melanoma of skin	Phosphatidylcholine (17:0_18:1) levels	-0.0227697	0.148419	0.880116
GCST90277297	finn-b-C3_MELANOMA_SKIN	Malignant melanoma of skin	Phosphatidylcholine (17:0_18:2) levels	-0.00153207	0.101982	0.988143
GCST90277298	finn-b-C3_MELANOMA_SKIN	Malignant melanoma of skin	Phosphatidylcholine (17:0_20:4) levels	0.0555462	0.0600346	0.363039
GCST90277299	finn-b-C3_MELANOMA_SKIN	Malignant melanoma of skin	Phosphatidylcholine (18:0_18:1) levels	0.042881	0.119904	0.723508
GCST90277300	finn-b-C3_MELANOMA_SKIN	Malignant melanoma of skin	Phosphatidylcholine (18:0_18:2) levels	-0.113588	0.0921479	0.227597
GCST90277301	finn-b-C3_MELANOMA_SKIN	Malignant melanoma of skin	Phosphatidylcholine (18:0_18:3) levels	0.0764958	0.101328	0.460054
GCST90277302	finn-b-C3_MELANOMA_SKIN	Malignant melanoma of skin	Phosphatidylcholine (18:0_20:2) levels	-0.0384201	0.101977	0.711307
GCST90277303	finn-b-C3_MELANOMA_SKIN	Malignant melanoma of skin	Phosphatidylcholine (18:0_20:3) levels	0.0716875	0.115927	0.541917
GCST90277304	finn-b-C3_MELANOMA_SKIN	Malignant melanoma of skin	Phosphatidylcholine (18:0_20:4) levels	0.00692421	0.0514173	0.893954
GCST90277305	finn-b-C3_MELANOMA_SKIN	Malignant melanoma of skin	Phosphatidylcholine (18:0_20:5) levels	0.0324925	0.0831175	0.699988
GCST90277306	finn-b-C3_MELANOMA_SKIN	Malignant melanoma of skin	Phosphatidylcholine (18:0_22:5) levels	0.139393	0.0792772	0.090936
GCST90277307	finn-b-C3_MELANOMA_SKIN	Malignant melanoma of skin	Phosphatidylcholine (18:0_22:6) levels	-0.102724	0.130641	0.44047
GCST90277308	finn-b-C3_MELANOMA_SKIN	Malignant melanoma of skin	Phosphatidylcholine (18:1_18:1) levels	0.00844298	0.121385	0.945314
GCST90277309	finn-b-C3_MELANOMA_SKIN	Malignant melanoma of skin	Phosphatidylcholine (18:1_18:2) levels	0.00656818	0.0951785	0.945703
GCST90277310	finn-b-C3_MELANOMA_SKIN	Malignant melanoma of skin	Phosphatidylcholine (18:1_18:3) levels	0.271084	0.131029	0.059049
GCST90277311	finn-b-C3_MELANOMA_SKIN	Malignant melanoma of skin	Phosphatidylcholine (18:1_20:2) levels	-0.132084	0.0915728	0.165473
GCST90277312	finn-b-C3_MELANOMA_SKIN	Malignant melanoma of skin	Phosphatidylcholine (18:1_20:3) levels	0.0400234	0.114242	0.729748
GCST90277313	finn-b-C3_MELANOMA_SKIN	Malignant melanoma of skin	Phosphatidylcholine (18:1_20:4) levels	0.0890229	0.0613983	0.15951
GCST90277314	finn-b-C3_MELANOMA_SKIN	Malignant melanoma of skin	Phosphatidylcholine (18:2_18:2) levels	-0.123862	0.0913874	0.190415
GCST90277315	finn-b-C3_MELANOMA_SKIN	Malignant melanoma of skin	Phosphatidylcholine (18:2_20:1) levels	0.0675506	0.119484	0.580192
GCST90277316	finn-b-C3_MELANOMA_SKIN	Malignant melanoma of skin	Phosphatidylcholine (18:2_20:3) levels	0.0642494	0.131206	0.631004
GCST90277317	finn-b-C3_MELANOMA_SKIN	Malignant melanoma of skin	Phosphatidylcholine (18:2_20:4) levels	0.104938	0.100174	0.303799
GCST90277318	finn-b-C3_MELANOMA_SKIN	Malignant melanoma of skin	Phosphatidylcholine (O-16:0_16:0) levels	-0.0264564	0.169912	0.878098
GCST90277319	finn-b-C3_MELANOMA_SKIN	Malignant melanoma of skin	Phosphatidylcholine (O-16:0_16:1) levels	-0.0913927	0.226798	0.693519
GCST90277320	finn-b-C3_MELANOMA_SKIN	Malignant melanoma of skin	Phosphatidylcholine (O-16:0_18:1) levels	0.104107	0.107927	0.34572
GCST90277321	finn-b-C3_MELANOMA_SKIN	Malignant melanoma of skin	Phosphatidylcholine (O-16:0_18:2) levels	-0.0158196	0.200844	0.93826
GCST90277322	finn-b-C3_MELANOMA_SKIN	Malignant melanoma of skin	Phosphatidylcholine (O-16:0_20:3) levels	0.0441292	0.134125	0.747385
GCST90277323	finn-b-C3_MELANOMA_SKIN	Malignant melanoma of skin	Phosphatidylcholine (O-16:0_20:4) levels	0.0310657	0.0669274	0.646542
GCST90277324	finn-b-C3_MELANOMA_SKIN	Malignant melanoma of skin	Phosphatidylcholine (O-16:0_22:5) levels	-0.370904	0.152463	0.0315738
GCST90277325	finn-b-C3_MELANOMA_SKIN	Malignant melanoma of skin	Phosphatidylcholine (O-16:1_16:0) levels	0.0356852	0.125168	0.779227
GCST90277326	finn-b-C3_MELANOMA_SKIN	Malignant melanoma of skin	Phosphatidylcholine (O-16:1_18:0) levels	0.0237356	0.21757	0.915093
GCST90277327	finn-b-C3_MELANOMA_SKIN	Malignant melanoma of skin	Phosphatidylcholine (O-16:1_18:1) levels	0.165454	0.134631	0.233358
GCST90277328	finn-b-C3_MELANOMA_SKIN	Malignant melanoma of skin	Phosphatidylcholine (O-16:1_18:2) levels	0.0271301	0.129884	0.836655
GCST90277329	finn-b-C3_MELANOMA_SKIN	Malignant melanoma of skin	Phosphatidylcholine (O-16:1_20:3) levels	0.106771	0.119048	0.379496
GCST90277330	finn-b-C3_MELANOMA_SKIN	Malignant melanoma of skin	Phosphatidylcholine (O-16:1_20:4) levels	-0.0447978	0.0830018	0.594811
GCST90277331	finn-b-C3_MELANOMA_SKIN	Malignant melanoma of skin	Phosphatidylcholine (O-16:2_18:0) levels	-0.0771308	0.151744	0.62227
GCST90277332	finn-b-C3_MELANOMA_SKIN	Malignant melanoma of skin	Phosphatidylcholine (O-17:0_15:0) levels	0.174781	0.129705	0.200828
GCST90277333	finn-b-C3_MELANOMA_SKIN	Malignant melanoma of skin	Phosphatidylcholine (O-17:0_17:1) levels	-0.000566746	0.0923119	0.995141
GCST90277334	finn-b-C3_MELANOMA_SKIN	Malignant melanoma of skin	Phosphatidylcholine (O-18:0_14:0) levels	0.137162	0.162871	0.41617
GCST90277335	finn-b-C3_MELANOMA_SKIN	Malignant melanoma of skin	Phosphatidylcholine (O-18:0_16:1) levels	0.17449	0.141497	0.239348
GCST90277336	finn-b-C3_MELANOMA_SKIN	Malignant melanoma of skin	Phosphatidylcholine (O-18:0_20:4) levels	0.116194	0.0929928	0.227487
GCST90277337	finn-b-C3_MELANOMA_SKIN	Malignant melanoma of skin	Phosphatidylcholine (O-18:1_16:0) levels	-0.157641	0.113543	0.17597
GCST90277338	finn-b-C3_MELANOMA_SKIN	Malignant melanoma of skin	Phosphatidylcholine (O-18:1_18:2) levels	-0.0838346	0.113467	0.468178
GCST90277339	finn-b-C3_MELANOMA_SKIN	Malignant melanoma of skin	Phosphatidylcholine (O-18:1_20:3) levels	-0.122993	0.113715	0.29454
GCST90277340	finn-b-C3_MELANOMA_SKIN	Malignant melanoma of skin	Phosphatidylcholine (O-18:1_20:4) levels	0.00603291	0.0870821	0.945532
GCST90277341	finn-b-C3_MELANOMA_SKIN	Malignant melanoma of skin	Phosphatidylcholine (O-18:2_16:0) levels	-0.204949	0.105593	0.0651853
GCST90277342	finn-b-C3_MELANOMA_SKIN	Malignant melanoma of skin	Phosphatidylcholine (O-18:2_18:1) levels	0.0463638	0.162002	0.778646
GCST90277343	finn-b-C3_MELANOMA_SKIN	Malignant melanoma of skin	Phosphatidylcholine (O-18:2_18:2) levels	-0.0117268	0.119242	0.922809
GCST90277344	finn-b-C3_MELANOMA_SKIN	Malignant melanoma of skin	Phosphatidylcholine (O-18:2_20:4) levels	-0.0137654	0.116603	0.907333
GCST90277345	finn-b-C3_MELANOMA_SKIN	Malignant melanoma of skin	Phosphatidylethanolamine (16:0_18:2) levels	-0.0533554	0.0914098	0.566292
GCST90277346	finn-b-C3_MELANOMA_SKIN	Malignant melanoma of skin	Phosphatidylethanolamine (16:0_20:4) levels	-0.122759	0.0786527	0.132848
GCST90277347	finn-b-C3_MELANOMA_SKIN	Malignant melanoma of skin	Phosphatidylethanolamine (18:0_18:2) levels	0.09332	0.0751712	0.225124
GCST90277348	finn-b-C3_MELANOMA_SKIN	Malignant melanoma of skin	Phosphatidylethanolamine (18:0_20:4) levels	-0.184211	0.120974	0.145201
GCST90277349	finn-b-C3_MELANOMA_SKIN	Malignant melanoma of skin	Phosphatidylethanolamine (18:1_18:1) levels	-0.108831	0.0998584	0.288737
GCST90277350	finn-b-C3_MELANOMA_SKIN	Malignant melanoma of skin	Phosphatidylethanolamine (O-16:1_18:2) levels	0.133167	0.142737	0.369237
GCST90277351	finn-b-C3_MELANOMA_SKIN	Malignant melanoma of skin	Phosphatidylethanolamine (O-16:1_20:4) levels	0.0589358	0.0988859	0.557259
GCST90277352	finn-b-C3_MELANOMA_SKIN	Malignant melanoma of skin	Phosphatidylethanolamine (O-16:1_22:5) levels	-0.0619637	0.194067	0.754997
GCST90277353	finn-b-C3_MELANOMA_SKIN	Malignant melanoma of skin	Phosphatidylethanolamine (O-18:1_18:2) levels	-0.0889636	0.110869	0.430524
GCST90277354	finn-b-C3_MELANOMA_SKIN	Malignant melanoma of skin	Phosphatidylethanolamine (O-18:1_20:4) levels	0.00581639	0.0876059	0.947593
GCST90277355	finn-b-C3_MELANOMA_SKIN	Malignant melanoma of skin	Phosphatidylethanolamine (O-18:2_18:1) levels	-0.252789	0.151787	0.115284
GCST90277356	finn-b-C3_MELANOMA_SKIN	Malignant melanoma of skin	Phosphatidylethanolamine (O-18:2_18:2) levels	0.0272947	0.19754	0.8926
GCST90277357	finn-b-C3_MELANOMA_SKIN	Malignant melanoma of skin	Phosphatidylethanolamine (O-18:2_20:4) levels	-0.0727231	0.130472	0.582891
GCST90277358	finn-b-C3_MELANOMA_SKIN	Malignant melanoma of skin	Phosphatidylinositol (16:0_18:1) levels	0.0827236	0.147833	0.58403
GCST90277359	finn-b-C3_MELANOMA_SKIN	Malignant melanoma of skin	Phosphatidylinositol (16:0_18:2) levels	0.0183267	0.105792	0.864209
GCST90277360	finn-b-C3_MELANOMA_SKIN	Malignant melanoma of skin	Phosphatidylinositol (16:0_20:4) levels	-0.0343625	0.10831	0.754335
GCST90277361	finn-b-C3_MELANOMA_SKIN	Malignant melanoma of skin	Phosphatidylinositol (18:0_18:1) levels	-0.0590012	0.101284	0.566412
GCST90277362	finn-b-C3_MELANOMA_SKIN	Malignant melanoma of skin	Phosphatidylinositol (18:0_18:2) levels	0.066303	0.0637809	0.307142
GCST90277363	finn-b-C3_MELANOMA_SKIN	Malignant melanoma of skin	Phosphatidylinositol (18:0_20:3) levels	-0.0229581	0.072059	0.752312
GCST90277364	finn-b-C3_MELANOMA_SKIN	Malignant melanoma of skin	Phosphatidylinositol (18:0_20:4) levels	0.00664626	0.0941606	0.94423
GCST90277365	finn-b-C3_MELANOMA_SKIN	Malignant melanoma of skin	Phosphatidylinositol (18:1_18:1) levels	-0.13029	0.14635	0.385752
GCST90277366	finn-b-C3_MELANOMA_SKIN	Malignant melanoma of skin	Phosphatidylinositol (18:1_18:2) levels	0.0824069	0.141133	0.564974
GCST90277367	finn-b-C3_MELANOMA_SKIN	Malignant melanoma of skin	Phosphatidylinositol (18:1_20:4) levels	0.0300448	0.101439	0.769635
GCST90277368	finn-b-C3_MELANOMA_SKIN	Malignant melanoma of skin	Sphingomyelin (d32:1) levels	0.000511812	0.0801109	0.994949
GCST90277369	finn-b-C3_MELANOMA_SKIN	Malignant melanoma of skin	Sphingomyelin (d34:0) levels	0.0140572	0.0761424	0.85508
GCST90277370	finn-b-C3_MELANOMA_SKIN	Malignant melanoma of skin	Sphingomyelin (d34:1) levels	-0.0355453	0.0735392	0.632605
GCST90277371	finn-b-C3_MELANOMA_SKIN	Malignant melanoma of skin	Sphingomyelin (d34:2) levels	0.0630752	0.11193	0.578776
GCST90277372	finn-b-C3_MELANOMA_SKIN	Malignant melanoma of skin	Sphingomyelin (d36:1) levels	-0.120309	0.083813	0.160573
GCST90277373	finn-b-C3_MELANOMA_SKIN	Malignant melanoma of skin	Sphingomyelin (d36:2) levels	0.202453	0.153061	0.200864
GCST90277374	finn-b-C3_MELANOMA_SKIN	Malignant melanoma of skin	Sphingomyelin (d38:1) levels	0.0309158	0.0714224	0.667773
GCST90277375	finn-b-C3_MELANOMA_SKIN	Malignant melanoma of skin	Sphingomyelin (d38:2) levels	-0.0212958	0.127653	0.869031
GCST90277376	finn-b-C3_MELANOMA_SKIN	Malignant melanoma of skin	Sphingomyelin (d40:1) levels	0.0474918	0.0726132	0.516926
GCST90277377	finn-b-C3_MELANOMA_SKIN	Malignant melanoma of skin	Sphingomyelin (d40:2) levels	-0.0344029	0.0739254	0.644721
GCST90277378	finn-b-C3_MELANOMA_SKIN	Malignant melanoma of skin	Sphingomyelin (d42:2) levels	-0.0975616	0.0666377	0.152102
GCST90277379	finn-b-C3_MELANOMA_SKIN	Malignant melanoma of skin	Triacylglycerol (46:1) levels	-0.150861	0.117855	0.215934
GCST90277380	finn-b-C3_MELANOMA_SKIN	Malignant melanoma of skin	Triacylglycerol (46:2) levels	-0.106884	0.143444	0.465313
GCST90277381	finn-b-C3_MELANOMA_SKIN	Malignant melanoma of skin	Triacylglycerol (48:0) levels	0.18691	0.120565	0.141914
GCST90277382	finn-b-C3_MELANOMA_SKIN	Malignant melanoma of skin	Triacylglycerol (48:1) levels	0.243167	0.127296	0.0705458
GCST90277383	finn-b-C3_MELANOMA_SKIN	Malignant melanoma of skin	Triacylglycerol (48:2) levels	0.146698	0.135061	0.28972
GCST90277384	finn-b-C3_MELANOMA_SKIN	Malignant melanoma of skin	Triacylglycerol (48:3) levels	-0.0266664	0.131659	0.8412
GCST90277385	finn-b-C3_MELANOMA_SKIN	Malignant melanoma of skin	Triacylglycerol (49:1) levels	-0.106803	0.122354	0.392587
GCST90277386	finn-b-C3_MELANOMA_SKIN	Malignant melanoma of skin	Triacylglycerol (49:2) levels	0.0358497	0.15765	0.82394
GCST90277387	finn-b-C3_MELANOMA_SKIN	Malignant melanoma of skin	Triacylglycerol (50:1) levels	-0.0403009	0.119055	0.738509
GCST90277388	finn-b-C3_MELANOMA_SKIN	Malignant melanoma of skin	Triacylglycerol (50:2) levels	0.0306074	0.143571	0.834052
GCST90277389	finn-b-C3_MELANOMA_SKIN	Malignant melanoma of skin	Triacylglycerol (50:3) levels	0.0799457	0.126384	0.532762
GCST90277390	finn-b-C3_MELANOMA_SKIN	Malignant melanoma of skin	Triacylglycerol (50:4) levels	0.19325	0.102592	0.0700335
GCST90277391	finn-b-C3_MELANOMA_SKIN	Malignant melanoma of skin	Triacylglycerol (50:5) levels	0.0199437	0.131882	0.881481
GCST90277392	finn-b-C3_MELANOMA_SKIN	Malignant melanoma of skin	Triacylglycerol (51:1) levels	-0.01783	0.12832	0.891123
GCST90277393	finn-b-C3_MELANOMA_SKIN	Malignant melanoma of skin	Triacylglycerol (51:2) levels	0.181415	0.13099	0.183975
GCST90277394	finn-b-C3_MELANOMA_SKIN	Malignant melanoma of skin	Triacylglycerol (51:3) levels	0.128219	0.115462	0.279344
GCST90277395	finn-b-C3_MELANOMA_SKIN	Malignant melanoma of skin	Triacylglycerol (51:4) levels	0.0717836	0.147088	0.632149
GCST90277396	finn-b-C3_MELANOMA_SKIN	Malignant melanoma of skin	Triacylglycerol (52:2) levels	-0.00221748	0.115596	0.984885
GCST90277397	finn-b-C3_MELANOMA_SKIN	Malignant melanoma of skin	Triacylglycerol (52:3) levels	-0.0525006	0.0968441	0.592539
GCST90277398	finn-b-C3_MELANOMA_SKIN	Malignant melanoma of skin	Triacylglycerol (52:4) levels	0.117716	0.104216	0.270314
GCST90277399	finn-b-C3_MELANOMA_SKIN	Malignant melanoma of skin	Triacylglycerol (52:5) levels	0.0976743	0.107871	0.374217
GCST90277400	finn-b-C3_MELANOMA_SKIN	Malignant melanoma of skin	Triacylglycerol (52:6) levels	0.0135444	0.110036	0.903264
GCST90277401	finn-b-C3_MELANOMA_SKIN	Malignant melanoma of skin	Triacylglycerol (53:2) levels	0.134981	0.121567	0.280021
GCST90277402	finn-b-C3_MELANOMA_SKIN	Malignant melanoma of skin	Triacylglycerol (53:3) levels	0.0154141	0.0963149	0.874248
GCST90277403	finn-b-C3_MELANOMA_SKIN	Malignant melanoma of skin	Triacylglycerol (53:4) levels	0.056142	0.0922057	0.547346
GCST90277404	finn-b-C3_MELANOMA_SKIN	Malignant melanoma of skin	Triacylglycerol (54:3) levels	-0.0500154	0.0951661	0.603485
GCST90277405	finn-b-C3_MELANOMA_SKIN	Malignant melanoma of skin	Triacylglycerol (54:4) levels	0.0650274	0.095908	0.503988
GCST90277406	finn-b-C3_MELANOMA_SKIN	Malignant melanoma of skin	Triacylglycerol (54:5) levels	-0.094986	0.104351	0.372128
GCST90277407	finn-b-C3_MELANOMA_SKIN	Malignant melanoma of skin	Triacylglycerol (54:6) levels	-0.059589	0.121732	0.632063
GCST90277408	finn-b-C3_MELANOMA_SKIN	Malignant melanoma of skin	Triacylglycerol (54:7) levels	-0.17098	0.121502	0.175513
GCST90277409	finn-b-C3_MELANOMA_SKIN	Malignant melanoma of skin	Triacylglycerol (56:3) levels	-0.067794	0.125704	0.595343
GCST90277410	finn-b-C3_MELANOMA_SKIN	Malignant melanoma of skin	Triacylglycerol (56:4) levels	0.0461516	0.117594	0.699322
GCST90277411	finn-b-C3_MELANOMA_SKIN	Malignant melanoma of skin	Triacylglycerol (56:5) levels	-0.00762866	0.140668	0.957263
GCST90277412	finn-b-C3_MELANOMA_SKIN	Malignant melanoma of skin	Triacylglycerol (56:6) levels	0.106292	0.108323	0.336257
GCST90277413	finn-b-C3_MELANOMA_SKIN	Malignant melanoma of skin	Triacylglycerol (56:7) levels	0.132354	0.0993188	0.193033
GCST90277414	finn-b-C3_MELANOMA_SKIN	Malignant melanoma of skin	Triacylglycerol (56:8) levels	0.16475	0.111313	0.150431
GCST90277415	finn-b-C3_MELANOMA_SKIN	Malignant melanoma of skin	Triacylglycerol (58:7) levels	0.167631	0.151256	0.281582
GCST90277416	finn-b-C3_MELANOMA_SKIN	Malignant melanoma of skin	Triacylglycerol (58:8) levels	0.129755	0.12843	0.323327
