# Supplementary material for: Genetically predicted metabolites mediate the association between lipidome and malignant melanoma of skin
Source: Front Oncol. 2024 Sep 10;14:1430533. doi: 10.3389/fonc.2024.1430533 (PMC11419955; doi:10.3389/fonc.2024.1430533)
Supplement: Supplementary file 13 [file SupplementaryFile12.xlsx]

## Sheet: Sheet1
Supplementary Material 12 Heterogeneity Results of the causal relationship of 1400 metabolites on Malignant melanoma of skin
id.exposure	id.outcome	outcome	exposure	method	Q	Q_df	Q_pval
GCST90199621	finn-b-C3_MELANOMA_SKIN	Malignant melanoma of skin	Carnitine levels	MR Egger	15.5263	23	0.874785
GCST90199621	finn-b-C3_MELANOMA_SKIN	Malignant melanoma of skin	Carnitine levels	Inverse variance weighted	15.534	24	0.904157
GCST90199622	finn-b-C3_MELANOMA_SKIN	Malignant melanoma of skin	Benzoate levels	MR Egger	20.3774	16	0.203703
GCST90199622	finn-b-C3_MELANOMA_SKIN	Malignant melanoma of skin	Benzoate levels	Inverse variance weighted	20.983	17	0.22705
GCST90199623	finn-b-C3_MELANOMA_SKIN	Malignant melanoma of skin	Maltotriose levels	MR Egger	26.6521	21	0.182668
GCST90199623	finn-b-C3_MELANOMA_SKIN	Malignant melanoma of skin	Maltotriose levels	Inverse variance weighted	27.4272	22	0.195449
GCST90199624	finn-b-C3_MELANOMA_SKIN	Malignant melanoma of skin	Hippurate levels	MR Egger	15.1861	17	0.582079
GCST90199624	finn-b-C3_MELANOMA_SKIN	Malignant melanoma of skin	Hippurate levels	Inverse variance weighted	18.0207	18	0.45429
GCST90199625	finn-b-C3_MELANOMA_SKIN	Malignant melanoma of skin	Methionine sulfoxide levels	MR Egger	24.9304	23	0.353882
GCST90199625	finn-b-C3_MELANOMA_SKIN	Malignant melanoma of skin	Methionine sulfoxide levels	Inverse variance weighted	25.0796	24	0.401447
GCST90199626	finn-b-C3_MELANOMA_SKIN	Malignant melanoma of skin	Xanthurenate levels	MR Egger	18.8712	21	0.593402
GCST90199626	finn-b-C3_MELANOMA_SKIN	Malignant melanoma of skin	Xanthurenate levels	Inverse variance weighted	18.8922	22	0.651978
GCST90199627	finn-b-C3_MELANOMA_SKIN	Malignant melanoma of skin	N-alpha-acetylornithine levels	MR Egger	16.1049	20	0.710094
GCST90199627	finn-b-C3_MELANOMA_SKIN	Malignant melanoma of skin	N-alpha-acetylornithine levels	Inverse variance weighted	17.5049	21	0.680082
GCST90199628	finn-b-C3_MELANOMA_SKIN	Malignant melanoma of skin	3-methylhistidine levels	MR Egger	18.7078	26	0.848525
GCST90199628	finn-b-C3_MELANOMA_SKIN	Malignant melanoma of skin	3-methylhistidine levels	Inverse variance weighted	18.7506	27	0.87891
GCST90199629	finn-b-C3_MELANOMA_SKIN	Malignant melanoma of skin	Glycerophosphorylcholine (GPC) levels	MR Egger	33.1664	31	0.361937
GCST90199629	finn-b-C3_MELANOMA_SKIN	Malignant melanoma of skin	Glycerophosphorylcholine (GPC) levels	Inverse variance weighted	34.1654	32	0.363996
GCST90199630	finn-b-C3_MELANOMA_SKIN	Malignant melanoma of skin	Phenylacetate levels	MR Egger	34.5801	24	0.074875
GCST90199630	finn-b-C3_MELANOMA_SKIN	Malignant melanoma of skin	Phenylacetate levels	Inverse variance weighted	34.7049	25	0.0936784
GCST90199631	finn-b-C3_MELANOMA_SKIN	Malignant melanoma of skin	3-methyl-2-oxovalerate levels	MR Egger	16.9359	13	0.202251
GCST90199631	finn-b-C3_MELANOMA_SKIN	Malignant melanoma of skin	3-methyl-2-oxovalerate levels	Inverse variance weighted	17.0278	14	0.254701
GCST90199632	finn-b-C3_MELANOMA_SKIN	Malignant melanoma of skin	Tartarate levels	MR Egger	15.558	20	0.743637
GCST90199632	finn-b-C3_MELANOMA_SKIN	Malignant melanoma of skin	Tartarate levels	Inverse variance weighted	16.6716	21	0.730808
GCST90199633	finn-b-C3_MELANOMA_SKIN	Malignant melanoma of skin	Suberate (C8-DC) levels	MR Egger	27.584	25	0.327355
GCST90199633	finn-b-C3_MELANOMA_SKIN	Malignant melanoma of skin	Suberate (C8-DC) levels	Inverse variance weighted	28.9428	26	0.313688
GCST90199634	finn-b-C3_MELANOMA_SKIN	Malignant melanoma of skin	5-hydroxylysine levels	MR Egger	18.5187	26	0.856096
GCST90199634	finn-b-C3_MELANOMA_SKIN	Malignant melanoma of skin	5-hydroxylysine levels	Inverse variance weighted	18.5595	27	0.885491
GCST90199635	finn-b-C3_MELANOMA_SKIN	Malignant melanoma of skin	3-phenylpropionate hydrocinnamate levels	MR Egger	29.1579	25	0.257371
GCST90199635	finn-b-C3_MELANOMA_SKIN	Malignant melanoma of skin	3-phenylpropionate hydrocinnamate levels	Inverse variance weighted	29.2183	26	0.301248
GCST90199636	finn-b-C3_MELANOMA_SKIN	Malignant melanoma of skin	Kynurenine levels	MR Egger	25.4224	21	0.229335
GCST90199636	finn-b-C3_MELANOMA_SKIN	Malignant melanoma of skin	Kynurenine levels	Inverse variance weighted	25.4877	22	0.274327
GCST90199637	finn-b-C3_MELANOMA_SKIN	Malignant melanoma of skin	N-acetylglutamate levels	MR Egger	23.5301	18	0.171033
GCST90199637	finn-b-C3_MELANOMA_SKIN	Malignant melanoma of skin	N-acetylglutamate levels	Inverse variance weighted	24.5171	19	0.177059
GCST90199638	finn-b-C3_MELANOMA_SKIN	Malignant melanoma of skin	Glycerol 3-phosphate levels	MR Egger	34.4577	28	0.186208
GCST90199638	finn-b-C3_MELANOMA_SKIN	Malignant melanoma of skin	Glycerol 3-phosphate levels	Inverse variance weighted	34.4764	29	0.22225
GCST90199639	finn-b-C3_MELANOMA_SKIN	Malignant melanoma of skin	Imidazole lactate levels	MR Egger	25.5762	25	0.430482
GCST90199639	finn-b-C3_MELANOMA_SKIN	Malignant melanoma of skin	Imidazole lactate levels	Inverse variance weighted	26.5294	26	0.434319
GCST90199640	finn-b-C3_MELANOMA_SKIN	Malignant melanoma of skin	4-guanidinobutanoate levels	MR Egger	9.68158	18	0.941805
GCST90199640	finn-b-C3_MELANOMA_SKIN	Malignant melanoma of skin	4-guanidinobutanoate levels	Inverse variance weighted	10.3784	19	0.942986
GCST90199641	finn-b-C3_MELANOMA_SKIN	Malignant melanoma of skin	Glucuronate levels	MR Egger	14.7445	14	0.395843
GCST90199641	finn-b-C3_MELANOMA_SKIN	Malignant melanoma of skin	Glucuronate levels	Inverse variance weighted	15.4481	15	0.419647
GCST90199642	finn-b-C3_MELANOMA_SKIN	Malignant melanoma of skin	Ribitol levels	MR Egger	33.4641	32	0.396106
GCST90199642	finn-b-C3_MELANOMA_SKIN	Malignant melanoma of skin	Ribitol levels	Inverse variance weighted	33.6722	33	0.434777
GCST90199643	finn-b-C3_MELANOMA_SKIN	Malignant melanoma of skin	Glycodeoxycholate levels	MR Egger	23.0984	18	0.186839
GCST90199643	finn-b-C3_MELANOMA_SKIN	Malignant melanoma of skin	Glycodeoxycholate levels	Inverse variance weighted	23.3579	19	0.221945
GCST90199644	finn-b-C3_MELANOMA_SKIN	Malignant melanoma of skin	Theobromine levels	MR Egger	20.7357	24	0.654261
GCST90199644	finn-b-C3_MELANOMA_SKIN	Malignant melanoma of skin	Theobromine levels	Inverse variance weighted	21.9049	25	0.641232
GCST90199645	finn-b-C3_MELANOMA_SKIN	Malignant melanoma of skin	Quinate levels	MR Egger	8.94064	18	0.961102
GCST90199645	finn-b-C3_MELANOMA_SKIN	Malignant melanoma of skin	Quinate levels	Inverse variance weighted	11.7805	19	0.89479
GCST90199646	finn-b-C3_MELANOMA_SKIN	Malignant melanoma of skin	Gentisate levels	MR Egger	25.3925	26	0.496855
GCST90199646	finn-b-C3_MELANOMA_SKIN	Malignant melanoma of skin	Gentisate levels	Inverse variance weighted	25.7575	27	0.53209
GCST90199647	finn-b-C3_MELANOMA_SKIN	Malignant melanoma of skin	Theophylline levels	MR Egger	19.754	23	0.656703
GCST90199647	finn-b-C3_MELANOMA_SKIN	Malignant melanoma of skin	Theophylline levels	Inverse variance weighted	20.3768	24	0.675161
GCST90199648	finn-b-C3_MELANOMA_SKIN	Malignant melanoma of skin	1,5-anhydroglucitol (1,5-ag) levels	MR Egger	28.5537	28	0.435416
GCST90199648	finn-b-C3_MELANOMA_SKIN	Malignant melanoma of skin	1,5-anhydroglucitol (1,5-ag) levels	Inverse variance weighted	28.6475	29	0.483529
GCST90199649	finn-b-C3_MELANOMA_SKIN	Malignant melanoma of skin	1-stearoyl-2-arachidonoyl-GPI (18:0/20:4) levels	MR Egger	15.8042	22	0.825482
GCST90199649	finn-b-C3_MELANOMA_SKIN	Malignant melanoma of skin	1-stearoyl-2-arachidonoyl-GPI (18:0/20:4) levels	Inverse variance weighted	16.2435	23	0.844648
GCST90199650	finn-b-C3_MELANOMA_SKIN	Malignant melanoma of skin	Indolelactate levels	MR Egger	16.0667	24	0.885655
GCST90199650	finn-b-C3_MELANOMA_SKIN	Malignant melanoma of skin	Indolelactate levels	Inverse variance weighted	16.4248	25	0.901591
GCST90199651	finn-b-C3_MELANOMA_SKIN	Malignant melanoma of skin	Docosahexaenoate DHA; 22:6n3 levels	MR Egger	26.9089	20	0.137847
GCST90199651	finn-b-C3_MELANOMA_SKIN	Malignant melanoma of skin	Docosahexaenoate DHA; 22:6n3 levels	Inverse variance weighted	27.9292	21	0.14217
GCST90199652	finn-b-C3_MELANOMA_SKIN	Malignant melanoma of skin	1-stearoyl-2-oleoyl-GPS (18:0/18:1) levels	MR Egger	16.3965	18	0.564899
GCST90199652	finn-b-C3_MELANOMA_SKIN	Malignant melanoma of skin	1-stearoyl-2-oleoyl-GPS (18:0/18:1) levels	Inverse variance weighted	16.4268	19	0.628637
GCST90199653	finn-b-C3_MELANOMA_SKIN	Malignant melanoma of skin	1-myristoyl-2-palmitoyl-gpc (14:0/16:0) levels	MR Egger	23.4383	13	0.0367075
GCST90199653	finn-b-C3_MELANOMA_SKIN	Malignant melanoma of skin	1-myristoyl-2-palmitoyl-gpc (14:0/16:0) levels	Inverse variance weighted	24.4252	14	0.0406841
GCST90199654	finn-b-C3_MELANOMA_SKIN	Malignant melanoma of skin	Paraxanthine levels in elite athletes	MR Egger	26.957	31	0.67433
GCST90199654	finn-b-C3_MELANOMA_SKIN	Malignant melanoma of skin	Paraxanthine levels in elite athletes	Inverse variance weighted	30.463	32	0.544388
GCST90199655	finn-b-C3_MELANOMA_SKIN	Malignant melanoma of skin	4-methyl-2-oxopentanoate levels	MR Egger	11.0189	10	0.356047
GCST90199655	finn-b-C3_MELANOMA_SKIN	Malignant melanoma of skin	4-methyl-2-oxopentanoate levels	Inverse variance weighted	11.0392	11	0.439986
GCST90199656	finn-b-C3_MELANOMA_SKIN	Malignant melanoma of skin	3-indoxyl sulfate levels	MR Egger	15.9168	20	0.72177
GCST90199656	finn-b-C3_MELANOMA_SKIN	Malignant melanoma of skin	3-indoxyl sulfate levels	Inverse variance weighted	16.4049	21	0.746485
GCST90199657	finn-b-C3_MELANOMA_SKIN	Malignant melanoma of skin	Sphingosine 1-phosphate levels	MR Egger	20.8364	14	0.105899
GCST90199657	finn-b-C3_MELANOMA_SKIN	Malignant melanoma of skin	Sphingosine 1-phosphate levels	Inverse variance weighted	21.4533	15	0.122962
GCST90199658	finn-b-C3_MELANOMA_SKIN	Malignant melanoma of skin	Alpha-hydroxyisocaproate levels	MR Egger	19.3303	20	0.500461
GCST90199658	finn-b-C3_MELANOMA_SKIN	Malignant melanoma of skin	Alpha-hydroxyisocaproate levels	Inverse variance weighted	19.4632	21	0.555452
GCST90199659	finn-b-C3_MELANOMA_SKIN	Malignant melanoma of skin	1-stearoyl-GPI (18:0) levels	MR Egger	14.0565	16	0.594506
GCST90199659	finn-b-C3_MELANOMA_SKIN	Malignant melanoma of skin	1-stearoyl-GPI (18:0) levels	Inverse variance weighted	14.2389	17	0.650123
GCST90199660	finn-b-C3_MELANOMA_SKIN	Malignant melanoma of skin	1,2-dipalmitoyl-gpc (16:0/16:0) levels	MR Egger	39.991	25	0.0292267
GCST90199660	finn-b-C3_MELANOMA_SKIN	Malignant melanoma of skin	1,2-dipalmitoyl-gpc (16:0/16:0) levels	Inverse variance weighted	40.2455	26	0.0369013
GCST90199661	finn-b-C3_MELANOMA_SKIN	Malignant melanoma of skin	Maleate levels	MR Egger	8.36002	20	0.989205
GCST90199661	finn-b-C3_MELANOMA_SKIN	Malignant melanoma of skin	Maleate levels	Inverse variance weighted	8.38512	21	0.993283
GCST90199662	finn-b-C3_MELANOMA_SKIN	Malignant melanoma of skin	Isovalerate (i5:0) levels	MR Egger	24.8579	15	0.0518849
GCST90199662	finn-b-C3_MELANOMA_SKIN	Malignant melanoma of skin	Isovalerate (i5:0) levels	Inverse variance weighted	24.9284	16	0.0710979
GCST90199663	finn-b-C3_MELANOMA_SKIN	Malignant melanoma of skin	4-acetylphenol sulfate levels	MR Egger	14.7663	18	0.67795
GCST90199663	finn-b-C3_MELANOMA_SKIN	Malignant melanoma of skin	4-acetylphenol sulfate levels	Inverse variance weighted	15.8656	19	0.666228
GCST90199664	finn-b-C3_MELANOMA_SKIN	Malignant melanoma of skin	Phenyllactate (PLA) levels in elite athletes	MR Egger	19.8954	24	0.702711
GCST90199664	finn-b-C3_MELANOMA_SKIN	Malignant melanoma of skin	Phenyllactate (PLA) levels in elite athletes	Inverse variance weighted	20.0248	25	0.745521
GCST90199665	finn-b-C3_MELANOMA_SKIN	Malignant melanoma of skin	N-acetylaspartate (naa) levels	MR Egger	15.5848	18	0.621497
GCST90199665	finn-b-C3_MELANOMA_SKIN	Malignant melanoma of skin	N-acetylaspartate (naa) levels	Inverse variance weighted	16.0405	19	0.654574
GCST90199666	finn-b-C3_MELANOMA_SKIN	Malignant melanoma of skin	Palmitoylcarnitine levels (Metabolon platform)	MR Egger	42.5048	27	0.0293313
GCST90199666	finn-b-C3_MELANOMA_SKIN	Malignant melanoma of skin	Palmitoylcarnitine levels (Metabolon platform)	Inverse variance weighted	42.8712	28	0.035816
GCST90199667	finn-b-C3_MELANOMA_SKIN	Malignant melanoma of skin	Erythritol levels in elite athletes	MR Egger	10.7146	21	0.96806
GCST90199667	finn-b-C3_MELANOMA_SKIN	Malignant melanoma of skin	Erythritol levels in elite athletes	Inverse variance weighted	13.0129	22	0.932801
GCST90199668	finn-b-C3_MELANOMA_SKIN	Malignant melanoma of skin	Hexanoylcarnitine levels (Biocrates platform)	MR Egger	27.9895	20	0.109648
GCST90199668	finn-b-C3_MELANOMA_SKIN	Malignant melanoma of skin	Hexanoylcarnitine levels (Biocrates platform)	Inverse variance weighted	27.9896	21	0.140445
GCST90199669	finn-b-C3_MELANOMA_SKIN	Malignant melanoma of skin	Acetylcarnitine levels (Biocrates platform)	MR Egger	21.556	19	0.306909
GCST90199669	finn-b-C3_MELANOMA_SKIN	Malignant melanoma of skin	Acetylcarnitine levels (Biocrates platform)	Inverse variance weighted	22.9344	20	0.292029
GCST90199670	finn-b-C3_MELANOMA_SKIN	Malignant melanoma of skin	Iminodiacetate (IDA) levels	MR Egger	8.81555	15	0.886963
GCST90199670	finn-b-C3_MELANOMA_SKIN	Malignant melanoma of skin	Iminodiacetate (IDA) levels	Inverse variance weighted	9.61792	16	0.885806
GCST90199671	finn-b-C3_MELANOMA_SKIN	Malignant melanoma of skin	Cysteine s-sulfate levels	MR Egger	9.04638	15	0.87508
GCST90199671	finn-b-C3_MELANOMA_SKIN	Malignant melanoma of skin	Cysteine s-sulfate levels	Inverse variance weighted	10.9494	16	0.812596
GCST90199672	finn-b-C3_MELANOMA_SKIN	Malignant melanoma of skin	Oxalate (ethanedioate) levels	MR Egger	24.2853	22	0.332453
GCST90199672	finn-b-C3_MELANOMA_SKIN	Malignant melanoma of skin	Oxalate (ethanedioate) levels	Inverse variance weighted	24.2978	23	0.387476
GCST90199673	finn-b-C3_MELANOMA_SKIN	Malignant melanoma of skin	DHEAS levels	MR Egger	39.5929	42	0.577167
GCST90199673	finn-b-C3_MELANOMA_SKIN	Malignant melanoma of skin	DHEAS levels	Inverse variance weighted	39.5941	43	0.619813
GCST90199674	finn-b-C3_MELANOMA_SKIN	Malignant melanoma of skin	3-hydroxymyristate levels	MR Egger	18.6405	18	0.414267
GCST90199674	finn-b-C3_MELANOMA_SKIN	Malignant melanoma of skin	3-hydroxymyristate levels	Inverse variance weighted	19.433	19	0.42939
GCST90199675	finn-b-C3_MELANOMA_SKIN	Malignant melanoma of skin	Homoarginine levels	MR Egger	27.7257	27	0.425219
GCST90199675	finn-b-C3_MELANOMA_SKIN	Malignant melanoma of skin	Homoarginine levels	Inverse variance weighted	31.9848	28	0.275131
GCST90199676	finn-b-C3_MELANOMA_SKIN	Malignant melanoma of skin	1-oleoylglycerol (18:1) levels	MR Egger	31.2625	29	0.353155
GCST90199676	finn-b-C3_MELANOMA_SKIN	Malignant melanoma of skin	1-oleoylglycerol (18:1) levels	Inverse variance weighted	33.4274	30	0.304297
GCST90199677	finn-b-C3_MELANOMA_SKIN	Malignant melanoma of skin	3-methyl-2-oxobutyrate levels	MR Egger	22.5602	20	0.310904
GCST90199677	finn-b-C3_MELANOMA_SKIN	Malignant melanoma of skin	3-methyl-2-oxobutyrate levels	Inverse variance weighted	23.0531	21	0.341155
GCST90199678	finn-b-C3_MELANOMA_SKIN	Malignant melanoma of skin	Tartronate (hydroxymalonate) levels	MR Egger	7.54431	15	0.940752
GCST90199678	finn-b-C3_MELANOMA_SKIN	Malignant melanoma of skin	Tartronate (hydroxymalonate) levels	Inverse variance weighted	7.5509	16	0.961127
GCST90199679	finn-b-C3_MELANOMA_SKIN	Malignant melanoma of skin	2,3-dihydroxypyridine levels	MR Egger	12.2507	20	0.907175
GCST90199679	finn-b-C3_MELANOMA_SKIN	Malignant melanoma of skin	2,3-dihydroxypyridine levels	Inverse variance weighted	13.8999	21	0.873859
GCST90199680	finn-b-C3_MELANOMA_SKIN	Malignant melanoma of skin	3-hydroxyoctanoate levels	MR Egger	20.137	19	0.386374
GCST90199680	finn-b-C3_MELANOMA_SKIN	Malignant melanoma of skin	3-hydroxyoctanoate levels	Inverse variance weighted	20.3711	20	0.434944
GCST90199681	finn-b-C3_MELANOMA_SKIN	Malignant melanoma of skin	2-hydroxyoctanoate levels	MR Egger	22.6163	20	0.308027
GCST90199681	finn-b-C3_MELANOMA_SKIN	Malignant melanoma of skin	2-hydroxyoctanoate levels	Inverse variance weighted	30.5861	21	0.080827
GCST90199682	finn-b-C3_MELANOMA_SKIN	Malignant melanoma of skin	Homocitrulline levels	MR Egger	18.5358	27	0.886292
GCST90199682	finn-b-C3_MELANOMA_SKIN	Malignant melanoma of skin	Homocitrulline levels	Inverse variance weighted	18.95	28	0.899673
GCST90199683	finn-b-C3_MELANOMA_SKIN	Malignant melanoma of skin	Indoleacetate levels	MR Egger	26.8833	28	0.524608
GCST90199683	finn-b-C3_MELANOMA_SKIN	Malignant melanoma of skin	Indoleacetate levels	Inverse variance weighted	27.1358	29	0.56438
GCST90199684	finn-b-C3_MELANOMA_SKIN	Malignant melanoma of skin	1-linoleoylglycerol (18:2) levels	MR Egger	10.7842	16	0.822604
GCST90199684	finn-b-C3_MELANOMA_SKIN	Malignant melanoma of skin	1-linoleoylglycerol (18:2) levels	Inverse variance weighted	10.924	17	0.860489
GCST90199685	finn-b-C3_MELANOMA_SKIN	Malignant melanoma of skin	2-linoleoylglycerol (18:2) levels	MR Egger	16.339	20	0.695384
GCST90199685	finn-b-C3_MELANOMA_SKIN	Malignant melanoma of skin	2-linoleoylglycerol (18:2) levels	Inverse variance weighted	17.0419	21	0.708563
GCST90199686	finn-b-C3_MELANOMA_SKIN	Malignant melanoma of skin	Indolepropionate levels	MR Egger	13.598	15	0.556208
GCST90199686	finn-b-C3_MELANOMA_SKIN	Malignant melanoma of skin	Indolepropionate levels	Inverse variance weighted	19.1701	16	0.259943
GCST90199687	finn-b-C3_MELANOMA_SKIN	Malignant melanoma of skin	Threonate levels	MR Egger	23.689	24	0.479494
GCST90199687	finn-b-C3_MELANOMA_SKIN	Malignant melanoma of skin	Threonate levels	Inverse variance weighted	24.5795	25	0.486128
GCST90199688	finn-b-C3_MELANOMA_SKIN	Malignant melanoma of skin	N-acetylglycine levels	MR Egger	17.1161	19	0.582002
GCST90199688	finn-b-C3_MELANOMA_SKIN	Malignant melanoma of skin	N-acetylglycine levels	Inverse variance weighted	20.4647	20	0.429221
GCST90199689	finn-b-C3_MELANOMA_SKIN	Malignant melanoma of skin	Glycolithocholate levels	MR Egger	21.3054	22	0.501936
GCST90199689	finn-b-C3_MELANOMA_SKIN	Malignant melanoma of skin	Glycolithocholate levels	Inverse variance weighted	23.1234	23	0.453583
GCST90199690	finn-b-C3_MELANOMA_SKIN	Malignant melanoma of skin	EDTA levels	MR Egger	9.8956	14	0.769776
GCST90199690	finn-b-C3_MELANOMA_SKIN	Malignant melanoma of skin	EDTA levels	Inverse variance weighted	9.89636	15	0.826208
GCST90199691	finn-b-C3_MELANOMA_SKIN	Malignant melanoma of skin	1-methylhistidine levels	MR Egger	22.5126	29	0.798362
GCST90199691	finn-b-C3_MELANOMA_SKIN	Malignant melanoma of skin	1-methylhistidine levels	Inverse variance weighted	22.6303	30	0.830148
GCST90199692	finn-b-C3_MELANOMA_SKIN	Malignant melanoma of skin	Citramalate levels	MR Egger	22.1145	22	0.45307
GCST90199692	finn-b-C3_MELANOMA_SKIN	Malignant melanoma of skin	Citramalate levels	Inverse variance weighted	22.2224	23	0.506861
GCST90199693	finn-b-C3_MELANOMA_SKIN	Malignant melanoma of skin	3-hydroxydecanoate levels	MR Egger	11.3782	13	0.579171
GCST90199693	finn-b-C3_MELANOMA_SKIN	Malignant melanoma of skin	3-hydroxydecanoate levels	Inverse variance weighted	14.1323	14	0.4399
GCST90199694	finn-b-C3_MELANOMA_SKIN	Malignant melanoma of skin	1,3-dimethylurate levels	MR Egger	25.1938	24	0.395293
GCST90199694	finn-b-C3_MELANOMA_SKIN	Malignant melanoma of skin	1,3-dimethylurate levels	Inverse variance weighted	25.252	25	0.448324
GCST90199695	finn-b-C3_MELANOMA_SKIN	Malignant melanoma of skin	Galactonate levels	MR Egger	11.4301	14	0.651964
GCST90199695	finn-b-C3_MELANOMA_SKIN	Malignant melanoma of skin	Galactonate levels	Inverse variance weighted	11.485	15	0.717521
GCST90199696	finn-b-C3_MELANOMA_SKIN	Malignant melanoma of skin	Trigonelline levels	MR Egger	29.5277	23	0.163446
GCST90199696	finn-b-C3_MELANOMA_SKIN	Malignant melanoma of skin	Trigonelline levels	Inverse variance weighted	30.5759	24	0.166392
GCST90199697	finn-b-C3_MELANOMA_SKIN	Malignant melanoma of skin	Dodecanedioate levels	MR Egger	13.0757	20	0.874111
GCST90199697	finn-b-C3_MELANOMA_SKIN	Malignant melanoma of skin	Dodecanedioate levels	Inverse variance weighted	14.3606	21	0.853617
GCST90199698	finn-b-C3_MELANOMA_SKIN	Malignant melanoma of skin	Isobutyrylcarnitine (c4) levels	MR Egger	29.4353	32	0.596988
GCST90199698	finn-b-C3_MELANOMA_SKIN	Malignant melanoma of skin	Isobutyrylcarnitine (c4) levels	Inverse variance weighted	29.443	33	0.644943
GCST90199699	finn-b-C3_MELANOMA_SKIN	Malignant melanoma of skin	3-methylxanthine levels	MR Egger	14.834	24	0.925522
GCST90199699	finn-b-C3_MELANOMA_SKIN	Malignant melanoma of skin	3-methylxanthine levels	Inverse variance weighted	16.4028	25	0.902305
GCST90199700	finn-b-C3_MELANOMA_SKIN	Malignant melanoma of skin	3-hydroxylaurate levels	MR Egger	8.44543	9	0.489954
GCST90199700	finn-b-C3_MELANOMA_SKIN	Malignant melanoma of skin	3-hydroxylaurate levels	Inverse variance weighted	8.59652	10	0.570774
GCST90199701	finn-b-C3_MELANOMA_SKIN	Malignant melanoma of skin	Pyridoxate levels	MR Egger	15.8467	22	0.823423
GCST90199701	finn-b-C3_MELANOMA_SKIN	Malignant melanoma of skin	Pyridoxate levels	Inverse variance weighted	16.8207	23	0.817954
GCST90199702	finn-b-C3_MELANOMA_SKIN	Malignant melanoma of skin	5-hydroxyhexanoate levels	MR Egger	18.8667	20	0.530509
GCST90199702	finn-b-C3_MELANOMA_SKIN	Malignant melanoma of skin	5-hydroxyhexanoate levels	Inverse variance weighted	18.868	21	0.593606
GCST90199703	finn-b-C3_MELANOMA_SKIN	Malignant melanoma of skin	Gamma-glutamylvaline levels	MR Egger	24.1668	24	0.452095
GCST90199703	finn-b-C3_MELANOMA_SKIN	Malignant melanoma of skin	Gamma-glutamylvaline levels	Inverse variance weighted	24.5862	25	0.485748
GCST90199704	finn-b-C3_MELANOMA_SKIN	Malignant melanoma of skin	3-hydroxysebacate levels	MR Egger	13.4636	19	0.814015
GCST90199704	finn-b-C3_MELANOMA_SKIN	Malignant melanoma of skin	3-hydroxysebacate levels	Inverse variance weighted	17.9607	20	0.589999
GCST90199705	finn-b-C3_MELANOMA_SKIN	Malignant melanoma of skin	Propionylglycine levels	MR Egger	9.70195	18	0.941201
GCST90199705	finn-b-C3_MELANOMA_SKIN	Malignant melanoma of skin	Propionylglycine levels	Inverse variance weighted	15.7208	19	0.675817
GCST90199706	finn-b-C3_MELANOMA_SKIN	Malignant melanoma of skin	Butyrylglycine levels	MR Egger	21.4864	20	0.369017
GCST90199706	finn-b-C3_MELANOMA_SKIN	Malignant melanoma of skin	Butyrylglycine levels	Inverse variance weighted	26.0166	21	0.205816
GCST90199707	finn-b-C3_MELANOMA_SKIN	Malignant melanoma of skin	Pro-hydroxy-pro levels	MR Egger	17.3153	24	0.834907
GCST90199707	finn-b-C3_MELANOMA_SKIN	Malignant melanoma of skin	Pro-hydroxy-pro levels	Inverse variance weighted	17.3158	25	0.870023
GCST90199708	finn-b-C3_MELANOMA_SKIN	Malignant melanoma of skin	Propionylcarnitine (c3) levels	MR Egger	32.9619	22	0.0624124
GCST90199708	finn-b-C3_MELANOMA_SKIN	Malignant melanoma of skin	Propionylcarnitine (c3) levels	Inverse variance weighted	33.4195	23	0.0740299
GCST90199709	finn-b-C3_MELANOMA_SKIN	Malignant melanoma of skin	Adrenate (22:4n6) levels	MR Egger	17.3269	20	0.631656
GCST90199709	finn-b-C3_MELANOMA_SKIN	Malignant melanoma of skin	Adrenate (22:4n6) levels	Inverse variance weighted	17.3931	21	0.68702
GCST90199710	finn-b-C3_MELANOMA_SKIN	Malignant melanoma of skin	Docosatrienoate (22:3n3) levels	MR Egger	16.2699	20	0.699743
GCST90199710	finn-b-C3_MELANOMA_SKIN	Malignant melanoma of skin	Docosatrienoate (22:3n3) levels	Inverse variance weighted	16.7445	21	0.726473
GCST90199711	finn-b-C3_MELANOMA_SKIN	Malignant melanoma of skin	Docosadienoate (22:2n6) levels	MR Egger	21.188	18	0.270032
GCST90199711	finn-b-C3_MELANOMA_SKIN	Malignant melanoma of skin	Docosadienoate (22:2n6) levels	Inverse variance weighted	22.1041	19	0.279105
GCST90199712	finn-b-C3_MELANOMA_SKIN	Malignant melanoma of skin	3-carboxy-4-methyl-5-propyl-2-furanpropanoate (cmpf) levels	MR Egger	21.2168	15	0.130043
GCST90199712	finn-b-C3_MELANOMA_SKIN	Malignant melanoma of skin	3-carboxy-4-methyl-5-propyl-2-furanpropanoate (cmpf) levels	Inverse variance weighted	21.3091	16	0.166932
GCST90199713	finn-b-C3_MELANOMA_SKIN	Malignant melanoma of skin	Docosapentaenoate n3 DPA; 22:5n3 levels	MR Egger	20.0089	23	0.641376
GCST90199713	finn-b-C3_MELANOMA_SKIN	Malignant melanoma of skin	Docosapentaenoate n3 DPA; 22:5n3 levels	Inverse variance weighted	20.1653	24	0.687337
GCST90199714	finn-b-C3_MELANOMA_SKIN	Malignant melanoma of skin	3-hydroxy-2-ethylpropionate levels	MR Egger	27.5569	25	0.328652
GCST90199714	finn-b-C3_MELANOMA_SKIN	Malignant melanoma of skin	3-hydroxy-2-ethylpropionate levels	Inverse variance weighted	29.7045	26	0.280033
GCST90199715	finn-b-C3_MELANOMA_SKIN	Malignant melanoma of skin	Myristoleate (14:1n5) levels	MR Egger	17.3911	19	0.56339
GCST90199715	finn-b-C3_MELANOMA_SKIN	Malignant melanoma of skin	Myristoleate (14:1n5) levels	Inverse variance weighted	19.6763	20	0.478336
GCST90199716	finn-b-C3_MELANOMA_SKIN	Malignant melanoma of skin	10-undecenoate (11:1n1) levels	MR Egger	7.71068	14	0.903848
GCST90199716	finn-b-C3_MELANOMA_SKIN	Malignant melanoma of skin	10-undecenoate (11:1n1) levels	Inverse variance weighted	7.80241	15	0.93146
GCST90199717	finn-b-C3_MELANOMA_SKIN	Malignant melanoma of skin	1-methyl-4-imidazoleacetate levels	MR Egger	28.0423	26	0.356381
GCST90199717	finn-b-C3_MELANOMA_SKIN	Malignant melanoma of skin	1-methyl-4-imidazoleacetate levels	Inverse variance weighted	28.173	27	0.402097
GCST90199718	finn-b-C3_MELANOMA_SKIN	Malignant melanoma of skin	Sebacate (C10-DC) levels	MR Egger	11.9224	15	0.684893
GCST90199718	finn-b-C3_MELANOMA_SKIN	Malignant melanoma of skin	Sebacate (C10-DC) levels	Inverse variance weighted	11.9535	16	0.747173
GCST90199719	finn-b-C3_MELANOMA_SKIN	Malignant melanoma of skin	Tauro-beta-muricholate levels	MR Egger	16.7804	25	0.889604
GCST90199719	finn-b-C3_MELANOMA_SKIN	Malignant melanoma of skin	Tauro-beta-muricholate levels	Inverse variance weighted	16.7809	26	0.915551
GCST90199720	finn-b-C3_MELANOMA_SKIN	Malignant melanoma of skin	Octanoylcarnitine (c8) levels	MR Egger	31.952	23	0.101147
GCST90199720	finn-b-C3_MELANOMA_SKIN	Malignant melanoma of skin	Octanoylcarnitine (c8) levels	Inverse variance weighted	32.5769	24	0.11332
GCST90199721	finn-b-C3_MELANOMA_SKIN	Malignant melanoma of skin	Stearidonate (18:4n3) levels	MR Egger	29.0391	25	0.262284
GCST90199721	finn-b-C3_MELANOMA_SKIN	Malignant melanoma of skin	Stearidonate (18:4n3) levels	Inverse variance weighted	30.7083	26	0.239312
GCST90199722	finn-b-C3_MELANOMA_SKIN	Malignant melanoma of skin	Decanoylcarnitine (C10) levels	MR Egger	13.3244	24	0.960468
GCST90199722	finn-b-C3_MELANOMA_SKIN	Malignant melanoma of skin	Decanoylcarnitine (C10) levels	Inverse variance weighted	13.325	25	0.972264
GCST90199723	finn-b-C3_MELANOMA_SKIN	Malignant melanoma of skin	5-dodecenoate (12:1n7) levels	MR Egger	9.48565	13	0.735356
GCST90199723	finn-b-C3_MELANOMA_SKIN	Malignant melanoma of skin	5-dodecenoate (12:1n7) levels	Inverse variance weighted	9.72303	14	0.78214
GCST90199724	finn-b-C3_MELANOMA_SKIN	Malignant melanoma of skin	N-acetylisoleucine levels	MR Egger	20.078	18	0.328446
GCST90199724	finn-b-C3_MELANOMA_SKIN	Malignant melanoma of skin	N-acetylisoleucine levels	Inverse variance weighted	23.2211	19	0.227743
GCST90199725	finn-b-C3_MELANOMA_SKIN	Malignant melanoma of skin	Campesterol levels	MR Egger	11.7087	18	0.861908
GCST90199725	finn-b-C3_MELANOMA_SKIN	Malignant melanoma of skin	Campesterol levels	Inverse variance weighted	12.1554	19	0.878877
GCST90199726	finn-b-C3_MELANOMA_SKIN	Malignant melanoma of skin	N-acetylthreonine levels	MR Egger	18.5739	20	0.549658
GCST90199726	finn-b-C3_MELANOMA_SKIN	Malignant melanoma of skin	N-acetylthreonine levels	Inverse variance weighted	21.1677	21	0.448745
GCST90199727	finn-b-C3_MELANOMA_SKIN	Malignant melanoma of skin	1-oleoyl-GPC (18:1) levels	MR Egger	11.5744	15	0.710919
GCST90199727	finn-b-C3_MELANOMA_SKIN	Malignant melanoma of skin	1-oleoyl-GPC (18:1) levels	Inverse variance weighted	11.5764	16	0.77259
GCST90199728	finn-b-C3_MELANOMA_SKIN	Malignant melanoma of skin	10-nonadecenoate (19:1n9) levels	MR Egger	11.8422	11	0.375621
GCST90199728	finn-b-C3_MELANOMA_SKIN	Malignant melanoma of skin	10-nonadecenoate (19:1n9) levels	Inverse variance weighted	13.466	12	0.336097
GCST90199729	finn-b-C3_MELANOMA_SKIN	Malignant melanoma of skin	Piperine levels	MR Egger	27.7638	23	0.224844
GCST90199729	finn-b-C3_MELANOMA_SKIN	Malignant melanoma of skin	Piperine levels	Inverse variance weighted	28.464	24	0.240955
GCST90199730	finn-b-C3_MELANOMA_SKIN	Malignant melanoma of skin	Carnitine C14 levels	MR Egger	23.6519	19	0.209846
GCST90199730	finn-b-C3_MELANOMA_SKIN	Malignant melanoma of skin	Carnitine C14 levels	Inverse variance weighted	23.708	20	0.25538
GCST90199731	finn-b-C3_MELANOMA_SKIN	Malignant melanoma of skin	10-heptadecenoate (17:1n7) levels	MR Egger	15.8457	20	0.726147
GCST90199731	finn-b-C3_MELANOMA_SKIN	Malignant melanoma of skin	10-heptadecenoate (17:1n7) levels	Inverse variance weighted	16.754	21	0.725908
GCST90199732	finn-b-C3_MELANOMA_SKIN	Malignant melanoma of skin	1-stearoyl-gpc (18:0) levels	MR Egger	44.5263	30	0.0426983
GCST90199732	finn-b-C3_MELANOMA_SKIN	Malignant melanoma of skin	1-stearoyl-gpc (18:0) levels	Inverse variance weighted	44.6083	31	0.0539927
GCST90199733	finn-b-C3_MELANOMA_SKIN	Malignant melanoma of skin	1-palmitoyl-GPC (16:0) levels	MR Egger	25.3547	25	0.442643
GCST90199733	finn-b-C3_MELANOMA_SKIN	Malignant melanoma of skin	1-palmitoyl-GPC (16:0) levels	Inverse variance weighted	25.5848	26	0.4861
GCST90199734	finn-b-C3_MELANOMA_SKIN	Malignant melanoma of skin	Hyocholate levels	MR Egger	19.8502	18	0.341318
GCST90199734	finn-b-C3_MELANOMA_SKIN	Malignant melanoma of skin	Hyocholate levels	Inverse variance weighted	20.2711	19	0.378436
GCST90199735	finn-b-C3_MELANOMA_SKIN	Malignant melanoma of skin	N-acetylhistidine levels	MR Egger	32.9467	23	0.0819994
GCST90199735	finn-b-C3_MELANOMA_SKIN	Malignant melanoma of skin	N-acetylhistidine levels	Inverse variance weighted	33.0515	24	0.102992
GCST90199736	finn-b-C3_MELANOMA_SKIN	Malignant melanoma of skin	Alpha-hydroxyisovalerate levels	MR Egger	33.1463	21	0.0446195
GCST90199736	finn-b-C3_MELANOMA_SKIN	Malignant melanoma of skin	Alpha-hydroxyisovalerate levels	Inverse variance weighted	34.1818	22	0.0470725
GCST90199737	finn-b-C3_MELANOMA_SKIN	Malignant melanoma of skin	N-acetylproline levels	MR Egger	9.18475	17	0.934287
GCST90199737	finn-b-C3_MELANOMA_SKIN	Malignant melanoma of skin	N-acetylproline levels	Inverse variance weighted	9.18502	18	0.955301
GCST90199738	finn-b-C3_MELANOMA_SKIN	Malignant melanoma of skin	Stachydrine levels	MR Egger	33.2685	22	0.0581958
GCST90199738	finn-b-C3_MELANOMA_SKIN	Malignant melanoma of skin	Stachydrine levels	Inverse variance weighted	33.2726	23	0.0764328
GCST90199739	finn-b-C3_MELANOMA_SKIN	Malignant melanoma of skin	Salicyluric glucuronide levels	MR Egger	22.6036	15	0.0929259
GCST90199739	finn-b-C3_MELANOMA_SKIN	Malignant melanoma of skin	Salicyluric glucuronide levels	Inverse variance weighted	22.6723	16	0.122781
GCST90199740	finn-b-C3_MELANOMA_SKIN	Malignant melanoma of skin	P-cresol sulfate levels	MR Egger	13.0578	20	0.87489
GCST90199740	finn-b-C3_MELANOMA_SKIN	Malignant melanoma of skin	P-cresol sulfate levels	Inverse variance weighted	13.1654	21	0.90272
GCST90199741	finn-b-C3_MELANOMA_SKIN	Malignant melanoma of skin	Gamma-glutamylglycine levels	MR Egger	17.4612	24	0.828338
GCST90199741	finn-b-C3_MELANOMA_SKIN	Malignant melanoma of skin	Gamma-glutamylglycine levels	Inverse variance weighted	18.44	25	0.82315
GCST90199742	finn-b-C3_MELANOMA_SKIN	Malignant melanoma of skin	1-linoleoyl-gpc (18:2) levels	MR Egger	26.8863	26	0.415316
GCST90199742	finn-b-C3_MELANOMA_SKIN	Malignant melanoma of skin	1-linoleoyl-gpc (18:2) levels	Inverse variance weighted	27.7009	27	0.426513
GCST90199743	finn-b-C3_MELANOMA_SKIN	Malignant melanoma of skin	Stearoylcarnitine levels	MR Egger	23.7694	18	0.162728
GCST90199743	finn-b-C3_MELANOMA_SKIN	Malignant melanoma of skin	Stearoylcarnitine levels	Inverse variance weighted	23.9321	19	0.198769
GCST90199744	finn-b-C3_MELANOMA_SKIN	Malignant melanoma of skin	Eicosenoate (20:1) levels	MR Egger	16.8309	21	0.721302
GCST90199744	finn-b-C3_MELANOMA_SKIN	Malignant melanoma of skin	Eicosenoate (20:1) levels	Inverse variance weighted	19.5117	22	0.613552
GCST90199745	finn-b-C3_MELANOMA_SKIN	Malignant melanoma of skin	Aconitate [cis or trans] levels	MR Egger	23.6872	21	0.308461
GCST90199745	finn-b-C3_MELANOMA_SKIN	Malignant melanoma of skin	Aconitate [cis or trans] levels	Inverse variance weighted	25.3249	22	0.28179
GCST90199746	finn-b-C3_MELANOMA_SKIN	Malignant melanoma of skin	Erythronate levels	MR Egger	18.0602	17	0.385052
GCST90199746	finn-b-C3_MELANOMA_SKIN	Malignant melanoma of skin	Erythronate levels	Inverse variance weighted	18.9224	18	0.396614
GCST90199747	finn-b-C3_MELANOMA_SKIN	Malignant melanoma of skin	Isovalerylcarnitine (C5) levels	MR Egger	16.2471	22	0.803437
GCST90199747	finn-b-C3_MELANOMA_SKIN	Malignant melanoma of skin	Isovalerylcarnitine (C5) levels	Inverse variance weighted	17.6161	23	0.777966
GCST90199748	finn-b-C3_MELANOMA_SKIN	Malignant melanoma of skin	Linolenate [alpha or gamma; (18:3n3 or 6)] levels	MR Egger	16.3714	22	0.797037
GCST90199748	finn-b-C3_MELANOMA_SKIN	Malignant melanoma of skin	Linolenate [alpha or gamma; (18:3n3 or 6)] levels	Inverse variance weighted	16.433	23	0.836115
GCST90199749	finn-b-C3_MELANOMA_SKIN	Malignant melanoma of skin	Gamma-glutamylthreonine levels	MR Egger	60.1165	36	0.0070748
GCST90199749	finn-b-C3_MELANOMA_SKIN	Malignant melanoma of skin	Gamma-glutamylthreonine levels	Inverse variance weighted	61.1137	37	0.00756702
GCST90199750	finn-b-C3_MELANOMA_SKIN	Malignant melanoma of skin	Laurylcarnitine levels	MR Egger	26.5945	24	0.323705
GCST90199750	finn-b-C3_MELANOMA_SKIN	Malignant melanoma of skin	Laurylcarnitine levels	Inverse variance weighted	26.8169	25	0.365096
GCST90199751	finn-b-C3_MELANOMA_SKIN	Malignant melanoma of skin	Gamma-glutamylmethionine levels	MR Egger	14.9576	24	0.921993
GCST90199751	finn-b-C3_MELANOMA_SKIN	Malignant melanoma of skin	Gamma-glutamylmethionine levels	Inverse variance weighted	15.1181	25	0.938579
GCST90199752	finn-b-C3_MELANOMA_SKIN	Malignant melanoma of skin	Epiandrosterone sulfate levels	MR Egger	20.2846	22	0.565242
GCST90199752	finn-b-C3_MELANOMA_SKIN	Malignant melanoma of skin	Epiandrosterone sulfate levels	Inverse variance weighted	22.7485	23	0.475534
GCST90199753	finn-b-C3_MELANOMA_SKIN	Malignant melanoma of skin	Gamma-glutamyltryptophan levels	MR Egger	25.7732	22	0.261547
GCST90199753	finn-b-C3_MELANOMA_SKIN	Malignant melanoma of skin	Gamma-glutamyltryptophan levels	Inverse variance weighted	26.8954	23	0.260445
GCST90199754	finn-b-C3_MELANOMA_SKIN	Malignant melanoma of skin	7-methylxanthine levels	MR Egger	27.6866	22	0.186301
GCST90199754	finn-b-C3_MELANOMA_SKIN	Malignant melanoma of skin	7-methylxanthine levels	Inverse variance weighted	30.255	23	0.142221
GCST90199755	finn-b-C3_MELANOMA_SKIN	Malignant melanoma of skin	3,7-dimethylurate levels	MR Egger	24.4112	31	0.793414
GCST90199755	finn-b-C3_MELANOMA_SKIN	Malignant melanoma of skin	3,7-dimethylurate levels	Inverse variance weighted	24.5599	32	0.823454
GCST90199756	finn-b-C3_MELANOMA_SKIN	Malignant melanoma of skin	1,7-dimethyluric acid levels	MR Egger	31.4465	33	0.54451
GCST90199756	finn-b-C3_MELANOMA_SKIN	Malignant melanoma of skin	1,7-dimethyluric acid levels	Inverse variance weighted	31.9929	34	0.566313
GCST90199757	finn-b-C3_MELANOMA_SKIN	Malignant melanoma of skin	1,3,7-trimethylurate levels	MR Egger	27.672	23	0.228439
GCST90199757	finn-b-C3_MELANOMA_SKIN	Malignant melanoma of skin	1,3,7-trimethylurate levels	Inverse variance weighted	28.3346	24	0.246181
GCST90199758	finn-b-C3_MELANOMA_SKIN	Malignant melanoma of skin	N4-acetylcytidine levels	MR Egger	39.6309	33	0.198201
GCST90199758	finn-b-C3_MELANOMA_SKIN	Malignant melanoma of skin	N4-acetylcytidine levels	Inverse variance weighted	40.7991	34	0.196308
GCST90199759	finn-b-C3_MELANOMA_SKIN	Malignant melanoma of skin	Indolebutyrate levels	MR Egger	27.1149	23	0.25111
GCST90199759	finn-b-C3_MELANOMA_SKIN	Malignant melanoma of skin	Indolebutyrate levels	Inverse variance weighted	29.9704	24	0.185736
GCST90199760	finn-b-C3_MELANOMA_SKIN	Malignant melanoma of skin	5-acetylamino-6-amino-3-methyluracil levels	MR Egger	30.7935	32	0.527519
GCST90199760	finn-b-C3_MELANOMA_SKIN	Malignant melanoma of skin	5-acetylamino-6-amino-3-methyluracil levels	Inverse variance weighted	31.6004	33	0.536774
GCST90199761	finn-b-C3_MELANOMA_SKIN	Malignant melanoma of skin	N1-methylinosine levels	MR Egger	35.41	26	0.103065
GCST90199761	finn-b-C3_MELANOMA_SKIN	Malignant melanoma of skin	N1-methylinosine levels	Inverse variance weighted	35.4536	27	0.127744
GCST90199762	finn-b-C3_MELANOMA_SKIN	Malignant melanoma of skin	N6-carbamoylthreonyladenosine levels	MR Egger	23.0908	30	0.81151
GCST90199762	finn-b-C3_MELANOMA_SKIN	Malignant melanoma of skin	N6-carbamoylthreonyladenosine levels	Inverse variance weighted	24.8613	31	0.773886
GCST90199763	finn-b-C3_MELANOMA_SKIN	Malignant melanoma of skin	1-methylxanthine levels	MR Egger	23.0665	28	0.729704
GCST90199763	finn-b-C3_MELANOMA_SKIN	Malignant melanoma of skin	1-methylxanthine levels	Inverse variance weighted	23.9948	29	0.729189
GCST90199764	finn-b-C3_MELANOMA_SKIN	Malignant melanoma of skin	N2,n2-dimethylguanosine levels	MR Egger	14.5307	16	0.559242
GCST90199764	finn-b-C3_MELANOMA_SKIN	Malignant melanoma of skin	N2,n2-dimethylguanosine levels	Inverse variance weighted	14.5318	17	0.629166
GCST90199765	finn-b-C3_MELANOMA_SKIN	Malignant melanoma of skin	4-hydroxyhippurate levels	MR Egger	13.9717	18	0.730932
GCST90199765	finn-b-C3_MELANOMA_SKIN	Malignant melanoma of skin	4-hydroxyhippurate levels	Inverse variance weighted	15.5616	19	0.686296
GCST90199766	finn-b-C3_MELANOMA_SKIN	Malignant melanoma of skin	3-(3-amino-3-carboxypropyl)uridine levels	MR Egger	28.0476	15	0.0212732
GCST90199766	finn-b-C3_MELANOMA_SKIN	Malignant melanoma of skin	3-(3-amino-3-carboxypropyl)uridine levels	Inverse variance weighted	28.3381	16	0.0288009
GCST90199767	finn-b-C3_MELANOMA_SKIN	Malignant melanoma of skin	5,6-dihydrouridine levels	MR Egger	24.2277	30	0.761626
GCST90199767	finn-b-C3_MELANOMA_SKIN	Malignant melanoma of skin	5,6-dihydrouridine levels	Inverse variance weighted	24.7675	31	0.778022
GCST90199768	finn-b-C3_MELANOMA_SKIN	Malignant melanoma of skin	Phenylacetylglutamine levels	MR Egger	22.321	18	0.218044
GCST90199768	finn-b-C3_MELANOMA_SKIN	Malignant melanoma of skin	Phenylacetylglutamine levels	Inverse variance weighted	23.4881	19	0.216526
GCST90199769	finn-b-C3_MELANOMA_SKIN	Malignant melanoma of skin	3-hydroxydodecanedioate levels	MR Egger	25.7914	19	0.136106
GCST90199769	finn-b-C3_MELANOMA_SKIN	Malignant melanoma of skin	3-hydroxydodecanedioate levels	Inverse variance weighted	26.0614	20	0.163795
GCST90199770	finn-b-C3_MELANOMA_SKIN	Malignant melanoma of skin	1-arachidonylglycerol (20:4) levels	MR Egger	20.7617	21	0.473575
GCST90199770	finn-b-C3_MELANOMA_SKIN	Malignant melanoma of skin	1-arachidonylglycerol (20:4) levels	Inverse variance weighted	21.6042	22	0.483715
GCST90199771	finn-b-C3_MELANOMA_SKIN	Malignant melanoma of skin	7-methylguanine levels	MR Egger	27.0895	20	0.132765
GCST90199771	finn-b-C3_MELANOMA_SKIN	Malignant melanoma of skin	7-methylguanine levels	Inverse variance weighted	27.881	21	0.143559
GCST90199772	finn-b-C3_MELANOMA_SKIN	Malignant melanoma of skin	1-stearoyl-GPE (18:0) levels	MR Egger	36.7878	37	0.4789
GCST90199772	finn-b-C3_MELANOMA_SKIN	Malignant melanoma of skin	1-stearoyl-GPE (18:0) levels	Inverse variance weighted	37.0124	38	0.514977
GCST90199773	finn-b-C3_MELANOMA_SKIN	Malignant melanoma of skin	Phenol sulfate levels	MR Egger	9.03406	17	0.939187
GCST90199773	finn-b-C3_MELANOMA_SKIN	Malignant melanoma of skin	Phenol sulfate levels	Inverse variance weighted	11.1887	18	0.886179
GCST90199774	finn-b-C3_MELANOMA_SKIN	Malignant melanoma of skin	Oleoylcarnitine levels	MR Egger	26.2424	24	0.340979
GCST90199774	finn-b-C3_MELANOMA_SKIN	Malignant melanoma of skin	Oleoylcarnitine levels	Inverse variance weighted	28.8951	25	0.268324
GCST90199775	finn-b-C3_MELANOMA_SKIN	Malignant melanoma of skin	Gamma-glutamylisoleucine levels	MR Egger	5.85151	14	0.970096
GCST90199775	finn-b-C3_MELANOMA_SKIN	Malignant melanoma of skin	Gamma-glutamylisoleucine levels	Inverse variance weighted	6.80031	15	0.962956
GCST90199776	finn-b-C3_MELANOMA_SKIN	Malignant melanoma of skin	Malonylcarnitine levels	MR Egger	11.877	19	0.890817
GCST90199776	finn-b-C3_MELANOMA_SKIN	Malignant melanoma of skin	Malonylcarnitine levels	Inverse variance weighted	13.0836	20	0.873768
GCST90199777	finn-b-C3_MELANOMA_SKIN	Malignant melanoma of skin	1-palmitoleoyl-GPC (16:1) levels	MR Egger	24.8038	30	0.734508
GCST90199777	finn-b-C3_MELANOMA_SKIN	Malignant melanoma of skin	1-palmitoleoyl-GPC (16:1) levels	Inverse variance weighted	25.7823	31	0.731688
GCST90199778	finn-b-C3_MELANOMA_SKIN	Malignant melanoma of skin	N-methyl-2-pyridone-5-carboxamide levels	MR Egger	10.6262	13	0.642099
GCST90199778	finn-b-C3_MELANOMA_SKIN	Malignant melanoma of skin	N-methyl-2-pyridone-5-carboxamide levels	Inverse variance weighted	10.7689	14	0.704088
GCST90199779	finn-b-C3_MELANOMA_SKIN	Malignant melanoma of skin	Gamma-glutamyl-2-aminobutyrate levels	MR Egger	29.5521	21	0.101366
GCST90199779	finn-b-C3_MELANOMA_SKIN	Malignant melanoma of skin	Gamma-glutamyl-2-aminobutyrate levels	Inverse variance weighted	29.5526	22	0.129749
GCST90199780	finn-b-C3_MELANOMA_SKIN	Malignant melanoma of skin	1-stearoyl-GPG (18:0) levels	MR Egger	20.5368	26	0.765461
GCST90199780	finn-b-C3_MELANOMA_SKIN	Malignant melanoma of skin	1-stearoyl-GPG (18:0) levels	Inverse variance weighted	20.5456	27	0.807098
GCST90199781	finn-b-C3_MELANOMA_SKIN	Malignant melanoma of skin	Hexanoylglycine levels	MR Egger	17.2043	22	0.751985
GCST90199781	finn-b-C3_MELANOMA_SKIN	Malignant melanoma of skin	Hexanoylglycine levels	Inverse variance weighted	17.2224	23	0.798195
GCST90199782	finn-b-C3_MELANOMA_SKIN	Malignant melanoma of skin	Glutamine degradant levels	MR Egger	30.4446	24	0.170451
GCST90199782	finn-b-C3_MELANOMA_SKIN	Malignant melanoma of skin	Glutamine degradant levels	Inverse variance weighted	30.4814	25	0.206769
GCST90199783	finn-b-C3_MELANOMA_SKIN	Malignant melanoma of skin	5-methyluridine (ribothymidine) levels	MR Egger	21.3782	25	0.671344
GCST90199783	finn-b-C3_MELANOMA_SKIN	Malignant melanoma of skin	5-methyluridine (ribothymidine) levels	Inverse variance weighted	21.8352	26	0.697677
GCST90199784	finn-b-C3_MELANOMA_SKIN	Malignant melanoma of skin	Cysteine-glutathione disulfide levels	MR Egger	16.5908	25	0.896097
GCST90199784	finn-b-C3_MELANOMA_SKIN	Malignant melanoma of skin	Cysteine-glutathione disulfide levels	Inverse variance weighted	18.737	26	0.847341
GCST90199785	finn-b-C3_MELANOMA_SKIN	Malignant melanoma of skin	Isovalerylglycine levels	MR Egger	31.7957	22	0.0809467
GCST90199785	finn-b-C3_MELANOMA_SKIN	Malignant melanoma of skin	Isovalerylglycine levels	Inverse variance weighted	32.254	23	0.0949745
GCST90199786	finn-b-C3_MELANOMA_SKIN	Malignant melanoma of skin	2-hydroxy-3-methylvalerate levels	MR Egger	25.9251	28	0.577163
GCST90199786	finn-b-C3_MELANOMA_SKIN	Malignant melanoma of skin	2-hydroxy-3-methylvalerate levels	Inverse variance weighted	26.6483	29	0.590674
GCST90199787	finn-b-C3_MELANOMA_SKIN	Malignant melanoma of skin	Homostachydrine levels	MR Egger	25.1164	21	0.242159
GCST90199787	finn-b-C3_MELANOMA_SKIN	Malignant melanoma of skin	Homostachydrine levels	Inverse variance weighted	26.6292	22	0.225651
GCST90199788	finn-b-C3_MELANOMA_SKIN	Malignant melanoma of skin	1-arachidonoyl-gpc (20:4n6) levels	MR Egger	24.448	26	0.550365
GCST90199788	finn-b-C3_MELANOMA_SKIN	Malignant melanoma of skin	1-arachidonoyl-gpc (20:4n6) levels	Inverse variance weighted	24.8826	27	0.581043
GCST90199789	finn-b-C3_MELANOMA_SKIN	Malignant melanoma of skin	2-palmitoyl-GPC (16:0) levels	MR Egger	12.4912	14	0.566915
GCST90199789	finn-b-C3_MELANOMA_SKIN	Malignant melanoma of skin	2-palmitoyl-GPC (16:0) levels	Inverse variance weighted	14.8985	15	0.45875
GCST90199790	finn-b-C3_MELANOMA_SKIN	Malignant melanoma of skin	2-palmitoleoyl-GPC (16:1) levels	MR Egger	36.3224	23	0.0382312
GCST90199790	finn-b-C3_MELANOMA_SKIN	Malignant melanoma of skin	2-palmitoleoyl-GPC (16:1) levels	Inverse variance weighted	38.8982	24	0.0279886
GCST90199791	finn-b-C3_MELANOMA_SKIN	Malignant melanoma of skin	1-arachidonoyl-GPE (20:4n6) levels	MR Egger	37.8527	31	0.184944
GCST90199791	finn-b-C3_MELANOMA_SKIN	Malignant melanoma of skin	1-arachidonoyl-GPE (20:4n6) levels	Inverse variance weighted	37.8583	32	0.219436
GCST90199792	finn-b-C3_MELANOMA_SKIN	Malignant melanoma of skin	1-palmitoyl-GPE (16:0) levels	MR Egger	13.2864	16	0.651713
GCST90199792	finn-b-C3_MELANOMA_SKIN	Malignant melanoma of skin	1-palmitoyl-GPE (16:0) levels	Inverse variance weighted	13.3912	17	0.709633
GCST90199793	finn-b-C3_MELANOMA_SKIN	Malignant melanoma of skin	1-linoleoyl-GPE (18:2) levels	MR Egger	31.1082	30	0.410104
GCST90199793	finn-b-C3_MELANOMA_SKIN	Malignant melanoma of skin	1-linoleoyl-GPE (18:2) levels	Inverse variance weighted	33.7573	31	0.335606
GCST90199794	finn-b-C3_MELANOMA_SKIN	Malignant melanoma of skin	1-oleoyl-GPE (18:1) levels	MR Egger	26.1741	26	0.453567
GCST90199794	finn-b-C3_MELANOMA_SKIN	Malignant melanoma of skin	1-oleoyl-GPE (18:1) levels	Inverse variance weighted	26.2083	27	0.507064
GCST90199795	finn-b-C3_MELANOMA_SKIN	Malignant melanoma of skin	2-hydroxypalmitate levels	MR Egger	25.2792	19	0.151557
GCST90199795	finn-b-C3_MELANOMA_SKIN	Malignant melanoma of skin	2-hydroxypalmitate levels	Inverse variance weighted	26.7148	20	0.14348
GCST90199796	finn-b-C3_MELANOMA_SKIN	Malignant melanoma of skin	Docosapentaenoate (n6 DPA; 22:5n6) levels	MR Egger	10.0425	14	0.759071
GCST90199796	finn-b-C3_MELANOMA_SKIN	Malignant melanoma of skin	Docosapentaenoate (n6 DPA; 22:5n6) levels	Inverse variance weighted	10.8393	15	0.763902
GCST90199797	finn-b-C3_MELANOMA_SKIN	Malignant melanoma of skin	Gulonate levels	MR Egger	11.6293	19	0.900856
GCST90199797	finn-b-C3_MELANOMA_SKIN	Malignant melanoma of skin	Gulonate levels	Inverse variance weighted	13.7287	20	0.84398
GCST90199798	finn-b-C3_MELANOMA_SKIN	Malignant melanoma of skin	Isobutyrylglycine levels	MR Egger	40.5739	27	0.0452342
GCST90199798	finn-b-C3_MELANOMA_SKIN	Malignant melanoma of skin	Isobutyrylglycine levels	Inverse variance weighted	41.7478	28	0.0457886
GCST90199799	finn-b-C3_MELANOMA_SKIN	Malignant melanoma of skin	Glutarylcarnitine (c5-dc) levels	MR Egger	24.4767	29	0.705094
GCST90199799	finn-b-C3_MELANOMA_SKIN	Malignant melanoma of skin	Glutarylcarnitine (c5-dc) levels	Inverse variance weighted	24.629	30	0.742852
GCST90199800	finn-b-C3_MELANOMA_SKIN	Malignant melanoma of skin	Carnitine C5:1 levels	MR Egger	29.257	24	0.210608
GCST90199800	finn-b-C3_MELANOMA_SKIN	Malignant melanoma of skin	Carnitine C5:1 levels	Inverse variance weighted	37.2401	25	0.0547765
GCST90199801	finn-b-C3_MELANOMA_SKIN	Malignant melanoma of skin	Hydroquinone sulfate levels	MR Egger	11.2201	17	0.844897
GCST90199801	finn-b-C3_MELANOMA_SKIN	Malignant melanoma of skin	Hydroquinone sulfate levels	Inverse variance weighted	12.1035	18	0.84185
GCST90199802	finn-b-C3_MELANOMA_SKIN	Malignant melanoma of skin	Beta-hydroxyisovaleroylcarnitine levels	MR Egger	50.4741	34	0.0342369
GCST90199802	finn-b-C3_MELANOMA_SKIN	Malignant melanoma of skin	Beta-hydroxyisovaleroylcarnitine levels	Inverse variance weighted	51.047	35	0.0390542
GCST90199803	finn-b-C3_MELANOMA_SKIN	Malignant melanoma of skin	Catechol sulfate levels	MR Egger	15.5643	25	0.927188
GCST90199803	finn-b-C3_MELANOMA_SKIN	Malignant melanoma of skin	Catechol sulfate levels	Inverse variance weighted	15.7712	26	0.941552
GCST90199804	finn-b-C3_MELANOMA_SKIN	Malignant melanoma of skin	7-alpha-hydroxy-3-oxo-4-cholestenoate (7-hoca) levels	MR Egger	19.7215	24	0.712501
GCST90199804	finn-b-C3_MELANOMA_SKIN	Malignant melanoma of skin	7-alpha-hydroxy-3-oxo-4-cholestenoate (7-hoca) levels	Inverse variance weighted	20.6869	25	0.709934
GCST90199805	finn-b-C3_MELANOMA_SKIN	Malignant melanoma of skin	Octadecanedioate levels	MR Egger	29.0593	24	0.217908
GCST90199805	finn-b-C3_MELANOMA_SKIN	Malignant melanoma of skin	Octadecanedioate levels	Inverse variance weighted	29.1829	25	0.256342
GCST90199806	finn-b-C3_MELANOMA_SKIN	Malignant melanoma of skin	Tetradecanedioate (C14-DC) levels	MR Egger	12.2343	17	0.785745
GCST90199806	finn-b-C3_MELANOMA_SKIN	Malignant melanoma of skin	Tetradecanedioate (C14-DC) levels	Inverse variance weighted	12.3579	18	0.82822
GCST90199807	finn-b-C3_MELANOMA_SKIN	Malignant melanoma of skin	Hexadecanedioate (C16-DC) levels	MR Egger	22.2136	21	0.387291
GCST90199807	finn-b-C3_MELANOMA_SKIN	Malignant melanoma of skin	Hexadecanedioate (C16-DC) levels	Inverse variance weighted	22.9017	22	0.407297
GCST90199808	finn-b-C3_MELANOMA_SKIN	Malignant melanoma of skin	Glycerophosphoethanolamine levels	MR Egger	28.1154	20	0.106696
GCST90199808	finn-b-C3_MELANOMA_SKIN	Malignant melanoma of skin	Glycerophosphoethanolamine levels	Inverse variance weighted	29.0441	21	0.112946
GCST90199809	finn-b-C3_MELANOMA_SKIN	Malignant melanoma of skin	Taurolithocholate 3-sulfate levels	MR Egger	18.3685	19	0.497965
GCST90199809	finn-b-C3_MELANOMA_SKIN	Malignant melanoma of skin	Taurolithocholate 3-sulfate levels	Inverse variance weighted	20.073	20	0.453373
GCST90199810	finn-b-C3_MELANOMA_SKIN	Malignant melanoma of skin	1-palmitoyl-GPI (16:0) levels	MR Egger	18.4662	20	0.556724
GCST90199810	finn-b-C3_MELANOMA_SKIN	Malignant melanoma of skin	1-palmitoyl-GPI (16:0) levels	Inverse variance weighted	19.198	21	0.57244
GCST90199811	finn-b-C3_MELANOMA_SKIN	Malignant melanoma of skin	Glycolithocholate sulfate levels	MR Egger	11.8096	20	0.922475
GCST90199811	finn-b-C3_MELANOMA_SKIN	Malignant melanoma of skin	Glycolithocholate sulfate levels	Inverse variance weighted	12.3622	21	0.92932
GCST90199812	finn-b-C3_MELANOMA_SKIN	Malignant melanoma of skin	3-(3-hydroxyphenyl)propionate levels	MR Egger	13.9108	18	0.734888
GCST90199812	finn-b-C3_MELANOMA_SKIN	Malignant melanoma of skin	3-(3-hydroxyphenyl)propionate levels	Inverse variance weighted	14.4769	19	0.755214
GCST90199813	finn-b-C3_MELANOMA_SKIN	Malignant melanoma of skin	Deoxycarnitine levels	MR Egger	43.7813	34	0.121496
GCST90199813	finn-b-C3_MELANOMA_SKIN	Malignant melanoma of skin	Deoxycarnitine levels	Inverse variance weighted	43.7858	35	0.146522
GCST90199814	finn-b-C3_MELANOMA_SKIN	Malignant melanoma of skin	Alpha-hydroxycaproate levels	MR Egger	17.0276	18	0.521211
GCST90199814	finn-b-C3_MELANOMA_SKIN	Malignant melanoma of skin	Alpha-hydroxycaproate levels	Inverse variance weighted	17.0294	19	0.587875
GCST90199815	finn-b-C3_MELANOMA_SKIN	Malignant melanoma of skin	1-ribosyl-imidazoleacetate levels	MR Egger	49.9581	35	0.0484951
GCST90199815	finn-b-C3_MELANOMA_SKIN	Malignant melanoma of skin	1-ribosyl-imidazoleacetate levels	Inverse variance weighted	49.9583	36	0.0609506
GCST90199816	finn-b-C3_MELANOMA_SKIN	Malignant melanoma of skin	3,4-dihydroxybutyrate levels	MR Egger	12.126	21	0.936155
GCST90199816	finn-b-C3_MELANOMA_SKIN	Malignant melanoma of skin	3,4-dihydroxybutyrate levels	Inverse variance weighted	12.9517	22	0.9345
GCST90199817	finn-b-C3_MELANOMA_SKIN	Malignant melanoma of skin	Indoleacetylglutamine levels	MR Egger	23.1299	22	0.394426
GCST90199817	finn-b-C3_MELANOMA_SKIN	Malignant melanoma of skin	Indoleacetylglutamine levels	Inverse variance weighted	24.0445	23	0.40135
GCST90199818	finn-b-C3_MELANOMA_SKIN	Malignant melanoma of skin	Mannitol/sorbitol levels	MR Egger	28.0403	24	0.258346
GCST90199818	finn-b-C3_MELANOMA_SKIN	Malignant melanoma of skin	Mannitol/sorbitol levels	Inverse variance weighted	30.4698	25	0.207181
GCST90199819	finn-b-C3_MELANOMA_SKIN	Malignant melanoma of skin	Tryptophan betaine levels	MR Egger	27.9515	34	0.758012
GCST90199819	finn-b-C3_MELANOMA_SKIN	Malignant melanoma of skin	Tryptophan betaine levels	Inverse variance weighted	29.114	35	0.747415
GCST90199820	finn-b-C3_MELANOMA_SKIN	Malignant melanoma of skin	Dihomo-linolenate (20:3n3 or n6) levels	MR Egger	15.697	24	0.898702
GCST90199820	finn-b-C3_MELANOMA_SKIN	Malignant melanoma of skin	Dihomo-linolenate (20:3n3 or n6) levels	Inverse variance weighted	15.7001	25	0.923467
GCST90199821	finn-b-C3_MELANOMA_SKIN	Malignant melanoma of skin	1-linoleoyl-GPI (18:2) levels	MR Egger	20.1108	19	0.387938
GCST90199821	finn-b-C3_MELANOMA_SKIN	Malignant melanoma of skin	1-linoleoyl-GPI (18:2) levels	Inverse variance weighted	20.2965	20	0.439524
GCST90199822	finn-b-C3_MELANOMA_SKIN	Malignant melanoma of skin	1-oleoyl-GPI (18:1) levels	MR Egger	43.8537	30	0.0491688
GCST90199822	finn-b-C3_MELANOMA_SKIN	Malignant melanoma of skin	1-oleoyl-GPI (18:1) levels	Inverse variance weighted	43.9964	31	0.0610564
GCST90199823	finn-b-C3_MELANOMA_SKIN	Malignant melanoma of skin	O-cresol sulfate levels	MR Egger	28.121	18	0.0602374
GCST90199823	finn-b-C3_MELANOMA_SKIN	Malignant melanoma of skin	O-cresol sulfate levels	Inverse variance weighted	29.2776	19	0.0617427
GCST90199824	finn-b-C3_MELANOMA_SKIN	Malignant melanoma of skin	4-vinylphenol sulfate levels	MR Egger	14.0547	22	0.899527
GCST90199824	finn-b-C3_MELANOMA_SKIN	Malignant melanoma of skin	4-vinylphenol sulfate levels	Inverse variance weighted	14.2292	23	0.920119
GCST90199825	finn-b-C3_MELANOMA_SKIN	Malignant melanoma of skin	Pyrraline levels	MR Egger	14.8839	21	0.828732
GCST90199825	finn-b-C3_MELANOMA_SKIN	Malignant melanoma of skin	Pyrraline levels	Inverse variance weighted	15.7684	22	0.827212
GCST90199826	finn-b-C3_MELANOMA_SKIN	Malignant melanoma of skin	N6-acetyllysine levels	MR Egger	7.14306	17	0.981619
GCST90199826	finn-b-C3_MELANOMA_SKIN	Malignant melanoma of skin	N6-acetyllysine levels	Inverse variance weighted	7.24019	18	0.98794
GCST90199827	finn-b-C3_MELANOMA_SKIN	Malignant melanoma of skin	Thymol sulfate levels	MR Egger	18.4502	17	0.360984
GCST90199827	finn-b-C3_MELANOMA_SKIN	Malignant melanoma of skin	Thymol sulfate levels	Inverse variance weighted	18.738	18	0.40812
GCST90199828	finn-b-C3_MELANOMA_SKIN	Malignant melanoma of skin	N-acetylserine levels	MR Egger	13.4329	21	0.892707
GCST90199828	finn-b-C3_MELANOMA_SKIN	Malignant melanoma of skin	N-acetylserine levels	Inverse variance weighted	13.5707	22	0.916014
GCST90199829	finn-b-C3_MELANOMA_SKIN	Malignant melanoma of skin	3-methyladipate levels	MR Egger	10.7017	16	0.827515
GCST90199829	finn-b-C3_MELANOMA_SKIN	Malignant melanoma of skin	3-methyladipate levels	Inverse variance weighted	10.8239	17	0.865571
GCST90199830	finn-b-C3_MELANOMA_SKIN	Malignant melanoma of skin	4-ethylphenylsulfate levels	MR Egger	29.0877	21	0.111912
GCST90199830	finn-b-C3_MELANOMA_SKIN	Malignant melanoma of skin	4-ethylphenylsulfate levels	Inverse variance weighted	36.4223	22	0.0273467
GCST90199831	finn-b-C3_MELANOMA_SKIN	Malignant melanoma of skin	1-stearoyl-2-oleoyl-GPE (18:0/18:1) levels	MR Egger	12.3051	24	0.976247
GCST90199831	finn-b-C3_MELANOMA_SKIN	Malignant melanoma of skin	1-stearoyl-2-oleoyl-GPE (18:0/18:1) levels	Inverse variance weighted	12.5385	25	0.981671
GCST90199832	finn-b-C3_MELANOMA_SKIN	Malignant melanoma of skin	Dimethylarginine (sdma + adma) levels	MR Egger	14.9079	19	0.72843
GCST90199832	finn-b-C3_MELANOMA_SKIN	Malignant melanoma of skin	Dimethylarginine (sdma + adma) levels	Inverse variance weighted	16.4146	20	0.690591
GCST90199833	finn-b-C3_MELANOMA_SKIN	Malignant melanoma of skin	Hexanoylglutamine levels	MR Egger	14.4529	23	0.913165
GCST90199833	finn-b-C3_MELANOMA_SKIN	Malignant melanoma of skin	Hexanoylglutamine levels	Inverse variance weighted	14.4618	24	0.935523
GCST90199834	finn-b-C3_MELANOMA_SKIN	Malignant melanoma of skin	Gamma-glutamylalanine levels	MR Egger	11.985	13	0.528878
GCST90199834	finn-b-C3_MELANOMA_SKIN	Malignant melanoma of skin	Gamma-glutamylalanine levels	Inverse variance weighted	12.7217	14	0.548547
GCST90199835	finn-b-C3_MELANOMA_SKIN	Malignant melanoma of skin	5alpha-androstan-3beta,17beta-diol disulfate levels	MR Egger	32.1123	27	0.227949
GCST90199835	finn-b-C3_MELANOMA_SKIN	Malignant melanoma of skin	5alpha-androstan-3beta,17beta-diol disulfate levels	Inverse variance weighted	32.1124	28	0.269962
GCST90199836	finn-b-C3_MELANOMA_SKIN	Malignant melanoma of skin	N-methylproline levels	MR Egger	27.8256	20	0.113593
GCST90199836	finn-b-C3_MELANOMA_SKIN	Malignant melanoma of skin	N-methylproline levels	Inverse variance weighted	27.9841	21	0.140603
GCST90199837	finn-b-C3_MELANOMA_SKIN	Malignant melanoma of skin	Carotenoid levels (cryptoxanthin)	MR Egger	31.7934	26	0.20004
GCST90199837	finn-b-C3_MELANOMA_SKIN	Malignant melanoma of skin	Carotenoid levels (cryptoxanthin)	Inverse variance weighted	31.8078	27	0.239276
GCST90199838	finn-b-C3_MELANOMA_SKIN	Malignant melanoma of skin	5alpha-pregnan-3beta,20alpha-diol disulfate levels	MR Egger	31.0004	29	0.365405
GCST90199838	finn-b-C3_MELANOMA_SKIN	Malignant melanoma of skin	5alpha-pregnan-3beta,20alpha-diol disulfate levels	Inverse variance weighted	33.5642	30	0.298587
GCST90199839	finn-b-C3_MELANOMA_SKIN	Malignant melanoma of skin	Taurocholenate sulfate levels	MR Egger	25.1435	38	0.945793
GCST90199839	finn-b-C3_MELANOMA_SKIN	Malignant melanoma of skin	Taurocholenate sulfate levels	Inverse variance weighted	26.6108	39	0.934368
GCST90199840	finn-b-C3_MELANOMA_SKIN	Malignant melanoma of skin	Pregnenediol disulfate (C21H34O8S2) levels	MR Egger	35.2035	32	0.318968
GCST90199840	finn-b-C3_MELANOMA_SKIN	Malignant melanoma of skin	Pregnenediol disulfate (C21H34O8S2) levels	Inverse variance weighted	35.9503	33	0.331981
GCST90199841	finn-b-C3_MELANOMA_SKIN	Malignant melanoma of skin	Glycocholenate sulfate levels	MR Egger	36.746	33	0.299389
GCST90199841	finn-b-C3_MELANOMA_SKIN	Malignant melanoma of skin	Glycocholenate sulfate levels	Inverse variance weighted	36.8682	34	0.337644
GCST90199842	finn-b-C3_MELANOMA_SKIN	Malignant melanoma of skin	Androstenediol (3beta,17beta) disulfate (1) levels	MR Egger	24.6208	28	0.648387
GCST90199842	finn-b-C3_MELANOMA_SKIN	Malignant melanoma of skin	Androstenediol (3beta,17beta) disulfate (1) levels	Inverse variance weighted	25.7427	29	0.639204
GCST90199843	finn-b-C3_MELANOMA_SKIN	Malignant melanoma of skin	Chiro-inositol levels	MR Egger	8.04434	11	0.709327
GCST90199843	finn-b-C3_MELANOMA_SKIN	Malignant melanoma of skin	Chiro-inositol levels	Inverse variance weighted	8.71723	12	0.726874
GCST90199844	finn-b-C3_MELANOMA_SKIN	Malignant melanoma of skin	1-palmitoyl-2-linoleoyl-GPE (16:0/18:2) levels	MR Egger	12.2866	23	0.965807
GCST90199844	finn-b-C3_MELANOMA_SKIN	Malignant melanoma of skin	1-palmitoyl-2-linoleoyl-GPE (16:0/18:2) levels	Inverse variance weighted	12.4584	24	0.974234
GCST90199845	finn-b-C3_MELANOMA_SKIN	Malignant melanoma of skin	Sphinganine-1-phosphate levels	MR Egger	18.9203	16	0.272816
GCST90199845	finn-b-C3_MELANOMA_SKIN	Malignant melanoma of skin	Sphinganine-1-phosphate levels	Inverse variance weighted	19.0316	17	0.326723
GCST90199846	finn-b-C3_MELANOMA_SKIN	Malignant melanoma of skin	Glycosyl-N-stearoyl-sphingosine (d18:1/18:0) levels	MR Egger	39.1626	29	0.0985886
GCST90199846	finn-b-C3_MELANOMA_SKIN	Malignant melanoma of skin	Glycosyl-N-stearoyl-sphingosine (d18:1/18:0) levels	Inverse variance weighted	40.1517	30	0.10196
GCST90199847	finn-b-C3_MELANOMA_SKIN	Malignant melanoma of skin	4-allylphenol sulfate levels	MR Egger	20.7263	22	0.537706
GCST90199847	finn-b-C3_MELANOMA_SKIN	Malignant melanoma of skin	4-allylphenol sulfate levels	Inverse variance weighted	21.3627	23	0.558949
GCST90199848	finn-b-C3_MELANOMA_SKIN	Malignant melanoma of skin	Succinylcarnitine levels	MR Egger	19.1289	27	0.865257
GCST90199848	finn-b-C3_MELANOMA_SKIN	Malignant melanoma of skin	Succinylcarnitine levels	Inverse variance weighted	19.1404	28	0.893747
GCST90199849	finn-b-C3_MELANOMA_SKIN	Malignant melanoma of skin	21-hydroxypregnenolone disulfate levels	MR Egger	36.0287	36	0.467304
GCST90199849	finn-b-C3_MELANOMA_SKIN	Malignant melanoma of skin	21-hydroxypregnenolone disulfate levels	Inverse variance weighted	37.4454	37	0.448645
GCST90199850	finn-b-C3_MELANOMA_SKIN	Malignant melanoma of skin	5alpha-androstan-3alpha,17alpha-diol monosulfate levels	MR Egger	20.1013	26	0.786734
GCST90199850	finn-b-C3_MELANOMA_SKIN	Malignant melanoma of skin	5alpha-androstan-3alpha,17alpha-diol monosulfate levels	Inverse variance weighted	23.4422	27	0.661045
GCST90199851	finn-b-C3_MELANOMA_SKIN	Malignant melanoma of skin	Androstenediol (3beta,17beta) disulfate (2) levels	MR Egger	32.2603	37	0.690752
GCST90199851	finn-b-C3_MELANOMA_SKIN	Malignant melanoma of skin	Androstenediol (3beta,17beta) disulfate (2) levels	Inverse variance weighted	33.1693	38	0.692204
GCST90199852	finn-b-C3_MELANOMA_SKIN	Malignant melanoma of skin	5alpha-androstan-3beta,17alpha-diol disulfate levels	MR Egger	18.8697	21	0.593496
GCST90199852	finn-b-C3_MELANOMA_SKIN	Malignant melanoma of skin	5alpha-androstan-3beta,17alpha-diol disulfate levels	Inverse variance weighted	24.2074	22	0.336452
GCST90199853	finn-b-C3_MELANOMA_SKIN	Malignant melanoma of skin	5alpha-pregnan-3beta,20beta-diol monosulfate (1) levels	MR Egger	21.1073	25	0.686609
GCST90199853	finn-b-C3_MELANOMA_SKIN	Malignant melanoma of skin	5alpha-pregnan-3beta,20beta-diol monosulfate (1) levels	Inverse variance weighted	24.7032	26	0.535822
GCST90199854	finn-b-C3_MELANOMA_SKIN	Malignant melanoma of skin	5alpha-pregnan-3beta,20alpha-diol monosulfate (2) levels	MR Egger	29.9412	26	0.270056
GCST90199854	finn-b-C3_MELANOMA_SKIN	Malignant melanoma of skin	5alpha-pregnan-3beta,20alpha-diol monosulfate (2) levels	Inverse variance weighted	30.2214	27	0.304298
GCST90199855	finn-b-C3_MELANOMA_SKIN	Malignant melanoma of skin	5alpha-androstan-3beta,17beta-diol monosulfate (2) levels	MR Egger	24.7869	29	0.689258
GCST90199855	finn-b-C3_MELANOMA_SKIN	Malignant melanoma of skin	5alpha-androstan-3beta,17beta-diol monosulfate (2) levels	Inverse variance weighted	24.7964	30	0.734867
GCST90199856	finn-b-C3_MELANOMA_SKIN	Malignant melanoma of skin	Androstenediol (3alpha, 17alpha) monosulfate (3) levels	MR Egger	25.0177	29	0.677328
GCST90199856	finn-b-C3_MELANOMA_SKIN	Malignant melanoma of skin	Androstenediol (3alpha, 17alpha) monosulfate (3) levels	Inverse variance weighted	25.168	30	0.716828
GCST90199857	finn-b-C3_MELANOMA_SKIN	Malignant melanoma of skin	5alpha-pregnan-diol disulfate levels	MR Egger	14.957	20	0.778862
GCST90199857	finn-b-C3_MELANOMA_SKIN	Malignant melanoma of skin	5alpha-pregnan-diol disulfate levels	Inverse variance weighted	15.1292	21	0.816416
GCST90199858	finn-b-C3_MELANOMA_SKIN	Malignant melanoma of skin	5alpha-androstan-3alpha,17beta-diol monosulfate (1) levels	MR Egger	19.8271	19	0.405051
GCST90199858	finn-b-C3_MELANOMA_SKIN	Malignant melanoma of skin	5alpha-androstan-3alpha,17beta-diol monosulfate (1) levels	Inverse variance weighted	19.8745	20	0.465804
GCST90199859	finn-b-C3_MELANOMA_SKIN	Malignant melanoma of skin	5alpha-androstan-3alpha,17beta-diol disulfate levels	MR Egger	28.5615	26	0.331396
GCST90199859	finn-b-C3_MELANOMA_SKIN	Malignant melanoma of skin	5alpha-androstan-3alpha,17beta-diol disulfate levels	Inverse variance weighted	29.9929	27	0.314474
GCST90199860	finn-b-C3_MELANOMA_SKIN	Malignant melanoma of skin	Andro steroid monosulfate C19H28O6S (1) levels	MR Egger	36.3347	37	0.50004
GCST90199860	finn-b-C3_MELANOMA_SKIN	Malignant melanoma of skin	Andro steroid monosulfate C19H28O6S (1) levels	Inverse variance weighted	36.9908	38	0.515979
GCST90199861	finn-b-C3_MELANOMA_SKIN	Malignant melanoma of skin	Pregnenediol sulfate (C21H34O5S) levels	MR Egger	29.9073	29	0.418641
GCST90199861	finn-b-C3_MELANOMA_SKIN	Malignant melanoma of skin	Pregnenediol sulfate (C21H34O5S) levels	Inverse variance weighted	29.9749	30	0.46694
GCST90199862	finn-b-C3_MELANOMA_SKIN	Malignant melanoma of skin	4-hydroxycoumarin levels	MR Egger	23.8128	20	0.250665
GCST90199862	finn-b-C3_MELANOMA_SKIN	Malignant melanoma of skin	4-hydroxycoumarin levels	Inverse variance weighted	23.8389	21	0.300931
GCST90199863	finn-b-C3_MELANOMA_SKIN	Malignant melanoma of skin	16a-hydroxy DHEA 3-sulfate levels	MR Egger	18.9705	21	0.587031
GCST90199863	finn-b-C3_MELANOMA_SKIN	Malignant melanoma of skin	16a-hydroxy DHEA 3-sulfate levels	Inverse variance weighted	19.0589	22	0.641691
GCST90199864	finn-b-C3_MELANOMA_SKIN	Malignant melanoma of skin	Gamma-CEHC levels	MR Egger	22.6348	34	0.93158
GCST90199864	finn-b-C3_MELANOMA_SKIN	Malignant melanoma of skin	Gamma-CEHC levels	Inverse variance weighted	24.3099	35	0.912354
GCST90199865	finn-b-C3_MELANOMA_SKIN	Malignant melanoma of skin	2-hydroxyglutarate levels	MR Egger	22.7583	26	0.646582
GCST90199865	finn-b-C3_MELANOMA_SKIN	Malignant melanoma of skin	2-hydroxyglutarate levels	Inverse variance weighted	22.7814	27	0.696699
GCST90199866	finn-b-C3_MELANOMA_SKIN	Malignant melanoma of skin	N-acetyl-beta-alanine levels	MR Egger	34.819	23	0.0542064
GCST90199866	finn-b-C3_MELANOMA_SKIN	Malignant melanoma of skin	N-acetyl-beta-alanine levels	Inverse variance weighted	34.8191	24	0.0711294
GCST90199867	finn-b-C3_MELANOMA_SKIN	Malignant melanoma of skin	Tridecenedioate (C13:1-DC) levels	MR Egger	18.2533	22	0.690868
GCST90199867	finn-b-C3_MELANOMA_SKIN	Malignant melanoma of skin	Tridecenedioate (C13:1-DC) levels	Inverse variance weighted	18.9352	23	0.704979
GCST90199868	finn-b-C3_MELANOMA_SKIN	Malignant melanoma of skin	N-acetyl-3-methylhistidine levels	MR Egger	19.4391	22	0.618081
GCST90199868	finn-b-C3_MELANOMA_SKIN	Malignant melanoma of skin	N-acetyl-3-methylhistidine levels	Inverse variance weighted	19.5279	23	0.670195
GCST90199869	finn-b-C3_MELANOMA_SKIN	Malignant melanoma of skin	2-hydroxyhippurate levels	MR Egger	20.8486	18	0.28712
GCST90199869	finn-b-C3_MELANOMA_SKIN	Malignant melanoma of skin	2-hydroxyhippurate levels	Inverse variance weighted	23.6183	19	0.211203
GCST90199870	finn-b-C3_MELANOMA_SKIN	Malignant melanoma of skin	4-cholesten-3-one levels	MR Egger	20.6831	23	0.600433
GCST90199870	finn-b-C3_MELANOMA_SKIN	Malignant melanoma of skin	4-cholesten-3-one levels	Inverse variance weighted	20.7151	24	0.655468
GCST90199871	finn-b-C3_MELANOMA_SKIN	Malignant melanoma of skin	Androstenediol (3beta,17beta) monosulfate (2) levels	MR Egger	29.3819	27	0.342628
GCST90199871	finn-b-C3_MELANOMA_SKIN	Malignant melanoma of skin	Androstenediol (3beta,17beta) monosulfate (2) levels	Inverse variance weighted	34.8378	28	0.174638
GCST90199872	finn-b-C3_MELANOMA_SKIN	Malignant melanoma of skin	Androstenediol (3beta,17beta) monosulfate (1) levels	MR Egger	30.0032	30	0.465491
GCST90199872	finn-b-C3_MELANOMA_SKIN	Malignant melanoma of skin	Androstenediol (3beta,17beta) monosulfate (1) levels	Inverse variance weighted	30.8613	31	0.473217
GCST90199873	finn-b-C3_MELANOMA_SKIN	Malignant melanoma of skin	Pregnenolone sulfate levels	MR Egger	30.9064	33	0.571719
GCST90199873	finn-b-C3_MELANOMA_SKIN	Malignant melanoma of skin	Pregnenolone sulfate levels	Inverse variance weighted	31.3971	34	0.595845
GCST90199874	finn-b-C3_MELANOMA_SKIN	Malignant melanoma of skin	S-methylmethionine levels	MR Egger	17.3541	19	0.565893
GCST90199874	finn-b-C3_MELANOMA_SKIN	Malignant melanoma of skin	S-methylmethionine levels	Inverse variance weighted	18.8181	20	0.533676
GCST90199875	finn-b-C3_MELANOMA_SKIN	Malignant melanoma of skin	13-HODE + 9-HODE levels	MR Egger	21.0465	17	0.224216
GCST90199875	finn-b-C3_MELANOMA_SKIN	Malignant melanoma of skin	13-HODE + 9-HODE levels	Inverse variance weighted	25.687	18	0.107133
GCST90199876	finn-b-C3_MELANOMA_SKIN	Malignant melanoma of skin	Palmitoyl sphingomyelin (d18:1/16:0) levels	MR Egger	35.1566	30	0.236986
GCST90199876	finn-b-C3_MELANOMA_SKIN	Malignant melanoma of skin	Palmitoyl sphingomyelin (d18:1/16:0) levels	Inverse variance weighted	36.0691	31	0.243403
GCST90199877	finn-b-C3_MELANOMA_SKIN	Malignant melanoma of skin	Indole-3-carboxylate levels	MR Egger	17.1901	12	0.142585
GCST90199877	finn-b-C3_MELANOMA_SKIN	Malignant melanoma of skin	Indole-3-carboxylate levels	Inverse variance weighted	17.2183	13	0.189517
GCST90199878	finn-b-C3_MELANOMA_SKIN	Malignant melanoma of skin	Sphingomyelin (d18:1/18:1, d18:2/18:0) levels	MR Egger	19.3726	31	0.948318
GCST90199878	finn-b-C3_MELANOMA_SKIN	Malignant melanoma of skin	Sphingomyelin (d18:1/18:1, d18:2/18:0) levels	Inverse variance weighted	19.3734	32	0.961304
GCST90199879	finn-b-C3_MELANOMA_SKIN	Malignant melanoma of skin	Ergothioneine levels	MR Egger	18.4278	21	0.621793
GCST90199879	finn-b-C3_MELANOMA_SKIN	Malignant melanoma of skin	Ergothioneine levels	Inverse variance weighted	19.3482	22	0.623742
GCST90199880	finn-b-C3_MELANOMA_SKIN	Malignant melanoma of skin	Cis-4-decenoylcarnitine (C10:1) levels	MR Egger	11.8691	25	0.98759
GCST90199880	finn-b-C3_MELANOMA_SKIN	Malignant melanoma of skin	Cis-4-decenoylcarnitine (C10:1) levels	Inverse variance weighted	11.9103	26	0.991666
GCST90199881	finn-b-C3_MELANOMA_SKIN	Malignant melanoma of skin	5-(galactosylhydroxy)-L-lysine levels	MR Egger	10.3876	11	0.495898
GCST90199881	finn-b-C3_MELANOMA_SKIN	Malignant melanoma of skin	5-(galactosylhydroxy)-L-lysine levels	Inverse variance weighted	11.8818	12	0.455215
GCST90199882	finn-b-C3_MELANOMA_SKIN	Malignant melanoma of skin	2s,3R-dihydroxybutyrate levels	MR Egger	18.0197	22	0.704821
GCST90199882	finn-b-C3_MELANOMA_SKIN	Malignant melanoma of skin	2s,3R-dihydroxybutyrate levels	Inverse variance weighted	18.8984	23	0.707108
GCST90199883	finn-b-C3_MELANOMA_SKIN	Malignant melanoma of skin	Cysteinylglycine disulfide levels	MR Egger	18.6676	16	0.286277
GCST90199883	finn-b-C3_MELANOMA_SKIN	Malignant melanoma of skin	Cysteinylglycine disulfide levels	Inverse variance weighted	18.6893	17	0.346656
GCST90199884	finn-b-C3_MELANOMA_SKIN	Malignant melanoma of skin	2,3-dihydroxyisovalerate levels	MR Egger	28.2914	24	0.24794
GCST90199884	finn-b-C3_MELANOMA_SKIN	Malignant melanoma of skin	2,3-dihydroxyisovalerate levels	Inverse variance weighted	28.5539	25	0.282991
GCST90199885	finn-b-C3_MELANOMA_SKIN	Malignant melanoma of skin	Alpha-ketoglutaramate levels	MR Egger	21.5046	17	0.20453
GCST90199885	finn-b-C3_MELANOMA_SKIN	Malignant melanoma of skin	Alpha-ketoglutaramate levels	Inverse variance weighted	21.557	18	0.252249
GCST90199886	finn-b-C3_MELANOMA_SKIN	Malignant melanoma of skin	3-methylglutaconate levels	MR Egger	17.6803	19	0.543878
GCST90199886	finn-b-C3_MELANOMA_SKIN	Malignant melanoma of skin	3-methylglutaconate levels	Inverse variance weighted	19.6641	20	0.479109
GCST90199887	finn-b-C3_MELANOMA_SKIN	Malignant melanoma of skin	(16 or 17)-methylstearate (a19:0 or i19:0) levels	MR Egger	12.2209	18	0.835624
GCST90199887	finn-b-C3_MELANOMA_SKIN	Malignant melanoma of skin	(16 or 17)-methylstearate (a19:0 or i19:0) levels	Inverse variance weighted	12.5012	19	0.863097
GCST90199888	finn-b-C3_MELANOMA_SKIN	Malignant melanoma of skin	Cinnamoylglycine levels	MR Egger	38.2114	31	0.174531
GCST90199888	finn-b-C3_MELANOMA_SKIN	Malignant melanoma of skin	Cinnamoylglycine levels	Inverse variance weighted	38.8663	32	0.187899
GCST90199889	finn-b-C3_MELANOMA_SKIN	Malignant melanoma of skin	2R,3R-dihydroxybutyrate levels	MR Egger	29.6784	28	0.378752
GCST90199889	finn-b-C3_MELANOMA_SKIN	Malignant melanoma of skin	2R,3R-dihydroxybutyrate levels	Inverse variance weighted	29.8339	29	0.422332
GCST90199890	finn-b-C3_MELANOMA_SKIN	Malignant melanoma of skin	4-hydroxyglutamate levels	MR Egger	23.8647	23	0.411334
GCST90199890	finn-b-C3_MELANOMA_SKIN	Malignant melanoma of skin	4-hydroxyglutamate levels	Inverse variance weighted	24.4056	24	0.438611
GCST90199891	finn-b-C3_MELANOMA_SKIN	Malignant melanoma of skin	S-methylcysteine levels	MR Egger	31.4051	17	0.0178214
GCST90199891	finn-b-C3_MELANOMA_SKIN	Malignant melanoma of skin	S-methylcysteine levels	Inverse variance weighted	31.6066	18	0.0244647
GCST90199892	finn-b-C3_MELANOMA_SKIN	Malignant melanoma of skin	Isoursodeoxycholate levels	MR Egger	8.61401	18	0.968025
GCST90199892	finn-b-C3_MELANOMA_SKIN	Malignant melanoma of skin	Isoursodeoxycholate levels	Inverse variance weighted	13.0643	19	0.835264
GCST90199893	finn-b-C3_MELANOMA_SKIN	Malignant melanoma of skin	Cis-4-decenoate (10:1n6) levels	MR Egger	27.2758	19	0.0983921
GCST90199893	finn-b-C3_MELANOMA_SKIN	Malignant melanoma of skin	Cis-4-decenoate (10:1n6) levels	Inverse variance weighted	27.6496	20	0.117957
GCST90199894	finn-b-C3_MELANOMA_SKIN	Malignant melanoma of skin	4-oxo-retinoic acid levels	MR Egger	14.402	14	0.420209
GCST90199894	finn-b-C3_MELANOMA_SKIN	Malignant melanoma of skin	4-oxo-retinoic acid levels	Inverse variance weighted	14.9731	15	0.453356
GCST90199895	finn-b-C3_MELANOMA_SKIN	Malignant melanoma of skin	1-lignoceroyl-GPC (24:0) levels	MR Egger	10.1827	14	0.748706
GCST90199895	finn-b-C3_MELANOMA_SKIN	Malignant melanoma of skin	1-lignoceroyl-GPC (24:0) levels	Inverse variance weighted	13.7826	15	0.542074
GCST90199896	finn-b-C3_MELANOMA_SKIN	Malignant melanoma of skin	Sulfate levels	MR Egger	16.174	28	0.963173
GCST90199896	finn-b-C3_MELANOMA_SKIN	Malignant melanoma of skin	Sulfate levels	Inverse variance weighted	20.8507	29	0.86453
GCST90199897	finn-b-C3_MELANOMA_SKIN	Malignant melanoma of skin	4-hydroxy-2-oxoglutaric acid levels	MR Egger	23.6214	26	0.597602
GCST90199897	finn-b-C3_MELANOMA_SKIN	Malignant melanoma of skin	4-hydroxy-2-oxoglutaric acid levels	Inverse variance weighted	24.4912	27	0.602955
GCST90199898	finn-b-C3_MELANOMA_SKIN	Malignant melanoma of skin	Glycoursodeoxycholate levels	MR Egger	27.0517	22	0.209268
GCST90199898	finn-b-C3_MELANOMA_SKIN	Malignant melanoma of skin	Glycoursodeoxycholate levels	Inverse variance weighted	28.7346	23	0.189271
GCST90199899	finn-b-C3_MELANOMA_SKIN	Malignant melanoma of skin	1-(1-enyl-palmitoyl)-GPC (p-16:0) levels	MR Egger	15.3313	23	0.882369
GCST90199899	finn-b-C3_MELANOMA_SKIN	Malignant melanoma of skin	1-(1-enyl-palmitoyl)-GPC (p-16:0) levels	Inverse variance weighted	17.1242	24	0.843317
GCST90199900	finn-b-C3_MELANOMA_SKIN	Malignant melanoma of skin	Argininate levels	MR Egger	12.2484	25	0.984452
GCST90199900	finn-b-C3_MELANOMA_SKIN	Malignant melanoma of skin	Argininate levels	Inverse variance weighted	12.249	26	0.98968
GCST90199901	finn-b-C3_MELANOMA_SKIN	Malignant melanoma of skin	1-methyl-5-imidazoleacetate levels	MR Egger	25.7184	27	0.534268
GCST90199901	finn-b-C3_MELANOMA_SKIN	Malignant melanoma of skin	1-methyl-5-imidazoleacetate levels	Inverse variance weighted	25.7193	28	0.588471
GCST90199902	finn-b-C3_MELANOMA_SKIN	Malignant melanoma of skin	Hydantoin-5-propionate levels	MR Egger	15.0412	14	0.375347
GCST90199902	finn-b-C3_MELANOMA_SKIN	Malignant melanoma of skin	Hydantoin-5-propionate levels	Inverse variance weighted	15.0563	15	0.447372
GCST90199903	finn-b-C3_MELANOMA_SKIN	Malignant melanoma of skin	2-oxoarginine levels	MR Egger	19.2483	19	0.441012
GCST90199903	finn-b-C3_MELANOMA_SKIN	Malignant melanoma of skin	2-oxoarginine levels	Inverse variance weighted	19.9852	20	0.458853
GCST90199904	finn-b-C3_MELANOMA_SKIN	Malignant melanoma of skin	Pantoate levels	MR Egger	28.0638	24	0.257359
GCST90199904	finn-b-C3_MELANOMA_SKIN	Malignant melanoma of skin	Pantoate levels	Inverse variance weighted	28.0732	25	0.304494
GCST90199905	finn-b-C3_MELANOMA_SKIN	Malignant melanoma of skin	Formiminoglutamate levels	MR Egger	10.5121	22	0.981037
GCST90199905	finn-b-C3_MELANOMA_SKIN	Malignant melanoma of skin	Formiminoglutamate levels	Inverse variance weighted	11.5769	23	0.976493
GCST90199906	finn-b-C3_MELANOMA_SKIN	Malignant melanoma of skin	1-(1-enyl-palmitoyl)-GPE (p-16:0) levels	MR Egger	25.3836	20	0.187147
GCST90199906	finn-b-C3_MELANOMA_SKIN	Malignant melanoma of skin	1-(1-enyl-palmitoyl)-GPE (p-16:0) levels	Inverse variance weighted	25.4338	21	0.228863
GCST90199907	finn-b-C3_MELANOMA_SKIN	Malignant melanoma of skin	S-methylcysteine sulfoxide levels	MR Egger	23.8521	19	0.201888
GCST90199907	finn-b-C3_MELANOMA_SKIN	Malignant melanoma of skin	S-methylcysteine sulfoxide levels	Inverse variance weighted	24.0777	20	0.239016
GCST90199908	finn-b-C3_MELANOMA_SKIN	Malignant melanoma of skin	2-o-methylascorbic acid levels	MR Egger	28.3991	26	0.339105
GCST90199908	finn-b-C3_MELANOMA_SKIN	Malignant melanoma of skin	2-o-methylascorbic acid levels	Inverse variance weighted	29.367	27	0.343334
GCST90199909	finn-b-C3_MELANOMA_SKIN	Malignant melanoma of skin	Eicosanedioate (C20-DC) levels	MR Egger	6.35587	13	0.932237
GCST90199909	finn-b-C3_MELANOMA_SKIN	Malignant melanoma of skin	Eicosanedioate (C20-DC) levels	Inverse variance weighted	6.78351	14	0.942735
GCST90199910	finn-b-C3_MELANOMA_SKIN	Malignant melanoma of skin	1-(1-enyl-stearoyl)-GPE (p-18:0) levels	MR Egger	23.7934	22	0.358154
GCST90199910	finn-b-C3_MELANOMA_SKIN	Malignant melanoma of skin	1-(1-enyl-stearoyl)-GPE (p-18:0) levels	Inverse variance weighted	23.8313	23	0.413197
GCST90199911	finn-b-C3_MELANOMA_SKIN	Malignant melanoma of skin	Beta-citrylglutamate levels	MR Egger	32.8982	24	0.10624
GCST90199911	finn-b-C3_MELANOMA_SKIN	Malignant melanoma of skin	Beta-citrylglutamate levels	Inverse variance weighted	33.2242	25	0.125558
GCST90199912	finn-b-C3_MELANOMA_SKIN	Malignant melanoma of skin	N-oleoyltaurine levels	MR Egger	15.8762	19	0.66552
GCST90199912	finn-b-C3_MELANOMA_SKIN	Malignant melanoma of skin	N-oleoyltaurine levels	Inverse variance weighted	16.0422	20	0.714001
GCST90199913	finn-b-C3_MELANOMA_SKIN	Malignant melanoma of skin	Docosadioate (C22-DC) levels	MR Egger	19.0694	23	0.697189
GCST90199913	finn-b-C3_MELANOMA_SKIN	Malignant melanoma of skin	Docosadioate (C22-DC) levels	Inverse variance weighted	19.2306	24	0.739583
GCST90199914	finn-b-C3_MELANOMA_SKIN	Malignant melanoma of skin	Oleoyl-linoleoyl-glycerol (18:1/18:2) [2] levels	MR Egger	22.7534	27	0.698185
GCST90199914	finn-b-C3_MELANOMA_SKIN	Malignant melanoma of skin	Oleoyl-linoleoyl-glycerol (18:1/18:2) [2] levels	Inverse variance weighted	25.889	28	0.579149
GCST90199915	finn-b-C3_MELANOMA_SKIN	Malignant melanoma of skin	Imidazole propionate levels	MR Egger	15.1145	22	0.857279
GCST90199915	finn-b-C3_MELANOMA_SKIN	Malignant melanoma of skin	Imidazole propionate levels	Inverse variance weighted	15.7301	23	0.866577
GCST90199916	finn-b-C3_MELANOMA_SKIN	Malignant melanoma of skin	Carnitine C18:2 levels	MR Egger	34.5703	27	0.150087
GCST90199916	finn-b-C3_MELANOMA_SKIN	Malignant melanoma of skin	Carnitine C18:2 levels	Inverse variance weighted	35.0485	28	0.168459
GCST90199917	finn-b-C3_MELANOMA_SKIN	Malignant melanoma of skin	Pregnanediol-3-glucuronide levels	MR Egger	32.4059	33	0.496518
GCST90199917	finn-b-C3_MELANOMA_SKIN	Malignant melanoma of skin	Pregnanediol-3-glucuronide levels	Inverse variance weighted	32.7696	34	0.527842
GCST90199918	finn-b-C3_MELANOMA_SKIN	Malignant melanoma of skin	Carboxyethyl-gaba levels	MR Egger	13.2267	18	0.777932
GCST90199918	finn-b-C3_MELANOMA_SKIN	Malignant melanoma of skin	Carboxyethyl-gaba levels	Inverse variance weighted	15.2296	19	0.707895
GCST90199919	finn-b-C3_MELANOMA_SKIN	Malignant melanoma of skin	Alliin levels	MR Egger	12.0531	17	0.79691
GCST90199919	finn-b-C3_MELANOMA_SKIN	Malignant melanoma of skin	Alliin levels	Inverse variance weighted	12.2479	18	0.834179
GCST90199920	finn-b-C3_MELANOMA_SKIN	Malignant melanoma of skin	Trimethylamine n-oxide levels	MR Egger	13.5911	13	0.403258
GCST90199920	finn-b-C3_MELANOMA_SKIN	Malignant melanoma of skin	Trimethylamine n-oxide levels	Inverse variance weighted	13.6819	14	0.473665
GCST90199921	finn-b-C3_MELANOMA_SKIN	Malignant melanoma of skin	Dihydroferulate levels	MR Egger	15.1145	11	0.177314
GCST90199921	finn-b-C3_MELANOMA_SKIN	Malignant melanoma of skin	Dihydroferulate levels	Inverse variance weighted	15.9527	12	0.193412
GCST90199922	finn-b-C3_MELANOMA_SKIN	Malignant melanoma of skin	Prolylglycine levels	MR Egger	34.0026	27	0.165973
GCST90199922	finn-b-C3_MELANOMA_SKIN	Malignant melanoma of skin	Prolylglycine levels	Inverse variance weighted	34.0784	28	0.198303
GCST90199923	finn-b-C3_MELANOMA_SKIN	Malignant melanoma of skin	N-palmitoylglycine levels	MR Egger	11.8243	18	0.856177
GCST90199923	finn-b-C3_MELANOMA_SKIN	Malignant melanoma of skin	N-palmitoylglycine levels	Inverse variance weighted	13.6703	19	0.802562
GCST90199924	finn-b-C3_MELANOMA_SKIN	Malignant melanoma of skin	N-methyltaurine levels	MR Egger	21.5243	26	0.714419
GCST90199924	finn-b-C3_MELANOMA_SKIN	Malignant melanoma of skin	N-methyltaurine levels	Inverse variance weighted	21.5801	27	0.758395
GCST90199925	finn-b-C3_MELANOMA_SKIN	Malignant melanoma of skin	Succinimide levels	MR Egger	8.63391	19	0.979078
GCST90199925	finn-b-C3_MELANOMA_SKIN	Malignant melanoma of skin	Succinimide levels	Inverse variance weighted	8.98821	20	0.983043
GCST90199926	finn-b-C3_MELANOMA_SKIN	Malignant melanoma of skin	N-acetylcarnosine levels	MR Egger	16.0392	25	0.913655
GCST90199926	finn-b-C3_MELANOMA_SKIN	Malignant melanoma of skin	N-acetylcarnosine levels	Inverse variance weighted	16.0789	26	0.934287
GCST90199927	finn-b-C3_MELANOMA_SKIN	Malignant melanoma of skin	Histidine betaine (hercynine) levels	MR Egger	7.73971	14	0.902441
GCST90199927	finn-b-C3_MELANOMA_SKIN	Malignant melanoma of skin	Histidine betaine (hercynine) levels	Inverse variance weighted	7.74694	15	0.933527
GCST90199928	finn-b-C3_MELANOMA_SKIN	Malignant melanoma of skin	2-stearoyl-GPE (18:0) levels	MR Egger	27.7791	29	0.529744
GCST90199928	finn-b-C3_MELANOMA_SKIN	Malignant melanoma of skin	2-stearoyl-GPE (18:0) levels	Inverse variance weighted	28.3411	30	0.552367
GCST90199929	finn-b-C3_MELANOMA_SKIN	Malignant melanoma of skin	Margaroylcarnitine (C17) levels	MR Egger	23.5644	24	0.486718
GCST90199929	finn-b-C3_MELANOMA_SKIN	Malignant melanoma of skin	Margaroylcarnitine (C17) levels	Inverse variance weighted	24.1707	25	0.50953
GCST90199930	finn-b-C3_MELANOMA_SKIN	Malignant melanoma of skin	(R)-3-hydroxybutyrylcarnitine levels	MR Egger	23.2495	22	0.387756
GCST90199930	finn-b-C3_MELANOMA_SKIN	Malignant melanoma of skin	(R)-3-hydroxybutyrylcarnitine levels	Inverse variance weighted	25.6144	23	0.319404
GCST90199931	finn-b-C3_MELANOMA_SKIN	Malignant melanoma of skin	Lanthionine levels	MR Egger	28.6716	26	0.326225
GCST90199931	finn-b-C3_MELANOMA_SKIN	Malignant melanoma of skin	Lanthionine levels	Inverse variance weighted	28.9646	27	0.362616
GCST90199932	finn-b-C3_MELANOMA_SKIN	Malignant melanoma of skin	Mannonate levels	MR Egger	21.8867	20	0.346692
GCST90199932	finn-b-C3_MELANOMA_SKIN	Malignant melanoma of skin	Mannonate levels	Inverse variance weighted	23.6638	21	0.309634
GCST90199933	finn-b-C3_MELANOMA_SKIN	Malignant melanoma of skin	3b-hydroxy-5-cholenoic acid levels	MR Egger	36.3303	28	0.134377
GCST90199933	finn-b-C3_MELANOMA_SKIN	Malignant melanoma of skin	3b-hydroxy-5-cholenoic acid levels	Inverse variance weighted	37.3627	29	0.137172
GCST90199934	finn-b-C3_MELANOMA_SKIN	Malignant melanoma of skin	2-hydroxydecanoate levels	MR Egger	13.7147	17	0.687187
GCST90199934	finn-b-C3_MELANOMA_SKIN	Malignant melanoma of skin	2-hydroxydecanoate levels	Inverse variance weighted	14.1197	18	0.721257
GCST90199935	finn-b-C3_MELANOMA_SKIN	Malignant melanoma of skin	Glycohyocholate levels	MR Egger	20.9292	16	0.181249
GCST90199935	finn-b-C3_MELANOMA_SKIN	Malignant melanoma of skin	Glycohyocholate levels	Inverse variance weighted	21.2476	17	0.21541
GCST90199936	finn-b-C3_MELANOMA_SKIN	Malignant melanoma of skin	3-methyl catechol sulfate (2) levels	MR Egger	32.1272	23	0.0975264
GCST90199936	finn-b-C3_MELANOMA_SKIN	Malignant melanoma of skin	3-methyl catechol sulfate (2) levels	Inverse variance weighted	32.2846	24	0.12009
GCST90199937	finn-b-C3_MELANOMA_SKIN	Malignant melanoma of skin	2-aminooctanoate levels	MR Egger	17.6636	25	0.856335
GCST90199937	finn-b-C3_MELANOMA_SKIN	Malignant melanoma of skin	2-aminooctanoate levels	Inverse variance weighted	17.6747	26	0.887285
GCST90199938	finn-b-C3_MELANOMA_SKIN	Malignant melanoma of skin	3-methyl catechol sulfate (1) levels	MR Egger	34.7251	25	0.0932962
GCST90199938	finn-b-C3_MELANOMA_SKIN	Malignant melanoma of skin	3-methyl catechol sulfate (1) levels	Inverse variance weighted	35.6324	26	0.0986392
GCST90199939	finn-b-C3_MELANOMA_SKIN	Malignant melanoma of skin	4-methylcatechol sulfate levels	MR Egger	26.0715	19	0.128208
GCST90199939	finn-b-C3_MELANOMA_SKIN	Malignant melanoma of skin	4-methylcatechol sulfate levels	Inverse variance weighted	29.2149	20	0.0836129
GCST90199940	finn-b-C3_MELANOMA_SKIN	Malignant melanoma of skin	Guaiacol sulfate levels	MR Egger	17.3238	22	0.745242
GCST90199940	finn-b-C3_MELANOMA_SKIN	Malignant melanoma of skin	Guaiacol sulfate levels	Inverse variance weighted	18.0966	23	0.752231
GCST90199941	finn-b-C3_MELANOMA_SKIN	Malignant melanoma of skin	Gamma-CEHC glucuronide levels	MR Egger	20.6738	29	0.870755
GCST90199941	finn-b-C3_MELANOMA_SKIN	Malignant melanoma of skin	Gamma-CEHC glucuronide levels	Inverse variance weighted	20.8384	30	0.892873
GCST90199942	finn-b-C3_MELANOMA_SKIN	Malignant melanoma of skin	Dimethyl sulfone levels	MR Egger	20.5323	20	0.425108
GCST90199942	finn-b-C3_MELANOMA_SKIN	Malignant melanoma of skin	Dimethyl sulfone levels	Inverse variance weighted	20.7254	21	0.475823
GCST90199943	finn-b-C3_MELANOMA_SKIN	Malignant melanoma of skin	2-piperidinone levels	MR Egger	15.6641	20	0.737231
GCST90199943	finn-b-C3_MELANOMA_SKIN	Malignant melanoma of skin	2-piperidinone levels	Inverse variance weighted	16.1139	21	0.763218
GCST90199944	finn-b-C3_MELANOMA_SKIN	Malignant melanoma of skin	Indolin-2-one levels	MR Egger	13.099	15	0.594648
GCST90199944	finn-b-C3_MELANOMA_SKIN	Malignant melanoma of skin	Indolin-2-one levels	Inverse variance weighted	13.375	16	0.645166
GCST90199945	finn-b-C3_MELANOMA_SKIN	Malignant melanoma of skin	Sphingomyelin (d18:1/14:0, d16:1/16:0) levels	MR Egger	25.6703	27	0.536954
GCST90199945	finn-b-C3_MELANOMA_SKIN	Malignant melanoma of skin	Sphingomyelin (d18:1/14:0, d16:1/16:0) levels	Inverse variance weighted	26.7008	28	0.534579
GCST90199946	finn-b-C3_MELANOMA_SKIN	Malignant melanoma of skin	3-acetylphenol sulfate levels	MR Egger	17.4417	18	0.492962
GCST90199946	finn-b-C3_MELANOMA_SKIN	Malignant melanoma of skin	3-acetylphenol sulfate levels	Inverse variance weighted	17.4425	19	0.559918
GCST90199947	finn-b-C3_MELANOMA_SKIN	Malignant melanoma of skin	Sphingomyelin (d18:2/16:0, d18:1/16:1) levels	MR Egger	17.7282	22	0.721977
GCST90199947	finn-b-C3_MELANOMA_SKIN	Malignant melanoma of skin	Sphingomyelin (d18:2/16:0, d18:1/16:1) levels	Inverse variance weighted	17.8971	23	0.763048
GCST90199948	finn-b-C3_MELANOMA_SKIN	Malignant melanoma of skin	S-allylcysteine levels	MR Egger	14.9787	17	0.597017
GCST90199948	finn-b-C3_MELANOMA_SKIN	Malignant melanoma of skin	S-allylcysteine levels	Inverse variance weighted	18.1929	18	0.443014
GCST90199949	finn-b-C3_MELANOMA_SKIN	Malignant melanoma of skin	6-oxopiperidine-2-carboxylate levels	MR Egger	20.4456	24	0.671176
GCST90199949	finn-b-C3_MELANOMA_SKIN	Malignant melanoma of skin	6-oxopiperidine-2-carboxylate levels	Inverse variance weighted	20.9756	25	0.693967
GCST90199950	finn-b-C3_MELANOMA_SKIN	Malignant melanoma of skin	2-aminophenol sulfate levels	MR Egger	22.3616	32	0.897432
GCST90199950	finn-b-C3_MELANOMA_SKIN	Malignant melanoma of skin	2-aminophenol sulfate levels	Inverse variance weighted	22.4286	33	0.91762
GCST90199951	finn-b-C3_MELANOMA_SKIN	Malignant melanoma of skin	N-acetylalliin levels	MR Egger	16.1513	26	0.932494
GCST90199951	finn-b-C3_MELANOMA_SKIN	Malignant melanoma of skin	N-acetylalliin levels	Inverse variance weighted	18.3337	27	0.892989
GCST90199952	finn-b-C3_MELANOMA_SKIN	Malignant melanoma of skin	2-aminoheptanoate levels	MR Egger	27.0284	22	0.210149
GCST90199952	finn-b-C3_MELANOMA_SKIN	Malignant melanoma of skin	2-aminoheptanoate levels	Inverse variance weighted	30.4035	23	0.138166
GCST90199953	finn-b-C3_MELANOMA_SKIN	Malignant melanoma of skin	3-methoxytyramine sulfate levels	MR Egger	24.663	17	0.102511
GCST90199953	finn-b-C3_MELANOMA_SKIN	Malignant melanoma of skin	3-methoxytyramine sulfate levels	Inverse variance weighted	26.5119	18	0.088617
GCST90199954	finn-b-C3_MELANOMA_SKIN	Malignant melanoma of skin	N2,N5-diacetylornithine levels	MR Egger	28.264	25	0.295844
GCST90199954	finn-b-C3_MELANOMA_SKIN	Malignant melanoma of skin	N2,N5-diacetylornithine levels	Inverse variance weighted	28.477	26	0.335396
GCST90199955	finn-b-C3_MELANOMA_SKIN	Malignant melanoma of skin	Ferulic acid 4-sulfate levels	MR Egger	29.8507	31	0.525018
GCST90199955	finn-b-C3_MELANOMA_SKIN	Malignant melanoma of skin	Ferulic acid 4-sulfate levels	Inverse variance weighted	29.9055	32	0.572931
GCST90199956	finn-b-C3_MELANOMA_SKIN	Malignant melanoma of skin	1H-indole-7-acetic acid levels	MR Egger	27.237	27	0.451064
GCST90199956	finn-b-C3_MELANOMA_SKIN	Malignant melanoma of skin	1H-indole-7-acetic acid levels	Inverse variance weighted	28.4697	28	0.439776
GCST90199957	finn-b-C3_MELANOMA_SKIN	Malignant melanoma of skin	3-(3-hydroxyphenyl)propionate sulfate levels	MR Egger	23.5319	18	0.170968
GCST90199957	finn-b-C3_MELANOMA_SKIN	Malignant melanoma of skin	3-(3-hydroxyphenyl)propionate sulfate levels	Inverse variance weighted	23.6416	19	0.210261
GCST90199958	finn-b-C3_MELANOMA_SKIN	Malignant melanoma of skin	1-linolenoyl-GPC (18:3) levels	MR Egger	33.4626	28	0.219126
GCST90199958	finn-b-C3_MELANOMA_SKIN	Malignant melanoma of skin	1-linolenoyl-GPC (18:3) levels	Inverse variance weighted	36.2419	29	0.166624
GCST90199959	finn-b-C3_MELANOMA_SKIN	Malignant melanoma of skin	O-sulfo-l-tyrosine levels	MR Egger	10.647	24	0.991315
GCST90199959	finn-b-C3_MELANOMA_SKIN	Malignant melanoma of skin	O-sulfo-l-tyrosine levels	Inverse variance weighted	11.1859	25	0.991992
GCST90199960	finn-b-C3_MELANOMA_SKIN	Malignant melanoma of skin	N-formylanthranilic acid levels	MR Egger	20.625	22	0.544004
GCST90199960	finn-b-C3_MELANOMA_SKIN	Malignant melanoma of skin	N-formylanthranilic acid levels	Inverse variance weighted	21.7339	23	0.536362
GCST90199961	finn-b-C3_MELANOMA_SKIN	Malignant melanoma of skin	Methionine sulfone levels	MR Egger	38.4504	34	0.274951
GCST90199961	finn-b-C3_MELANOMA_SKIN	Malignant melanoma of skin	Methionine sulfone levels	Inverse variance weighted	39.32	35	0.282476
GCST90199962	finn-b-C3_MELANOMA_SKIN	Malignant melanoma of skin	Acisoga levels	MR Egger	14.3335	22	0.889223
GCST90199962	finn-b-C3_MELANOMA_SKIN	Malignant melanoma of skin	Acisoga levels	Inverse variance weighted	16.0046	23	0.855073
GCST90199963	finn-b-C3_MELANOMA_SKIN	Malignant melanoma of skin	17alpha-hydroxypregnanolone glucuronide levels	MR Egger	32.4799	31	0.393771
GCST90199963	finn-b-C3_MELANOMA_SKIN	Malignant melanoma of skin	17alpha-hydroxypregnanolone glucuronide levels	Inverse variance weighted	33.1296	32	0.411852
GCST90199964	finn-b-C3_MELANOMA_SKIN	Malignant melanoma of skin	Etiocholanolone glucuronide levels	MR Egger	20.7368	20	0.41277
GCST90199964	finn-b-C3_MELANOMA_SKIN	Malignant melanoma of skin	Etiocholanolone glucuronide levels	Inverse variance weighted	20.7398	21	0.474929
GCST90199965	finn-b-C3_MELANOMA_SKIN	Malignant melanoma of skin	Fructosyllysine levels	MR Egger	24.8048	25	0.473357
GCST90199965	finn-b-C3_MELANOMA_SKIN	Malignant melanoma of skin	Fructosyllysine levels	Inverse variance weighted	26.5386	26	0.433826
GCST90199966	finn-b-C3_MELANOMA_SKIN	Malignant melanoma of skin	1-(1-enyl-oleoyl)-GPE (p-18:1) levels	MR Egger	10.1399	16	0.859223
GCST90199966	finn-b-C3_MELANOMA_SKIN	Malignant melanoma of skin	1-(1-enyl-oleoyl)-GPE (p-18:1) levels	Inverse variance weighted	11.2128	17	0.845288
GCST90199967	finn-b-C3_MELANOMA_SKIN	Malignant melanoma of skin	N-acetyltaurine levels	MR Egger	15.8977	18	0.599688
GCST90199967	finn-b-C3_MELANOMA_SKIN	Malignant melanoma of skin	N-acetyltaurine levels	Inverse variance weighted	15.9091	19	0.663337
GCST90199968	finn-b-C3_MELANOMA_SKIN	Malignant melanoma of skin	1-palmitoyl-GPG (16:0) levels	MR Egger	14.8014	22	0.870618
GCST90199968	finn-b-C3_MELANOMA_SKIN	Malignant melanoma of skin	1-palmitoyl-GPG (16:0) levels	Inverse variance weighted	17.1111	23	0.803766
GCST90199969	finn-b-C3_MELANOMA_SKIN	Malignant melanoma of skin	1-oleoyl-GPG (18:1) levels	MR Egger	18.3473	24	0.785845
GCST90199969	finn-b-C3_MELANOMA_SKIN	Malignant melanoma of skin	1-oleoyl-GPG (18:1) levels	Inverse variance weighted	20.5294	25	0.718532
GCST90199970	finn-b-C3_MELANOMA_SKIN	Malignant melanoma of skin	Octadecenedioylcarnitine (C18:1-DC) levels	MR Egger	13.308	14	0.502431
GCST90199970	finn-b-C3_MELANOMA_SKIN	Malignant melanoma of skin	Octadecenedioylcarnitine (C18:1-DC) levels	Inverse variance weighted	16.6165	15	0.342304
GCST90199971	finn-b-C3_MELANOMA_SKIN	Malignant melanoma of skin	3-methylglutarylcarnitine (2) levels	MR Egger	31.4428	27	0.253347
GCST90199971	finn-b-C3_MELANOMA_SKIN	Malignant melanoma of skin	3-methylglutarylcarnitine (2) levels	Inverse variance weighted	32.8745	28	0.240395
GCST90199972	finn-b-C3_MELANOMA_SKIN	Malignant melanoma of skin	Sphingomyelin (d18:1/24:1, d18:2/24:0) levels	MR Egger	22.0227	17	0.183848
GCST90199972	finn-b-C3_MELANOMA_SKIN	Malignant melanoma of skin	Sphingomyelin (d18:1/24:1, d18:2/24:0) levels	Inverse variance weighted	22.0831	18	0.228315
GCST90199973	finn-b-C3_MELANOMA_SKIN	Malignant melanoma of skin	Methyl glucopyranoside (alpha + beta) levels	MR Egger	32.0415	25	0.156814
GCST90199973	finn-b-C3_MELANOMA_SKIN	Malignant melanoma of skin	Methyl glucopyranoside (alpha + beta) levels	Inverse variance weighted	32.7002	26	0.170975
GCST90199974	finn-b-C3_MELANOMA_SKIN	Malignant melanoma of skin	9-hydroxystearate levels	MR Egger	26.8328	23	0.263148
GCST90199974	finn-b-C3_MELANOMA_SKIN	Malignant melanoma of skin	9-hydroxystearate levels	Inverse variance weighted	26.919	24	0.308241
GCST90199975	finn-b-C3_MELANOMA_SKIN	Malignant melanoma of skin	Sphingomyelin (d18:2/14:0, d18:1/14:1) levels	MR Egger	8.94222	20	0.983567
GCST90199975	finn-b-C3_MELANOMA_SKIN	Malignant melanoma of skin	Sphingomyelin (d18:2/14:0, d18:1/14:1) levels	Inverse variance weighted	11.0979	21	0.960846
GCST90199976	finn-b-C3_MELANOMA_SKIN	Malignant melanoma of skin	1-dihomo-linolenylglycerol (20:3) levels	MR Egger	16.425	22	0.794247
GCST90199976	finn-b-C3_MELANOMA_SKIN	Malignant melanoma of skin	1-dihomo-linolenylglycerol (20:3) levels	Inverse variance weighted	16.8887	23	0.814678
GCST90199977	finn-b-C3_MELANOMA_SKIN	Malignant melanoma of skin	4-hydroxychlorothalonil levels	MR Egger	13.5116	21	0.88965
GCST90199977	finn-b-C3_MELANOMA_SKIN	Malignant melanoma of skin	4-hydroxychlorothalonil levels	Inverse variance weighted	13.5674	22	0.916119
GCST90199978	finn-b-C3_MELANOMA_SKIN	Malignant melanoma of skin	Vanillactate levels	MR Egger	16.7843	21	0.724096
GCST90199978	finn-b-C3_MELANOMA_SKIN	Malignant melanoma of skin	Vanillactate levels	Inverse variance weighted	16.8774	22	0.77009
GCST90199979	finn-b-C3_MELANOMA_SKIN	Malignant melanoma of skin	Carnitine C14:1 levels	MR Egger	36.7265	32	0.258986
GCST90199979	finn-b-C3_MELANOMA_SKIN	Malignant melanoma of skin	Carnitine C14:1 levels	Inverse variance weighted	38.9161	33	0.220717
GCST90199980	finn-b-C3_MELANOMA_SKIN	Malignant melanoma of skin	N-formylphenylalanine levels	MR Egger	26.2994	29	0.609446
GCST90199980	finn-b-C3_MELANOMA_SKIN	Malignant melanoma of skin	N-formylphenylalanine levels	Inverse variance weighted	26.3245	30	0.65847
GCST90199981	finn-b-C3_MELANOMA_SKIN	Malignant melanoma of skin	2-acetamidophenol sulfate levels	MR Egger	17.2272	20	0.638175
GCST90199981	finn-b-C3_MELANOMA_SKIN	Malignant melanoma of skin	2-acetamidophenol sulfate levels	Inverse variance weighted	18.6202	21	0.609489
GCST90199982	finn-b-C3_MELANOMA_SKIN	Malignant melanoma of skin	4-vinylguaiacol sulfate levels	MR Egger	22.386	17	0.170325
GCST90199982	finn-b-C3_MELANOMA_SKIN	Malignant melanoma of skin	4-vinylguaiacol sulfate levels	Inverse variance weighted	22.3907	18	0.215099
GCST90199983	finn-b-C3_MELANOMA_SKIN	Malignant melanoma of skin	5alpha-androstan-3alpha,17beta-diol monosulfate (2) levels	MR Egger	32.9062	31	0.373853
GCST90199983	finn-b-C3_MELANOMA_SKIN	Malignant melanoma of skin	5alpha-androstan-3alpha,17beta-diol monosulfate (2) levels	Inverse variance weighted	32.9763	32	0.419149
GCST90199984	finn-b-C3_MELANOMA_SKIN	Malignant melanoma of skin	Vanillic alcohol sulfate levels	MR Egger	22.6827	24	0.538588
GCST90199984	finn-b-C3_MELANOMA_SKIN	Malignant melanoma of skin	Vanillic alcohol sulfate levels	Inverse variance weighted	26.9669	25	0.35754
GCST90199985	finn-b-C3_MELANOMA_SKIN	Malignant melanoma of skin	Methyl-4-hydroxybenzoate sulfate levels	MR Egger	17.8687	19	0.531223
GCST90199985	finn-b-C3_MELANOMA_SKIN	Malignant melanoma of skin	Methyl-4-hydroxybenzoate sulfate levels	Inverse variance weighted	17.9258	20	0.592294
GCST90199986	finn-b-C3_MELANOMA_SKIN	Malignant melanoma of skin	Eugenol sulfate levels	MR Egger	16.4009	21	0.746718
GCST90199986	finn-b-C3_MELANOMA_SKIN	Malignant melanoma of skin	Eugenol sulfate levels	Inverse variance weighted	17.0071	22	0.762967
GCST90199987	finn-b-C3_MELANOMA_SKIN	Malignant melanoma of skin	2-methoxyresorcinol sulfate levels	MR Egger	23.3225	24	0.50083
GCST90199987	finn-b-C3_MELANOMA_SKIN	Malignant melanoma of skin	2-methoxyresorcinol sulfate levels	Inverse variance weighted	23.9329	25	0.523252
GCST90199988	finn-b-C3_MELANOMA_SKIN	Malignant melanoma of skin	Tyramine O-sulfate levels	MR Egger	19.7809	19	0.407869
GCST90199988	finn-b-C3_MELANOMA_SKIN	Malignant melanoma of skin	Tyramine O-sulfate levels	Inverse variance weighted	20.5349	20	0.424948
GCST90199989	finn-b-C3_MELANOMA_SKIN	Malignant melanoma of skin	4-methylguaiacol sulfate levels	MR Egger	22.4558	11	0.0210704
GCST90199989	finn-b-C3_MELANOMA_SKIN	Malignant melanoma of skin	4-methylguaiacol sulfate levels	Inverse variance weighted	22.7166	12	0.0302307
GCST90199990	finn-b-C3_MELANOMA_SKIN	Malignant melanoma of skin	3-hydroxypyridine sulfate levels	MR Egger	14.2601	22	0.891992
GCST90199990	finn-b-C3_MELANOMA_SKIN	Malignant melanoma of skin	3-hydroxypyridine sulfate levels	Inverse variance weighted	14.6223	23	0.907659
GCST90199991	finn-b-C3_MELANOMA_SKIN	Malignant melanoma of skin	Arabonate/xylonate levels	MR Egger	20.4958	23	0.611851
GCST90199991	finn-b-C3_MELANOMA_SKIN	Malignant melanoma of skin	Arabonate/xylonate levels	Inverse variance weighted	20.7293	24	0.654636
GCST90199992	finn-b-C3_MELANOMA_SKIN	Malignant melanoma of skin	Octadecanedioylcarnitine (C18-DC) levels	MR Egger	13.978	25	0.962115
GCST90199992	finn-b-C3_MELANOMA_SKIN	Malignant melanoma of skin	Octadecanedioylcarnitine (C18-DC) levels	Inverse variance weighted	15.6875	26	0.943431
GCST90199993	finn-b-C3_MELANOMA_SKIN	Malignant melanoma of skin	Phenylacetylcarnitine levels	MR Egger	23.0469	23	0.458035
GCST90199993	finn-b-C3_MELANOMA_SKIN	Malignant melanoma of skin	Phenylacetylcarnitine levels	Inverse variance weighted	25.4038	24	0.384089
GCST90199994	finn-b-C3_MELANOMA_SKIN	Malignant melanoma of skin	Ethylparaben sulfate levels	MR Egger	20.1886	14	0.124307
GCST90199994	finn-b-C3_MELANOMA_SKIN	Malignant melanoma of skin	Ethylparaben sulfate levels	Inverse variance weighted	20.7025	15	0.146607
GCST90199995	finn-b-C3_MELANOMA_SKIN	Malignant melanoma of skin	Sphingomyelin (d18:1/20:2, d18:2/20:1, d16:1/22:2) levels	MR Egger	20.7112	23	0.598717
GCST90199995	finn-b-C3_MELANOMA_SKIN	Malignant melanoma of skin	Sphingomyelin (d18:1/20:2, d18:2/20:1, d16:1/22:2) levels	Inverse variance weighted	21.8082	24	0.590715
GCST90199996	finn-b-C3_MELANOMA_SKIN	Malignant melanoma of skin	Sphingomyelin (d18:1/20:1, d18:2/20:0) levels	MR Egger	15.9185	26	0.938145
GCST90199996	finn-b-C3_MELANOMA_SKIN	Malignant melanoma of skin	Sphingomyelin (d18:1/20:1, d18:2/20:0) levels	Inverse variance weighted	16.4552	27	0.943707
GCST90199997	finn-b-C3_MELANOMA_SKIN	Malignant melanoma of skin	Behenoyl sphingomyelin (d18:1/22:0) levels	MR Egger	15.9337	16	0.4576
GCST90199997	finn-b-C3_MELANOMA_SKIN	Malignant melanoma of skin	Behenoyl sphingomyelin (d18:1/22:0) levels	Inverse variance weighted	16.6048	17	0.481437
GCST90199998	finn-b-C3_MELANOMA_SKIN	Malignant melanoma of skin	Propyl 4-hydroxybenzoate sulfate levels	MR Egger	11.8751	22	0.959904
GCST90199998	finn-b-C3_MELANOMA_SKIN	Malignant melanoma of skin	Propyl 4-hydroxybenzoate sulfate levels	Inverse variance weighted	12.314	23	0.965336
GCST90199999	finn-b-C3_MELANOMA_SKIN	Malignant melanoma of skin	4-methoxyphenol sulfate levels	MR Egger	13.0869	18	0.786388
GCST90199999	finn-b-C3_MELANOMA_SKIN	Malignant melanoma of skin	4-methoxyphenol sulfate levels	Inverse variance weighted	13.1556	19	0.830513
GCST90200000	finn-b-C3_MELANOMA_SKIN	Malignant melanoma of skin	Umbelliferone sulfate levels	MR Egger	25.2967	19	0.151007
GCST90200000	finn-b-C3_MELANOMA_SKIN	Malignant melanoma of skin	Umbelliferone sulfate levels	Inverse variance weighted	25.8102	20	0.172171
GCST90200001	finn-b-C3_MELANOMA_SKIN	Malignant melanoma of skin	Sphingomyelin (d18:1/20:0, d16:1/22:0) levels	MR Egger	26.0269	22	0.250528
GCST90200001	finn-b-C3_MELANOMA_SKIN	Malignant melanoma of skin	Sphingomyelin (d18:1/20:0, d16:1/22:0) levels	Inverse variance weighted	26.0269	23	0.299597
GCST90200002	finn-b-C3_MELANOMA_SKIN	Malignant melanoma of skin	6-hydroxyindole sulfate levels	MR Egger	17.6263	15	0.28282
GCST90200002	finn-b-C3_MELANOMA_SKIN	Malignant melanoma of skin	6-hydroxyindole sulfate levels	Inverse variance weighted	17.7876	16	0.336481
GCST90200003	finn-b-C3_MELANOMA_SKIN	Malignant melanoma of skin	P-cresol glucuronide levels	MR Egger	17.0389	21	0.708743
GCST90200003	finn-b-C3_MELANOMA_SKIN	Malignant melanoma of skin	P-cresol glucuronide levels	Inverse variance weighted	18.6988	22	0.663845
GCST90200004	finn-b-C3_MELANOMA_SKIN	Malignant melanoma of skin	N-carbamoylalanine levels	MR Egger	21.224	20	0.384057
GCST90200004	finn-b-C3_MELANOMA_SKIN	Malignant melanoma of skin	N-carbamoylalanine levels	Inverse variance weighted	21.3522	21	0.437625
GCST90200005	finn-b-C3_MELANOMA_SKIN	Malignant melanoma of skin	Citraconate/glutaconate levels	MR Egger	15.3726	23	0.880785
GCST90200005	finn-b-C3_MELANOMA_SKIN	Malignant melanoma of skin	Citraconate/glutaconate levels	Inverse variance weighted	15.5776	24	0.902715
GCST90200006	finn-b-C3_MELANOMA_SKIN	Malignant melanoma of skin	1,2,3-benzenetriol sulfate (2) levels	MR Egger	11.9638	20	0.917317
GCST90200006	finn-b-C3_MELANOMA_SKIN	Malignant melanoma of skin	1,2,3-benzenetriol sulfate (2) levels	Inverse variance weighted	12.9196	21	0.911413
GCST90200007	finn-b-C3_MELANOMA_SKIN	Malignant melanoma of skin	3-methoxycatechol sulfate (2) levels	MR Egger	19.0758	20	0.516902
GCST90200007	finn-b-C3_MELANOMA_SKIN	Malignant melanoma of skin	3-methoxycatechol sulfate (2) levels	Inverse variance weighted	19.2374	21	0.569916
GCST90200008	finn-b-C3_MELANOMA_SKIN	Malignant melanoma of skin	C-glycosyltryptophan levels	MR Egger	37.8815	29	0.124995
GCST90200008	finn-b-C3_MELANOMA_SKIN	Malignant melanoma of skin	C-glycosyltryptophan levels	Inverse variance weighted	41.3936	30	0.0805709
GCST90200009	finn-b-C3_MELANOMA_SKIN	Malignant melanoma of skin	3-methoxycatechol sulfate (1) levels	MR Egger	16.2659	20	0.699997
GCST90200009	finn-b-C3_MELANOMA_SKIN	Malignant melanoma of skin	3-methoxycatechol sulfate (1) levels	Inverse variance weighted	16.5171	21	0.739928
GCST90200010	finn-b-C3_MELANOMA_SKIN	Malignant melanoma of skin	Sphingomyelin (d18:1/22:1, d18:2/22:0, d16:1/24:1) levels	MR Egger	20.288	20	0.44005
GCST90200010	finn-b-C3_MELANOMA_SKIN	Malignant melanoma of skin	Sphingomyelin (d18:1/22:1, d18:2/22:0, d16:1/24:1) levels	Inverse variance weighted	21.2095	21	0.446214
GCST90200011	finn-b-C3_MELANOMA_SKIN	Malignant melanoma of skin	Arabitol/xylitol levels	MR Egger	39.9125	22	0.0110688
GCST90200011	finn-b-C3_MELANOMA_SKIN	Malignant melanoma of skin	Arabitol/xylitol levels	Inverse variance weighted	39.9879	23	0.015417
GCST90200012	finn-b-C3_MELANOMA_SKIN	Malignant melanoma of skin	3-hydroxyhexanoate levels	MR Egger	10.5185	17	0.880474
GCST90200012	finn-b-C3_MELANOMA_SKIN	Malignant melanoma of skin	3-hydroxyhexanoate levels	Inverse variance weighted	11.3598	18	0.878467
GCST90200013	finn-b-C3_MELANOMA_SKIN	Malignant melanoma of skin	Sphingomyelin (d18:1/22:2, d18:2/22:1, d16:1/24:2) levels	MR Egger	20.1468	17	0.266792
GCST90200013	finn-b-C3_MELANOMA_SKIN	Malignant melanoma of skin	Sphingomyelin (d18:1/22:2, d18:2/22:1, d16:1/24:2) levels	Inverse variance weighted	21.8319	18	0.239535
GCST90200014	finn-b-C3_MELANOMA_SKIN	Malignant melanoma of skin	3beta-hydroxy-5-cholestenoate levels	MR Egger	24.4084	25	0.495886
GCST90200014	finn-b-C3_MELANOMA_SKIN	Malignant melanoma of skin	3beta-hydroxy-5-cholestenoate levels	Inverse variance weighted	26.1072	26	0.457226
GCST90200015	finn-b-C3_MELANOMA_SKIN	Malignant melanoma of skin	N-acetylkynurenine (2) levels	MR Egger	11.3144	16	0.789675
GCST90200015	finn-b-C3_MELANOMA_SKIN	Malignant melanoma of skin	N-acetylkynurenine (2) levels	Inverse variance weighted	11.8044	17	0.811835
GCST90200016	finn-b-C3_MELANOMA_SKIN	Malignant melanoma of skin	Dopamine 4-sulfate levels	MR Egger	23.3298	22	0.383313
GCST90200016	finn-b-C3_MELANOMA_SKIN	Malignant melanoma of skin	Dopamine 4-sulfate levels	Inverse variance weighted	24.4394	23	0.37982
GCST90200017	finn-b-C3_MELANOMA_SKIN	Malignant melanoma of skin	Sphingomyelin (d17:1/16:0, d18:1/15:0, d16:1/17:0) levels	MR Egger	36.3331	28	0.134311
GCST90200017	finn-b-C3_MELANOMA_SKIN	Malignant melanoma of skin	Sphingomyelin (d17:1/16:0, d18:1/15:0, d16:1/17:0) levels	Inverse variance weighted	36.35	29	0.16359
GCST90200018	finn-b-C3_MELANOMA_SKIN	Malignant melanoma of skin	Adipoylcarnitine (C6-DC) levels	MR Egger	17.5677	21	0.676172
GCST90200018	finn-b-C3_MELANOMA_SKIN	Malignant melanoma of skin	Adipoylcarnitine (C6-DC) levels	Inverse variance weighted	17.6514	22	0.726446
GCST90200019	finn-b-C3_MELANOMA_SKIN	Malignant melanoma of skin	Dopamine 3-o-sulfate levels	MR Egger	36.4359	23	0.0372153
GCST90200019	finn-b-C3_MELANOMA_SKIN	Malignant melanoma of skin	Dopamine 3-o-sulfate levels	Inverse variance weighted	36.9855	24	0.0439061
GCST90200020	finn-b-C3_MELANOMA_SKIN	Malignant melanoma of skin	Lignoceroyl sphingomyelin (d18:1/24:0) levels	MR Egger	23.6008	23	0.426181
GCST90200020	finn-b-C3_MELANOMA_SKIN	Malignant melanoma of skin	Lignoceroyl sphingomyelin (d18:1/24:0) levels	Inverse variance weighted	26.8881	24	0.309695
GCST90200021	finn-b-C3_MELANOMA_SKIN	Malignant melanoma of skin	N-acetylglucosamine/n-acetylgalactosamine levels	MR Egger	24.56	15	0.0561735
GCST90200021	finn-b-C3_MELANOMA_SKIN	Malignant melanoma of skin	N-acetylglucosamine/n-acetylgalactosamine levels	Inverse variance weighted	26.5848	16	0.0463356
GCST90200022	finn-b-C3_MELANOMA_SKIN	Malignant melanoma of skin	Glycochenodeoxycholate 3-sulfate levels	MR Egger	37.333	27	0.0890176
GCST90200022	finn-b-C3_MELANOMA_SKIN	Malignant melanoma of skin	Glycochenodeoxycholate 3-sulfate levels	Inverse variance weighted	38.195	28	0.0947661
GCST90200023	finn-b-C3_MELANOMA_SKIN	Malignant melanoma of skin	Trans 3,4-methyleneheptanoate levels	MR Egger	21.7634	15	0.114161
GCST90200023	finn-b-C3_MELANOMA_SKIN	Malignant melanoma of skin	Trans 3,4-methyleneheptanoate levels	Inverse variance weighted	21.8103	16	0.149423
GCST90200024	finn-b-C3_MELANOMA_SKIN	Malignant melanoma of skin	Taurodeoxycholic acid 3-sulfate levels	MR Egger	20.405	20	0.432863
GCST90200024	finn-b-C3_MELANOMA_SKIN	Malignant melanoma of skin	Taurodeoxycholic acid 3-sulfate levels	Inverse variance weighted	20.7298	21	0.475545
GCST90200025	finn-b-C3_MELANOMA_SKIN	Malignant melanoma of skin	Phenol glucuronide levels	MR Egger	12.5333	21	0.924091
GCST90200025	finn-b-C3_MELANOMA_SKIN	Malignant melanoma of skin	Phenol glucuronide levels	Inverse variance weighted	12.5791	22	0.944239
GCST90200026	finn-b-C3_MELANOMA_SKIN	Malignant melanoma of skin	Glycodeoxycholate 3-sulfate levels	MR Egger	22.8768	29	0.782153
GCST90200026	finn-b-C3_MELANOMA_SKIN	Malignant melanoma of skin	Glycodeoxycholate 3-sulfate levels	Inverse variance weighted	23.3285	30	0.801519
GCST90200027	finn-b-C3_MELANOMA_SKIN	Malignant melanoma of skin	4-hydroxyphenylacetoylcarnitine levels	MR Egger	27.0258	25	0.354598
GCST90200027	finn-b-C3_MELANOMA_SKIN	Malignant melanoma of skin	4-hydroxyphenylacetoylcarnitine levels	Inverse variance weighted	30.1891	26	0.259851
GCST90200028	finn-b-C3_MELANOMA_SKIN	Malignant melanoma of skin	1-stearoyl-2-oleoyl-gpc (18:0/18:1) levels	MR Egger	35.6772	32	0.299503
GCST90200028	finn-b-C3_MELANOMA_SKIN	Malignant melanoma of skin	1-stearoyl-2-oleoyl-gpc (18:0/18:1) levels	Inverse variance weighted	37.365	33	0.27539
GCST90200029	finn-b-C3_MELANOMA_SKIN	Malignant melanoma of skin	Linoleoyl ethanolamide levels	MR Egger	19.0493	20	0.518624
GCST90200029	finn-b-C3_MELANOMA_SKIN	Malignant melanoma of skin	Linoleoyl ethanolamide levels	Inverse variance weighted	19.6034	21	0.54649
GCST90200030	finn-b-C3_MELANOMA_SKIN	Malignant melanoma of skin	1,2-dilinoleoyl-GPC (18:2/18:2) levels	MR Egger	20.3951	15	0.157296
GCST90200030	finn-b-C3_MELANOMA_SKIN	Malignant melanoma of skin	1,2-dilinoleoyl-GPC (18:2/18:2) levels	Inverse variance weighted	29.1413	16	0.0230008
GCST90200031	finn-b-C3_MELANOMA_SKIN	Malignant melanoma of skin	Nonanoylcarnitine (C9) levels	MR Egger	17.2966	18	0.502811
GCST90200031	finn-b-C3_MELANOMA_SKIN	Malignant melanoma of skin	Nonanoylcarnitine (C9) levels	Inverse variance weighted	17.3733	19	0.564591
GCST90200032	finn-b-C3_MELANOMA_SKIN	Malignant melanoma of skin	2-hydroxybutyrate/2-hydroxyisobutyrate levels	MR Egger	17.14	15	0.310567
GCST90200032	finn-b-C3_MELANOMA_SKIN	Malignant melanoma of skin	2-hydroxybutyrate/2-hydroxyisobutyrate levels	Inverse variance weighted	18.2488	16	0.309531
GCST90200033	finn-b-C3_MELANOMA_SKIN	Malignant melanoma of skin	Sphingomyelin (d18:2/23:0, d18:1/23:1, d17:1/24:1) levels	MR Egger	19.8931	23	0.64835
GCST90200033	finn-b-C3_MELANOMA_SKIN	Malignant melanoma of skin	Sphingomyelin (d18:2/23:0, d18:1/23:1, d17:1/24:1) levels	Inverse variance weighted	20.177	24	0.686665
GCST90200034	finn-b-C3_MELANOMA_SKIN	Malignant melanoma of skin	Tricosanoyl sphingomyelin (d18:1/23:0) levels	MR Egger	15.68	26	0.943597
GCST90200034	finn-b-C3_MELANOMA_SKIN	Malignant melanoma of skin	Tricosanoyl sphingomyelin (d18:1/23:0) levels	Inverse variance weighted	15.7971	27	0.956706
GCST90200035	finn-b-C3_MELANOMA_SKIN	Malignant melanoma of skin	Palmitoyl dihydrosphingomyelin (d18:0/16:0) levels	MR Egger	28.5109	30	0.543382
GCST90200035	finn-b-C3_MELANOMA_SKIN	Malignant melanoma of skin	Palmitoyl dihydrosphingomyelin (d18:0/16:0) levels	Inverse variance weighted	31.2165	31	0.455343
GCST90200036	finn-b-C3_MELANOMA_SKIN	Malignant melanoma of skin	1-palmitoleoylglycerol (16:1) levels	MR Egger	21.1956	32	0.927294
GCST90200036	finn-b-C3_MELANOMA_SKIN	Malignant melanoma of skin	1-palmitoleoylglycerol (16:1) levels	Inverse variance weighted	21.8928	33	0.929961
GCST90200037	finn-b-C3_MELANOMA_SKIN	Malignant melanoma of skin	1-stearoyl-2-linoleoyl-gpc (18:0/18:2) levels	MR Egger	22.1627	20	0.331746
GCST90200037	finn-b-C3_MELANOMA_SKIN	Malignant melanoma of skin	1-stearoyl-2-linoleoyl-gpc (18:0/18:2) levels	Inverse variance weighted	22.163	21	0.39017
GCST90200038	finn-b-C3_MELANOMA_SKIN	Malignant melanoma of skin	1-palmitoyl-2-palmitoleoyl-gpc (16:0/16:1) levels	MR Egger	20.0662	22	0.578896
GCST90200038	finn-b-C3_MELANOMA_SKIN	Malignant melanoma of skin	1-palmitoyl-2-palmitoleoyl-gpc (16:0/16:1) levels	Inverse variance weighted	20.8259	23	0.591718
GCST90200039	finn-b-C3_MELANOMA_SKIN	Malignant melanoma of skin	1-stearoyl-2-linoleoyl-GPE (18:0/18:2) levels	MR Egger	18.5242	26	0.855877
GCST90200039	finn-b-C3_MELANOMA_SKIN	Malignant melanoma of skin	1-stearoyl-2-linoleoyl-GPE (18:0/18:2) levels	Inverse variance weighted	18.5928	27	0.884358
GCST90200040	finn-b-C3_MELANOMA_SKIN	Malignant melanoma of skin	Sphingomyelin (d18:2/24:1, d18:1/24:2) levels	MR Egger	30.6808	32	0.533262
GCST90200040	finn-b-C3_MELANOMA_SKIN	Malignant melanoma of skin	Sphingomyelin (d18:2/24:1, d18:1/24:2) levels	Inverse variance weighted	30.6932	33	0.582459
GCST90200041	finn-b-C3_MELANOMA_SKIN	Malignant melanoma of skin	1-palmitoyl-2-stearoyl-gpc (16:0/18:0) levels	MR Egger	28.8981	28	0.417709
GCST90200041	finn-b-C3_MELANOMA_SKIN	Malignant melanoma of skin	1-palmitoyl-2-stearoyl-gpc (16:0/18:0) levels	Inverse variance weighted	30.8297	29	0.373497
GCST90200042	finn-b-C3_MELANOMA_SKIN	Malignant melanoma of skin	Oleate/vaccenate (18:1) levels	MR Egger	18.341	22	0.685587
GCST90200042	finn-b-C3_MELANOMA_SKIN	Malignant melanoma of skin	Oleate/vaccenate (18:1) levels	Inverse variance weighted	19.6878	23	0.660665
GCST90200043	finn-b-C3_MELANOMA_SKIN	Malignant melanoma of skin	1-palmitoyl-2-docosahexaenoyl-gpc (16:0/22:6) levels	MR Egger	18.1888	21	0.637025
GCST90200043	finn-b-C3_MELANOMA_SKIN	Malignant melanoma of skin	1-palmitoyl-2-docosahexaenoyl-gpc (16:0/22:6) levels	Inverse variance weighted	18.5288	22	0.674218
GCST90200044	finn-b-C3_MELANOMA_SKIN	Malignant melanoma of skin	1-(1-enyl-stearoyl)-2-oleoyl-GPE (p-18:0/18:1) levels	MR Egger	25.4461	17	0.0851611
GCST90200044	finn-b-C3_MELANOMA_SKIN	Malignant melanoma of skin	1-(1-enyl-stearoyl)-2-oleoyl-GPE (p-18:0/18:1) levels	Inverse variance weighted	25.5831	18	0.109681
GCST90200045	finn-b-C3_MELANOMA_SKIN	Malignant melanoma of skin	1-stearoyl-2-arachidonoyl-GPE (18:0/20:4) levels	MR Egger	27.7562	29	0.530976
GCST90200045	finn-b-C3_MELANOMA_SKIN	Malignant melanoma of skin	1-stearoyl-2-arachidonoyl-GPE (18:0/20:4) levels	Inverse variance weighted	27.8733	30	0.57715
GCST90200046	finn-b-C3_MELANOMA_SKIN	Malignant melanoma of skin	1-stearoyl-2-docosahexaenoyl-gpc (18:0/22:6) levels	MR Egger	19.5754	25	0.768726
GCST90200046	finn-b-C3_MELANOMA_SKIN	Malignant melanoma of skin	1-stearoyl-2-docosahexaenoyl-gpc (18:0/22:6) levels	Inverse variance weighted	19.6185	26	0.809281
GCST90200047	finn-b-C3_MELANOMA_SKIN	Malignant melanoma of skin	Sphingomyelin (d18:1/17:0, d17:1/18:0, d19:1/16:0) levels	MR Egger	24.2755	25	0.503504
GCST90200047	finn-b-C3_MELANOMA_SKIN	Malignant melanoma of skin	Sphingomyelin (d18:1/17:0, d17:1/18:0, d19:1/16:0) levels	Inverse variance weighted	24.819	26	0.529237
GCST90200048	finn-b-C3_MELANOMA_SKIN	Malignant melanoma of skin	1-(1-enyl-palmitoyl)-2-arachidonoyl-GPE (p-16:0/20:4) levels	MR Egger	18.6095	20	0.547321
GCST90200048	finn-b-C3_MELANOMA_SKIN	Malignant melanoma of skin	1-(1-enyl-palmitoyl)-2-arachidonoyl-GPE (p-16:0/20:4) levels	Inverse variance weighted	18.7083	21	0.603844
GCST90200049	finn-b-C3_MELANOMA_SKIN	Malignant melanoma of skin	Myristoyl dihydrosphingomyelin (d18:0/14:0) levels	MR Egger	35.6332	29	0.184497
GCST90200049	finn-b-C3_MELANOMA_SKIN	Malignant melanoma of skin	Myristoyl dihydrosphingomyelin (d18:0/14:0) levels	Inverse variance weighted	36.1771	30	0.202336
GCST90200050	finn-b-C3_MELANOMA_SKIN	Malignant melanoma of skin	5-hydroxyindole sulfate levels	MR Egger	23.9037	16	0.0916295
GCST90200050	finn-b-C3_MELANOMA_SKIN	Malignant melanoma of skin	5-hydroxyindole sulfate levels	Inverse variance weighted	24.1148	17	0.116349
GCST90200051	finn-b-C3_MELANOMA_SKIN	Malignant melanoma of skin	1-palmitoyl-2-dihomo-linolenoyl-GPC (16:0/20:3n3 or 6) levels	MR Egger	31.5153	25	0.172521
GCST90200051	finn-b-C3_MELANOMA_SKIN	Malignant melanoma of skin	1-palmitoyl-2-dihomo-linolenoyl-GPC (16:0/20:3n3 or 6) levels	Inverse variance weighted	31.6212	26	0.205944
GCST90200052	finn-b-C3_MELANOMA_SKIN	Malignant melanoma of skin	1-(1-enyl-palmitoyl)-2-arachidonoyl-gpc (p-16:0/20:4) levels	MR Egger	28.6265	33	0.684754
GCST90200052	finn-b-C3_MELANOMA_SKIN	Malignant melanoma of skin	1-(1-enyl-palmitoyl)-2-arachidonoyl-gpc (p-16:0/20:4) levels	Inverse variance weighted	30.9624	34	0.617291
GCST90200053	finn-b-C3_MELANOMA_SKIN	Malignant melanoma of skin	Sphingomyelin (d18:1/21:0, d17:1/22:0, d16:1/23:0) levels	MR Egger	22.7412	17	0.157869
GCST90200053	finn-b-C3_MELANOMA_SKIN	Malignant melanoma of skin	Sphingomyelin (d18:1/21:0, d17:1/22:0, d16:1/23:0) levels	Inverse variance weighted	22.7412	18	0.200734
GCST90200054	finn-b-C3_MELANOMA_SKIN	Malignant melanoma of skin	1-palmitoyl-2-arachidonoyl-GPE (16:0/20:4) levels	MR Egger	11.3867	17	0.835771
GCST90200054	finn-b-C3_MELANOMA_SKIN	Malignant melanoma of skin	1-palmitoyl-2-arachidonoyl-GPE (16:0/20:4) levels	Inverse variance weighted	11.3876	18	0.877191
GCST90200055	finn-b-C3_MELANOMA_SKIN	Malignant melanoma of skin	Lactosyl-N-palmitoyl-sphingosine (d18:1/16:0) levels	MR Egger	19.1329	22	0.637107
GCST90200055	finn-b-C3_MELANOMA_SKIN	Malignant melanoma of skin	Lactosyl-N-palmitoyl-sphingosine (d18:1/16:0) levels	Inverse variance weighted	19.4375	23	0.675561
GCST90200056	finn-b-C3_MELANOMA_SKIN	Malignant melanoma of skin	Sphingomyelin (d18:0/18:0, d19:0/17:0) levels	MR Egger	23.812	27	0.640722
GCST90200056	finn-b-C3_MELANOMA_SKIN	Malignant melanoma of skin	Sphingomyelin (d18:0/18:0, d19:0/17:0) levels	Inverse variance weighted	24.3007	28	0.665568
GCST90200057	finn-b-C3_MELANOMA_SKIN	Malignant melanoma of skin	1-(1-enyl-palmitoyl)-2-oleoyl-gpc (p-16:0/18:1) levels	MR Egger	20.2798	22	0.56554
GCST90200057	finn-b-C3_MELANOMA_SKIN	Malignant melanoma of skin	1-(1-enyl-palmitoyl)-2-oleoyl-gpc (p-16:0/18:1) levels	Inverse variance weighted	20.4406	23	0.615207
GCST90200058	finn-b-C3_MELANOMA_SKIN	Malignant melanoma of skin	1-(1-enyl-stearoyl)-2-arachidonoyl-GPE (p-18:0/20:4) levels	MR Egger	28.7463	22	0.152247
GCST90200058	finn-b-C3_MELANOMA_SKIN	Malignant melanoma of skin	1-(1-enyl-stearoyl)-2-arachidonoyl-GPE (p-18:0/20:4) levels	Inverse variance weighted	31.8927	23	0.102396
GCST90200059	finn-b-C3_MELANOMA_SKIN	Malignant melanoma of skin	Behenoyl dihydrosphingomyelin (d18:0/22:0) levels	MR Egger	34.2723	36	0.550914
GCST90200059	finn-b-C3_MELANOMA_SKIN	Malignant melanoma of skin	Behenoyl dihydrosphingomyelin (d18:0/22:0) levels	Inverse variance weighted	37.529	37	0.444841
GCST90200060	finn-b-C3_MELANOMA_SKIN	Malignant melanoma of skin	1-(1-enyl-palmitoyl)-2-linoleoyl-GPC (p-16:0/18:2) levels	MR Egger	17.4057	19	0.562406
GCST90200060	finn-b-C3_MELANOMA_SKIN	Malignant melanoma of skin	1-(1-enyl-palmitoyl)-2-linoleoyl-GPC (p-16:0/18:2) levels	Inverse variance weighted	17.4073	20	0.62639
GCST90200061	finn-b-C3_MELANOMA_SKIN	Malignant melanoma of skin	1-(1-enyl-palmitoyl)-2-oleoyl-GPE (p-16:0/18:1) levels	MR Egger	32.4633	28	0.256071
GCST90200061	finn-b-C3_MELANOMA_SKIN	Malignant melanoma of skin	1-(1-enyl-palmitoyl)-2-oleoyl-GPE (p-16:0/18:1) levels	Inverse variance weighted	35.079	29	0.201956
GCST90200062	finn-b-C3_MELANOMA_SKIN	Malignant melanoma of skin	1-palmitoyl-2-arachidonoyl-GPI (16:0/20:4) levels	MR Egger	16.3934	22	0.795894
GCST90200062	finn-b-C3_MELANOMA_SKIN	Malignant melanoma of skin	1-palmitoyl-2-arachidonoyl-GPI (16:0/20:4) levels	Inverse variance weighted	16.3987	23	0.837679
GCST90200063	finn-b-C3_MELANOMA_SKIN	Malignant melanoma of skin	1-palmitoyl-2-docosahexaenoyl-GPE (16:0/22:6) levels	MR Egger	25.9015	16	0.0554294
GCST90200063	finn-b-C3_MELANOMA_SKIN	Malignant melanoma of skin	1-palmitoyl-2-docosahexaenoyl-GPE (16:0/22:6) levels	Inverse variance weighted	26.0064	17	0.0743445
GCST90200064	finn-b-C3_MELANOMA_SKIN	Malignant melanoma of skin	N-palmitoyl-sphinganine (d18:0/16:0) levels	MR Egger	17.3587	20	0.629572
GCST90200064	finn-b-C3_MELANOMA_SKIN	Malignant melanoma of skin	N-palmitoyl-sphinganine (d18:0/16:0) levels	Inverse variance weighted	18.1832	21	0.63738
GCST90200065	finn-b-C3_MELANOMA_SKIN	Malignant melanoma of skin	1-stearoyl-2-docosahexaenoyl-GPE (18:0/22:6) levels	MR Egger	26.4009	30	0.65452
GCST90200065	finn-b-C3_MELANOMA_SKIN	Malignant melanoma of skin	1-stearoyl-2-docosahexaenoyl-GPE (18:0/22:6) levels	Inverse variance weighted	27.9264	31	0.624962
GCST90200066	finn-b-C3_MELANOMA_SKIN	Malignant melanoma of skin	Gamma-tocopherol/beta-tocopherol levels	MR Egger	12.4919	22	0.946371
GCST90200066	finn-b-C3_MELANOMA_SKIN	Malignant melanoma of skin	Gamma-tocopherol/beta-tocopherol levels	Inverse variance weighted	13.789	23	0.932754
GCST90200067	finn-b-C3_MELANOMA_SKIN	Malignant melanoma of skin	1-stearoyl-2-linoleoyl-GPI (18:0/18:2) levels	MR Egger	28.3525	26	0.341333
GCST90200067	finn-b-C3_MELANOMA_SKIN	Malignant melanoma of skin	1-stearoyl-2-linoleoyl-GPI (18:0/18:2) levels	Inverse variance weighted	28.3632	27	0.392433
GCST90200068	finn-b-C3_MELANOMA_SKIN	Malignant melanoma of skin	1,2-dilinoleoyl-GPE (18:2/18:2) levels	MR Egger	19.3371	26	0.821887
GCST90200068	finn-b-C3_MELANOMA_SKIN	Malignant melanoma of skin	1,2-dilinoleoyl-GPE (18:2/18:2) levels	Inverse variance weighted	19.5146	27	0.850497
GCST90200069	finn-b-C3_MELANOMA_SKIN	Malignant melanoma of skin	Phenylacetylglutamate levels	MR Egger	16.2461	19	0.640803
GCST90200069	finn-b-C3_MELANOMA_SKIN	Malignant melanoma of skin	Phenylacetylglutamate levels	Inverse variance weighted	16.429	20	0.689676
GCST90200070	finn-b-C3_MELANOMA_SKIN	Malignant melanoma of skin	1-(1-enyl-palmitoyl)-2-palmitoleoyl-GPC (P-16:0/16:1) levels	MR Egger	23.1781	32	0.872607
GCST90200070	finn-b-C3_MELANOMA_SKIN	Malignant melanoma of skin	1-(1-enyl-palmitoyl)-2-palmitoleoyl-GPC (P-16:0/16:1) levels	Inverse variance weighted	24.044	33	0.872333
GCST90200071	finn-b-C3_MELANOMA_SKIN	Malignant melanoma of skin	Palmitoylcholine levels	MR Egger	10.5383	23	0.987424
GCST90200071	finn-b-C3_MELANOMA_SKIN	Malignant melanoma of skin	Palmitoylcholine levels	Inverse variance weighted	12.8704	24	0.968208
GCST90200072	finn-b-C3_MELANOMA_SKIN	Malignant melanoma of skin	Thioproline levels	MR Egger	16.7673	23	0.820513
GCST90200072	finn-b-C3_MELANOMA_SKIN	Malignant melanoma of skin	Thioproline levels	Inverse variance weighted	18.2832	24	0.789057
GCST90200073	finn-b-C3_MELANOMA_SKIN	Malignant melanoma of skin	1-linoleoyl-2-arachidonoyl-GPC (18:2/20:4n6) levels	MR Egger	24.2158	27	0.61832
GCST90200073	finn-b-C3_MELANOMA_SKIN	Malignant melanoma of skin	1-linoleoyl-2-arachidonoyl-GPC (18:2/20:4n6) levels	Inverse variance weighted	27.3839	28	0.497422
GCST90200074	finn-b-C3_MELANOMA_SKIN	Malignant melanoma of skin	1-linoleoyl-GPG (18:2) levels	MR Egger	23.113	21	0.337981
GCST90200074	finn-b-C3_MELANOMA_SKIN	Malignant melanoma of skin	1-linoleoyl-GPG (18:2) levels	Inverse variance weighted	23.4837	22	0.374861
GCST90200075	finn-b-C3_MELANOMA_SKIN	Malignant melanoma of skin	1-(1-enyl-palmitoyl)-2-linoleoyl-GPE (p-16:0/18:2) levels	MR Egger	24.7525	20	0.211064
GCST90200075	finn-b-C3_MELANOMA_SKIN	Malignant melanoma of skin	1-(1-enyl-palmitoyl)-2-linoleoyl-GPE (p-16:0/18:2) levels	Inverse variance weighted	24.8229	21	0.254914
GCST90200076	finn-b-C3_MELANOMA_SKIN	Malignant melanoma of skin	1-(1-enyl-stearoyl)-2-linoleoyl-GPE (p-18:0/18:2) levels	MR Egger	18.8437	19	0.466902
GCST90200076	finn-b-C3_MELANOMA_SKIN	Malignant melanoma of skin	1-(1-enyl-stearoyl)-2-linoleoyl-GPE (p-18:0/18:2) levels	Inverse variance weighted	19.5471	20	0.486561
GCST90200077	finn-b-C3_MELANOMA_SKIN	Malignant melanoma of skin	1-stearoyl-2-oleoyl-GPI (18:0/18:1) levels	MR Egger	40.2644	22	0.0100677
GCST90200077	finn-b-C3_MELANOMA_SKIN	Malignant melanoma of skin	1-stearoyl-2-oleoyl-GPI (18:0/18:1) levels	Inverse variance weighted	40.3092	23	0.0141868
GCST90200078	finn-b-C3_MELANOMA_SKIN	Malignant melanoma of skin	1-myristoyl-2-arachidonoyl-GPC (14:0/20:4) levels	MR Egger	17.2843	22	0.747479
GCST90200078	finn-b-C3_MELANOMA_SKIN	Malignant melanoma of skin	1-myristoyl-2-arachidonoyl-GPC (14:0/20:4) levels	Inverse variance weighted	17.3295	23	0.792775
GCST90200079	finn-b-C3_MELANOMA_SKIN	Malignant melanoma of skin	1-oleoyl-2-arachidonoyl-GPE (18:1/20:4) levels	MR Egger	28.833	26	0.31873
GCST90200079	finn-b-C3_MELANOMA_SKIN	Malignant melanoma of skin	1-oleoyl-2-arachidonoyl-GPE (18:1/20:4) levels	Inverse variance weighted	28.8331	27	0.369041
GCST90200080	finn-b-C3_MELANOMA_SKIN	Malignant melanoma of skin	1-palmitoyl-2-oleoyl-GPI (16:0/18:1) levels	MR Egger	25.7707	24	0.364899
GCST90200080	finn-b-C3_MELANOMA_SKIN	Malignant melanoma of skin	1-palmitoyl-2-oleoyl-GPI (16:0/18:1) levels	Inverse variance weighted	26.0427	25	0.405325
GCST90200081	finn-b-C3_MELANOMA_SKIN	Malignant melanoma of skin	1-oleoyl-2-docosahexaenoyl-GPC (18:1/22:6) levels	MR Egger	22.5277	30	0.834167
GCST90200081	finn-b-C3_MELANOMA_SKIN	Malignant melanoma of skin	1-oleoyl-2-docosahexaenoyl-GPC (18:1/22:6) levels	Inverse variance weighted	22.5472	31	0.865081
GCST90200082	finn-b-C3_MELANOMA_SKIN	Malignant melanoma of skin	1-oleoyl-2-linoleoyl-GPE (18:1/18:2) levels	MR Egger	16.511	29	0.969241
GCST90200082	finn-b-C3_MELANOMA_SKIN	Malignant melanoma of skin	1-oleoyl-2-linoleoyl-GPE (18:1/18:2) levels	Inverse variance weighted	18.504	30	0.949789
GCST90200083	finn-b-C3_MELANOMA_SKIN	Malignant melanoma of skin	1-(1-enyl-palmitoyl)-2-palmitoyl-GPC (P-16:0/16:0) levels	MR Egger	32.487	31	0.393436
GCST90200083	finn-b-C3_MELANOMA_SKIN	Malignant melanoma of skin	1-(1-enyl-palmitoyl)-2-palmitoyl-GPC (P-16:0/16:0) levels	Inverse variance weighted	34.1138	32	0.366313
GCST90200084	finn-b-C3_MELANOMA_SKIN	Malignant melanoma of skin	Oleoylcholine levels	MR Egger	14.3721	17	0.640608
GCST90200084	finn-b-C3_MELANOMA_SKIN	Malignant melanoma of skin	Oleoylcholine levels	Inverse variance weighted	14.3738	18	0.704419
GCST90200085	finn-b-C3_MELANOMA_SKIN	Malignant melanoma of skin	Glycosyl-N-palmitoyl-sphingosine (d18:1/16:0) levels	MR Egger	19.6208	20	0.481865
GCST90200085	finn-b-C3_MELANOMA_SKIN	Malignant melanoma of skin	Glycosyl-N-palmitoyl-sphingosine (d18:1/16:0) levels	Inverse variance weighted	19.6237	21	0.545197
GCST90200086	finn-b-C3_MELANOMA_SKIN	Malignant melanoma of skin	Arachidonoylcholine levels	MR Egger	13.4379	17	0.706416
GCST90200086	finn-b-C3_MELANOMA_SKIN	Malignant melanoma of skin	Arachidonoylcholine levels	Inverse variance weighted	13.5365	18	0.758766
GCST90200087	finn-b-C3_MELANOMA_SKIN	Malignant melanoma of skin	2-methylserine levels	MR Egger	21.908	23	0.525813
GCST90200087	finn-b-C3_MELANOMA_SKIN	Malignant melanoma of skin	2-methylserine levels	Inverse variance weighted	24.1179	24	0.454873
GCST90200088	finn-b-C3_MELANOMA_SKIN	Malignant melanoma of skin	(S)-3-hydroxybutyrylcarnitine levels	MR Egger	18.2793	17	0.371426
GCST90200088	finn-b-C3_MELANOMA_SKIN	Malignant melanoma of skin	(S)-3-hydroxybutyrylcarnitine levels	Inverse variance weighted	18.4385	18	0.427136
GCST90200089	finn-b-C3_MELANOMA_SKIN	Malignant melanoma of skin	Methylsuccinoylcarnitine levels	MR Egger	23.334	28	0.716149
GCST90200089	finn-b-C3_MELANOMA_SKIN	Malignant melanoma of skin	Methylsuccinoylcarnitine levels	Inverse variance weighted	23.3447	29	0.760539
GCST90200090	finn-b-C3_MELANOMA_SKIN	Malignant melanoma of skin	Dihomo-linolenoyl-choline levels	MR Egger	28.832	24	0.226517
GCST90200090	finn-b-C3_MELANOMA_SKIN	Malignant melanoma of skin	Dihomo-linolenoyl-choline levels	Inverse variance weighted	29.6635	25	0.237135
GCST90200091	finn-b-C3_MELANOMA_SKIN	Malignant melanoma of skin	Docosahexaenoylcholine levels	MR Egger	11.0019	18	0.894277
GCST90200091	finn-b-C3_MELANOMA_SKIN	Malignant melanoma of skin	Docosahexaenoylcholine levels	Inverse variance weighted	11.1485	19	0.918741
GCST90200092	finn-b-C3_MELANOMA_SKIN	Malignant melanoma of skin	Glycocholate glucuronide (1) levels	MR Egger	21.689	20	0.357623
GCST90200092	finn-b-C3_MELANOMA_SKIN	Malignant melanoma of skin	Glycocholate glucuronide (1) levels	Inverse variance weighted	21.786	21	0.411933
GCST90200093	finn-b-C3_MELANOMA_SKIN	Malignant melanoma of skin	Caffeic acid sulfate levels	MR Egger	30.0843	24	0.181973
GCST90200093	finn-b-C3_MELANOMA_SKIN	Malignant melanoma of skin	Caffeic acid sulfate levels	Inverse variance weighted	31.0688	25	0.18675
GCST90200094	finn-b-C3_MELANOMA_SKIN	Malignant melanoma of skin	Ascorbic acid 2-sulfate levels	MR Egger	35.7094	25	0.0761268
GCST90200094	finn-b-C3_MELANOMA_SKIN	Malignant melanoma of skin	Ascorbic acid 2-sulfate levels	Inverse variance weighted	35.7158	26	0.0970207
GCST90200095	finn-b-C3_MELANOMA_SKIN	Malignant melanoma of skin	1-linoleoyl-2-linolenoyl-GPC (18:2/18:3) levels	MR Egger	14.7378	17	0.61436
GCST90200095	finn-b-C3_MELANOMA_SKIN	Malignant melanoma of skin	1-linoleoyl-2-linolenoyl-GPC (18:2/18:3) levels	Inverse variance weighted	14.8587	18	0.671645
GCST90200096	finn-b-C3_MELANOMA_SKIN	Malignant melanoma of skin	Catechol glucuronide levels	MR Egger	24.4794	18	0.13994
GCST90200096	finn-b-C3_MELANOMA_SKIN	Malignant melanoma of skin	Catechol glucuronide levels	Inverse variance weighted	24.5221	19	0.176881
GCST90200097	finn-b-C3_MELANOMA_SKIN	Malignant melanoma of skin	Furaneol sulfate levels	MR Egger	12.6925	13	0.471837
GCST90200097	finn-b-C3_MELANOMA_SKIN	Malignant melanoma of skin	Furaneol sulfate levels	Inverse variance weighted	12.7342	14	0.547554
GCST90200098	finn-b-C3_MELANOMA_SKIN	Malignant melanoma of skin	Ceramide (d18:1/24:1) levels	MR Egger	11.6549	27	0.995508
GCST90200098	finn-b-C3_MELANOMA_SKIN	Malignant melanoma of skin	Ceramide (d18:1/24:1) levels	Inverse variance weighted	11.7391	28	0.997
GCST90200099	finn-b-C3_MELANOMA_SKIN	Malignant melanoma of skin	N-oleoylserine levels	MR Egger	9.02177	18	0.959236
GCST90200099	finn-b-C3_MELANOMA_SKIN	Malignant melanoma of skin	N-oleoylserine levels	Inverse variance weighted	10.0002	19	0.952942
GCST90200100	finn-b-C3_MELANOMA_SKIN	Malignant melanoma of skin	Perfluorooctanesulfonate (PFOS) levels	MR Egger	17.0681	22	0.759591
GCST90200100	finn-b-C3_MELANOMA_SKIN	Malignant melanoma of skin	Perfluorooctanesulfonate (PFOS) levels	Inverse variance weighted	17.0894	23	0.804842
GCST90200101	finn-b-C3_MELANOMA_SKIN	Malignant melanoma of skin	Pimeloylcarnitine/3-methyladipoylcarnitine (C7-DC) levels	MR Egger	21.7076	25	0.65257
GCST90200101	finn-b-C3_MELANOMA_SKIN	Malignant melanoma of skin	Pimeloylcarnitine/3-methyladipoylcarnitine (C7-DC) levels	Inverse variance weighted	22.5601	26	0.657696
GCST90200102	finn-b-C3_MELANOMA_SKIN	Malignant melanoma of skin	1-palmitoleoyl-2-linolenoyl-GPC (16:1/18:3) levels	MR Egger	24.6872	17	0.101933
GCST90200102	finn-b-C3_MELANOMA_SKIN	Malignant melanoma of skin	1-palmitoleoyl-2-linolenoyl-GPC (16:1/18:3) levels	Inverse variance weighted	26.7285	18	0.0842301
GCST90200103	finn-b-C3_MELANOMA_SKIN	Malignant melanoma of skin	Linoleoyl-arachidonoyl-glycerol (18:2/20:4) [1] levels	MR Egger	11.2723	18	0.882448
GCST90200103	finn-b-C3_MELANOMA_SKIN	Malignant melanoma of skin	Linoleoyl-arachidonoyl-glycerol (18:2/20:4) [1] levels	Inverse variance weighted	11.275	19	0.914242
GCST90200104	finn-b-C3_MELANOMA_SKIN	Malignant melanoma of skin	Hexadecadienoate (16:2n6) levels	MR Egger	10.3955	15	0.794153
GCST90200104	finn-b-C3_MELANOMA_SKIN	Malignant melanoma of skin	Hexadecadienoate (16:2n6) levels	Inverse variance weighted	10.5956	16	0.833733
GCST90200105	finn-b-C3_MELANOMA_SKIN	Malignant melanoma of skin	Glycosyl-N-behenoyl-sphingadienine (d18:2/22:0) levels	MR Egger	15.1341	25	0.938191
GCST90200105	finn-b-C3_MELANOMA_SKIN	Malignant melanoma of skin	Glycosyl-N-behenoyl-sphingadienine (d18:2/22:0) levels	Inverse variance weighted	15.5739	26	0.945916
GCST90200106	finn-b-C3_MELANOMA_SKIN	Malignant melanoma of skin	4-hydroxyphenylacetylglutamine levels	MR Egger	20.9454	24	0.641943
GCST90200106	finn-b-C3_MELANOMA_SKIN	Malignant melanoma of skin	4-hydroxyphenylacetylglutamine levels	Inverse variance weighted	23.4882	25	0.549076
GCST90200107	finn-b-C3_MELANOMA_SKIN	Malignant melanoma of skin	Gamma-glutamyl-alpha-lysine levels	MR Egger	34.4971	29	0.221529
GCST90200107	finn-b-C3_MELANOMA_SKIN	Malignant melanoma of skin	Gamma-glutamyl-alpha-lysine levels	Inverse variance weighted	34.5037	30	0.261147
GCST90200108	finn-b-C3_MELANOMA_SKIN	Malignant melanoma of skin	N-palmitoyl-sphingadienine (d18:2/16:0) levels	MR Egger	19.2085	17	0.316698
GCST90200108	finn-b-C3_MELANOMA_SKIN	Malignant melanoma of skin	N-palmitoyl-sphingadienine (d18:2/16:0) levels	Inverse variance weighted	29.7203	18	0.0402564
GCST90200109	finn-b-C3_MELANOMA_SKIN	Malignant melanoma of skin	Linoleoyl-arachidonoyl-glycerol (18:2/20:4) [2] levels	MR Egger	26.7569	33	0.770215
GCST90200109	finn-b-C3_MELANOMA_SKIN	Malignant melanoma of skin	Linoleoyl-arachidonoyl-glycerol (18:2/20:4) [2] levels	Inverse variance weighted	30.1616	34	0.656342
GCST90200110	finn-b-C3_MELANOMA_SKIN	Malignant melanoma of skin	Palmitoleoylcarnitine (C16:1) levels	MR Egger	14.4735	17	0.633345
GCST90200110	finn-b-C3_MELANOMA_SKIN	Malignant melanoma of skin	Palmitoleoylcarnitine (C16:1) levels	Inverse variance weighted	14.6637	18	0.684916
GCST90200111	finn-b-C3_MELANOMA_SKIN	Malignant melanoma of skin	N-stearoyl-sphingadienine (d18:2/18:0) levels	MR Egger	22.0936	20	0.335454
GCST90200111	finn-b-C3_MELANOMA_SKIN	Malignant melanoma of skin	N-stearoyl-sphingadienine (d18:2/18:0) levels	Inverse variance weighted	22.1768	21	0.389383
GCST90200112	finn-b-C3_MELANOMA_SKIN	Malignant melanoma of skin	2,3-dihydroxy-2-methylbutyrate levels	MR Egger	16.1833	13	0.239375
GCST90200112	finn-b-C3_MELANOMA_SKIN	Malignant melanoma of skin	2,3-dihydroxy-2-methylbutyrate levels	Inverse variance weighted	16.23	14	0.299532
GCST90200113	finn-b-C3_MELANOMA_SKIN	Malignant melanoma of skin	Stearoylcholine levels	MR Egger	13.9049	15	0.532756
GCST90200113	finn-b-C3_MELANOMA_SKIN	Malignant melanoma of skin	Stearoylcholine levels	Inverse variance weighted	15.9509	16	0.456391
GCST90200114	finn-b-C3_MELANOMA_SKIN	Malignant melanoma of skin	Glycosyl-N-tricosanoyl-sphingadienine (d18:2/23:0) levels	MR Egger	27.8835	22	0.179575
GCST90200114	finn-b-C3_MELANOMA_SKIN	Malignant melanoma of skin	Glycosyl-N-tricosanoyl-sphingadienine (d18:2/23:0) levels	Inverse variance weighted	30.9911	23	0.123013
GCST90200115	finn-b-C3_MELANOMA_SKIN	Malignant melanoma of skin	N-palmitoyl-heptadecasphingosine (d17:1/16:0) levels	MR Egger	31.9714	27	0.233143
GCST90200115	finn-b-C3_MELANOMA_SKIN	Malignant melanoma of skin	N-palmitoyl-heptadecasphingosine (d17:1/16:0) levels	Inverse variance weighted	32.2365	28	0.264995
GCST90200116	finn-b-C3_MELANOMA_SKIN	Malignant melanoma of skin	Ceramide (d18:1/14:0, d16:1/16:0) levels	MR Egger	18.5873	28	0.910385
GCST90200116	finn-b-C3_MELANOMA_SKIN	Malignant melanoma of skin	Ceramide (d18:1/14:0, d16:1/16:0) levels	Inverse variance weighted	18.949	29	0.92259
GCST90200117	finn-b-C3_MELANOMA_SKIN	Malignant melanoma of skin	Glycosyl-N-(2-hydroxynervonoyl)-sphingosine (d18:1/24:1(2OH)) levels	MR Egger	22.9965	23	0.460974
GCST90200117	finn-b-C3_MELANOMA_SKIN	Malignant melanoma of skin	Glycosyl-N-(2-hydroxynervonoyl)-sphingosine (d18:1/24:1(2OH)) levels	Inverse variance weighted	26.1363	24	0.346284
GCST90200118	finn-b-C3_MELANOMA_SKIN	Malignant melanoma of skin	Glycosyl ceramide (d18:2/24:1, d18:1/24:2) levels	MR Egger	24.3078	29	0.713612
GCST90200118	finn-b-C3_MELANOMA_SKIN	Malignant melanoma of skin	Glycosyl ceramide (d18:2/24:1, d18:1/24:2) levels	Inverse variance weighted	24.8983	30	0.72996
GCST90200119	finn-b-C3_MELANOMA_SKIN	Malignant melanoma of skin	Glycosyl ceramide (d18:1/23:1, d17:1/24:1) levels	MR Egger	16.9032	20	0.65925
GCST90200119	finn-b-C3_MELANOMA_SKIN	Malignant melanoma of skin	Glycosyl ceramide (d18:1/23:1, d17:1/24:1) levels	Inverse variance weighted	18.484	21	0.618201
GCST90200120	finn-b-C3_MELANOMA_SKIN	Malignant melanoma of skin	Sphingadienine levels	MR Egger	17.6309	16	0.345949
GCST90200120	finn-b-C3_MELANOMA_SKIN	Malignant melanoma of skin	Sphingadienine levels	Inverse variance weighted	18.5437	17	0.355344
GCST90200121	finn-b-C3_MELANOMA_SKIN	Malignant melanoma of skin	Ceramide (d18:1/17:0, d17:1/18:0) levels	MR Egger	29.4451	21	0.103719
GCST90200121	finn-b-C3_MELANOMA_SKIN	Malignant melanoma of skin	Ceramide (d18:1/17:0, d17:1/18:0) levels	Inverse variance weighted	29.7258	22	0.125282
GCST90200122	finn-b-C3_MELANOMA_SKIN	Malignant melanoma of skin	Nisinate (24:6n3) levels	MR Egger	10.616	16	0.832544
GCST90200122	finn-b-C3_MELANOMA_SKIN	Malignant melanoma of skin	Nisinate (24:6n3) levels	Inverse variance weighted	15.2669	17	0.576263
GCST90200123	finn-b-C3_MELANOMA_SKIN	Malignant melanoma of skin	Sphingomyelin (d18:0/20:0, d16:0/22:0) levels	MR Egger	38.0007	40	0.560575
GCST90200123	finn-b-C3_MELANOMA_SKIN	Malignant melanoma of skin	Sphingomyelin (d18:0/20:0, d16:0/22:0) levels	Inverse variance weighted	40.6989	41	0.48388
GCST90200124	finn-b-C3_MELANOMA_SKIN	Malignant melanoma of skin	Sphingomyelin (d18:2/24:2) levels	MR Egger	18.5119	21	0.616422
GCST90200124	finn-b-C3_MELANOMA_SKIN	Malignant melanoma of skin	Sphingomyelin (d18:2/24:2) levels	Inverse variance weighted	21.3823	22	0.497228
GCST90200125	finn-b-C3_MELANOMA_SKIN	Malignant melanoma of skin	Sphingomyelin (d17:2/16:0, d18:2/15:0) levels	MR Egger	21.5808	27	0.758364
GCST90200125	finn-b-C3_MELANOMA_SKIN	Malignant melanoma of skin	Sphingomyelin (d17:2/16:0, d18:2/15:0) levels	Inverse variance weighted	21.6049	28	0.799248
GCST90200126	finn-b-C3_MELANOMA_SKIN	Malignant melanoma of skin	Sphingomyelin (d18:2/23:1) levels	MR Egger	12.3639	23	0.964466
GCST90200126	finn-b-C3_MELANOMA_SKIN	Malignant melanoma of skin	Sphingomyelin (d18:2/23:1) levels	Inverse variance weighted	12.3641	24	0.975486
GCST90200127	finn-b-C3_MELANOMA_SKIN	Malignant melanoma of skin	Behenoylcarnitine (C22) levels	MR Egger	31.7523	26	0.201438
GCST90200127	finn-b-C3_MELANOMA_SKIN	Malignant melanoma of skin	Behenoylcarnitine (C22) levels	Inverse variance weighted	32.3276	27	0.220167
GCST90200128	finn-b-C3_MELANOMA_SKIN	Malignant melanoma of skin	Sphingomyelin (d18:2/18:1) levels	MR Egger	23.4317	14	0.0535973
GCST90200128	finn-b-C3_MELANOMA_SKIN	Malignant melanoma of skin	Sphingomyelin (d18:2/18:1) levels	Inverse variance weighted	23.4721	15	0.074617
GCST90200129	finn-b-C3_MELANOMA_SKIN	Malignant melanoma of skin	Sphingomyelin (d18:2/21:0, d16:2/23:0) levels	MR Egger	29.7371	31	0.530902
GCST90200129	finn-b-C3_MELANOMA_SKIN	Malignant melanoma of skin	Sphingomyelin (d18:2/21:0, d16:2/23:0) levels	Inverse variance weighted	29.7488	32	0.580956
GCST90200130	finn-b-C3_MELANOMA_SKIN	Malignant melanoma of skin	Linoleoylcholine levels	MR Egger	11.0248	19	0.923
GCST90200130	finn-b-C3_MELANOMA_SKIN	Malignant melanoma of skin	Linoleoylcholine levels	Inverse variance weighted	12.706	20	0.889638
GCST90200131	finn-b-C3_MELANOMA_SKIN	Malignant melanoma of skin	Sphingomyelin (d18:1/19:0, d19:1/18:0) levels	MR Egger	12.9954	22	0.933289
GCST90200131	finn-b-C3_MELANOMA_SKIN	Malignant melanoma of skin	Sphingomyelin (d18:1/19:0, d19:1/18:0) levels	Inverse variance weighted	13.5532	23	0.938956
GCST90200132	finn-b-C3_MELANOMA_SKIN	Malignant melanoma of skin	Linolenoylcarnitine (C18:3) levels	MR Egger	15.4661	22	0.84147
GCST90200132	finn-b-C3_MELANOMA_SKIN	Malignant melanoma of skin	Linolenoylcarnitine (C18:3) levels	Inverse variance weighted	15.7443	23	0.865996
GCST90200133	finn-b-C3_MELANOMA_SKIN	Malignant melanoma of skin	Heneicosapentaenoate (21:5n3) levels	MR Egger	17.5263	15	0.288385
GCST90200133	finn-b-C3_MELANOMA_SKIN	Malignant melanoma of skin	Heneicosapentaenoate (21:5n3) levels	Inverse variance weighted	19.4732	16	0.244888
GCST90200134	finn-b-C3_MELANOMA_SKIN	Malignant melanoma of skin	Sphingomyelin (d18:1/25:0, d19:0/24:1, d20:1/23:0, d19:1/24:0) levels	MR Egger	30.9729	29	0.366701
GCST90200134	finn-b-C3_MELANOMA_SKIN	Malignant melanoma of skin	Sphingomyelin (d18:1/25:0, d19:0/24:1, d20:1/23:0, d19:1/24:0) levels	Inverse variance weighted	32.8265	30	0.330123
GCST90200135	finn-b-C3_MELANOMA_SKIN	Malignant melanoma of skin	Arachidoylcarnitine (C20) levels	MR Egger	41.7449	30	0.0752505
GCST90200135	finn-b-C3_MELANOMA_SKIN	Malignant melanoma of skin	Arachidoylcarnitine (C20) levels	Inverse variance weighted	42.6941	31	0.0787521
GCST90200136	finn-b-C3_MELANOMA_SKIN	Malignant melanoma of skin	Cerotoylcarnitine (C26) levels	MR Egger	36.8841	28	0.12144
GCST90200136	finn-b-C3_MELANOMA_SKIN	Malignant melanoma of skin	Cerotoylcarnitine (C26) levels	Inverse variance weighted	37.2315	29	0.140396
GCST90200137	finn-b-C3_MELANOMA_SKIN	Malignant melanoma of skin	Lignoceroylcarnitine (C24) levels	MR Egger	31.621	24	0.136673
GCST90200137	finn-b-C3_MELANOMA_SKIN	Malignant melanoma of skin	Lignoceroylcarnitine (C24) levels	Inverse variance weighted	32.033	25	0.157058
GCST90200138	finn-b-C3_MELANOMA_SKIN	Malignant melanoma of skin	Docosatrienoate (22:3n6) levels	MR Egger	9.96963	13	0.696416
GCST90200138	finn-b-C3_MELANOMA_SKIN	Malignant melanoma of skin	Docosatrienoate (22:3n6) levels	Inverse variance weighted	10.083	14	0.756088
GCST90200139	finn-b-C3_MELANOMA_SKIN	Malignant melanoma of skin	Dihomo-linolenoylcarnitine (C20:3n3 or 6) levels	MR Egger	33.946	32	0.373906
GCST90200139	finn-b-C3_MELANOMA_SKIN	Malignant melanoma of skin	Dihomo-linolenoylcarnitine (C20:3n3 or 6) levels	Inverse variance weighted	34.0604	33	0.416397
GCST90200140	finn-b-C3_MELANOMA_SKIN	Malignant melanoma of skin	Carotene diol (2) levels	MR Egger	20.3177	21	0.501226
GCST90200140	finn-b-C3_MELANOMA_SKIN	Malignant melanoma of skin	Carotene diol (2) levels	Inverse variance weighted	20.5562	22	0.548293
GCST90200141	finn-b-C3_MELANOMA_SKIN	Malignant melanoma of skin	Ethyl alpha-glucopyranoside levels	MR Egger	20.8624	27	0.792691
GCST90200141	finn-b-C3_MELANOMA_SKIN	Malignant melanoma of skin	Ethyl alpha-glucopyranoside levels	Inverse variance weighted	21.1866	28	0.817484
GCST90200142	finn-b-C3_MELANOMA_SKIN	Malignant melanoma of skin	Carotene diol (1) levels	MR Egger	32.5093	31	0.392382
GCST90200142	finn-b-C3_MELANOMA_SKIN	Malignant melanoma of skin	Carotene diol (1) levels	Inverse variance weighted	32.5778	32	0.438363
GCST90200143	finn-b-C3_MELANOMA_SKIN	Malignant melanoma of skin	Nervonoylcarnitine (C24:1) levels	MR Egger	40.6775	23	0.0128881
GCST90200143	finn-b-C3_MELANOMA_SKIN	Malignant melanoma of skin	Nervonoylcarnitine (C24:1) levels	Inverse variance weighted	42.8172	24	0.0104357
GCST90200144	finn-b-C3_MELANOMA_SKIN	Malignant melanoma of skin	Dihomo-linoleoylcarnitine (C20:2) levels	MR Egger	24.9194	28	0.632221
GCST90200144	finn-b-C3_MELANOMA_SKIN	Malignant melanoma of skin	Dihomo-linoleoylcarnitine (C20:2) levels	Inverse variance weighted	24.9316	29	0.681791
GCST90200145	finn-b-C3_MELANOMA_SKIN	Malignant melanoma of skin	Glycosyl ceramide (d18:1/20:0, d16:1/22:0) levels	MR Egger	24.5474	30	0.746716
GCST90200145	finn-b-C3_MELANOMA_SKIN	Malignant melanoma of skin	Glycosyl ceramide (d18:1/20:0, d16:1/22:0) levels	Inverse variance weighted	24.6194	31	0.784476
GCST90200146	finn-b-C3_MELANOMA_SKIN	Malignant melanoma of skin	Docosahexaenoylcarnitine (C22:6) levels	MR Egger	19.6231	27	0.846196
GCST90200146	finn-b-C3_MELANOMA_SKIN	Malignant melanoma of skin	Docosahexaenoylcarnitine (C22:6) levels	Inverse variance weighted	20.777	28	0.834521
GCST90200147	finn-b-C3_MELANOMA_SKIN	Malignant melanoma of skin	N,N,N-trimethyl-5-aminovalerate levels	MR Egger	21.1315	30	0.883731
GCST90200147	finn-b-C3_MELANOMA_SKIN	Malignant melanoma of skin	N,N,N-trimethyl-5-aminovalerate levels	Inverse variance weighted	23.4661	31	0.831711
GCST90200148	finn-b-C3_MELANOMA_SKIN	Malignant melanoma of skin	Eicosenoylcarnitine (C20:1) levels	MR Egger	23.4125	29	0.757335
GCST90200148	finn-b-C3_MELANOMA_SKIN	Malignant melanoma of skin	Eicosenoylcarnitine (C20:1) levels	Inverse variance weighted	23.431	30	0.797135
GCST90200149	finn-b-C3_MELANOMA_SKIN	Malignant melanoma of skin	Ximenoylcarnitine (C26:1) levels	MR Egger	46.1484	27	0.0122628
GCST90200149	finn-b-C3_MELANOMA_SKIN	Malignant melanoma of skin	Ximenoylcarnitine (C26:1) levels	Inverse variance weighted	48.113	28	0.0104196
GCST90200150	finn-b-C3_MELANOMA_SKIN	Malignant melanoma of skin	Arachidonoylcarnitine (C20:4) levels	MR Egger	37.6358	32	0.226865
GCST90200150	finn-b-C3_MELANOMA_SKIN	Malignant melanoma of skin	Arachidonoylcarnitine (C20:4) levels	Inverse variance weighted	37.6395	33	0.26514
GCST90200151	finn-b-C3_MELANOMA_SKIN	Malignant melanoma of skin	5-dodecenoylcarnitine (C12:1) levels	MR Egger	17.1454	23	0.802058
GCST90200151	finn-b-C3_MELANOMA_SKIN	Malignant melanoma of skin	5-dodecenoylcarnitine (C12:1) levels	Inverse variance weighted	17.5131	24	0.82597
GCST90200152	finn-b-C3_MELANOMA_SKIN	Malignant melanoma of skin	2-butenoylglycine levels	MR Egger	32.9002	25	0.133581
GCST90200152	finn-b-C3_MELANOMA_SKIN	Malignant melanoma of skin	2-butenoylglycine levels	Inverse variance weighted	33.3457	26	0.152304
GCST90200153	finn-b-C3_MELANOMA_SKIN	Malignant melanoma of skin	(N(1) + N(8))-acetylspermidine levels	MR Egger	21.6827	33	0.934442
GCST90200153	finn-b-C3_MELANOMA_SKIN	Malignant melanoma of skin	(N(1) + N(8))-acetylspermidine levels	Inverse variance weighted	22.4655	34	0.935082
GCST90200154	finn-b-C3_MELANOMA_SKIN	Malignant melanoma of skin	Hydroxy-cmpf levels	MR Egger	12.9635	17	0.738624
GCST90200154	finn-b-C3_MELANOMA_SKIN	Malignant melanoma of skin	Hydroxy-cmpf levels	Inverse variance weighted	15.0518	18	0.658408
GCST90200155	finn-b-C3_MELANOMA_SKIN	Malignant melanoma of skin	2-furoylcarnitine levels	MR Egger	21.6404	20	0.360336
GCST90200155	finn-b-C3_MELANOMA_SKIN	Malignant melanoma of skin	2-furoylcarnitine levels	Inverse variance weighted	21.9816	21	0.400573
GCST90200156	finn-b-C3_MELANOMA_SKIN	Malignant melanoma of skin	Cortolone glucuronide (1) levels	MR Egger	24.7148	23	0.365154
GCST90200156	finn-b-C3_MELANOMA_SKIN	Malignant melanoma of skin	Cortolone glucuronide (1) levels	Inverse variance weighted	25.2425	24	0.392678
GCST90200157	finn-b-C3_MELANOMA_SKIN	Malignant melanoma of skin	Carotene diol (3) levels	MR Egger	33.8006	25	0.11224
GCST90200157	finn-b-C3_MELANOMA_SKIN	Malignant melanoma of skin	Carotene diol (3) levels	Inverse variance weighted	37.3693	26	0.069214
GCST90200158	finn-b-C3_MELANOMA_SKIN	Malignant melanoma of skin	3-hydroxyoleoylcarnitine levels	MR Egger	23.5443	27	0.655458
GCST90200158	finn-b-C3_MELANOMA_SKIN	Malignant melanoma of skin	3-hydroxyoleoylcarnitine levels	Inverse variance weighted	24.7543	28	0.641171
GCST90200159	finn-b-C3_MELANOMA_SKIN	Malignant melanoma of skin	Dodecenedioate (C12:1-DC) levels	MR Egger	11.6185	19	0.901279
GCST90200159	finn-b-C3_MELANOMA_SKIN	Malignant melanoma of skin	Dodecenedioate (C12:1-DC) levels	Inverse variance weighted	11.7444	20	0.924592
GCST90200160	finn-b-C3_MELANOMA_SKIN	Malignant melanoma of skin	Trans-2-hexenoylglycine levels	MR Egger	26.3186	28	0.555534
GCST90200160	finn-b-C3_MELANOMA_SKIN	Malignant melanoma of skin	Trans-2-hexenoylglycine levels	Inverse variance weighted	26.9776	29	0.572913
GCST90200161	finn-b-C3_MELANOMA_SKIN	Malignant melanoma of skin	2-hydroxyarachidate levels	MR Egger	13.6477	21	0.88425
GCST90200161	finn-b-C3_MELANOMA_SKIN	Malignant melanoma of skin	2-hydroxyarachidate levels	Inverse variance weighted	13.7955	22	0.908578
GCST90200162	finn-b-C3_MELANOMA_SKIN	Malignant melanoma of skin	3-hydroxyphenylacetoylglutamine levels	MR Egger	12.5573	15	0.636449
GCST90200162	finn-b-C3_MELANOMA_SKIN	Malignant melanoma of skin	3-hydroxyphenylacetoylglutamine levels	Inverse variance weighted	13.085	16	0.666534
GCST90200163	finn-b-C3_MELANOMA_SKIN	Malignant melanoma of skin	Heptenedioate (C7:1-DC) levels	MR Egger	6.86644	14	0.939738
GCST90200163	finn-b-C3_MELANOMA_SKIN	Malignant melanoma of skin	Heptenedioate (C7:1-DC) levels	Inverse variance weighted	6.94873	15	0.959057
GCST90200164	finn-b-C3_MELANOMA_SKIN	Malignant melanoma of skin	Hexadecenedioate (C16:1-DC) levels	MR Egger	31.0188	30	0.414482
GCST90200164	finn-b-C3_MELANOMA_SKIN	Malignant melanoma of skin	Hexadecenedioate (C16:1-DC) levels	Inverse variance weighted	31.2438	31	0.453974
GCST90200165	finn-b-C3_MELANOMA_SKIN	Malignant melanoma of skin	Octadecenedioate (C18:1-DC) levels	MR Egger	31.0292	20	0.0548057
GCST90200165	finn-b-C3_MELANOMA_SKIN	Malignant melanoma of skin	Octadecenedioate (C18:1-DC) levels	Inverse variance weighted	33.2986	21	0.0430092
GCST90200166	finn-b-C3_MELANOMA_SKIN	Malignant melanoma of skin	Dihydroferulic acid sulfate levels	MR Egger	25.0281	25	0.460798
GCST90200166	finn-b-C3_MELANOMA_SKIN	Malignant melanoma of skin	Dihydroferulic acid sulfate levels	Inverse variance weighted	25.1007	26	0.513283
GCST90200167	finn-b-C3_MELANOMA_SKIN	Malignant melanoma of skin	Glutamine conjugate of C7H12O2 levels	MR Egger	31.6238	28	0.290089
GCST90200167	finn-b-C3_MELANOMA_SKIN	Malignant melanoma of skin	Glutamine conjugate of C7H12O2 levels	Inverse variance weighted	31.7348	29	0.331633
GCST90200168	finn-b-C3_MELANOMA_SKIN	Malignant melanoma of skin	Hydroxyasparagine levels	MR Egger	18.5219	19	0.48787
GCST90200168	finn-b-C3_MELANOMA_SKIN	Malignant melanoma of skin	Hydroxyasparagine levels	Inverse variance weighted	18.6608	20	0.543963
GCST90200169	finn-b-C3_MELANOMA_SKIN	Malignant melanoma of skin	Sphingomyelin (d17:1/14:0, d16:1/15:0) levels	MR Egger	30.1196	23	0.146
GCST90200169	finn-b-C3_MELANOMA_SKIN	Malignant melanoma of skin	Sphingomyelin (d17:1/14:0, d16:1/15:0) levels	Inverse variance weighted	30.7126	24	0.162244
GCST90200170	finn-b-C3_MELANOMA_SKIN	Malignant melanoma of skin	Octadecadienedioate (C18:2-DC) levels	MR Egger	36.6584	30	0.187306
GCST90200170	finn-b-C3_MELANOMA_SKIN	Malignant melanoma of skin	Octadecadienedioate (C18:2-DC) levels	Inverse variance weighted	36.8987	31	0.214818
GCST90200171	finn-b-C3_MELANOMA_SKIN	Malignant melanoma of skin	Perfluorooctanoate (PFOA) levels	MR Egger	23.8657	21	0.299614
GCST90200171	finn-b-C3_MELANOMA_SKIN	Malignant melanoma of skin	Perfluorooctanoate (PFOA) levels	Inverse variance weighted	24.0358	22	0.345358
GCST90200172	finn-b-C3_MELANOMA_SKIN	Malignant melanoma of skin	3-carboxy-4-methyl-5-pentyl-2-furanpropionate (3-CMPFP) levels	MR Egger	24.5096	25	0.490111
GCST90200172	finn-b-C3_MELANOMA_SKIN	Malignant melanoma of skin	3-carboxy-4-methyl-5-pentyl-2-furanpropionate (3-CMPFP) levels	Inverse variance weighted	25.1892	26	0.508289
GCST90200173	finn-b-C3_MELANOMA_SKIN	Malignant melanoma of skin	Glutamine conjugate of C6H10O2 (2) levels	MR Egger	15.0328	13	0.305308
GCST90200173	finn-b-C3_MELANOMA_SKIN	Malignant melanoma of skin	Glutamine conjugate of C6H10O2 (2) levels	Inverse variance weighted	15.061	14	0.373999
GCST90200174	finn-b-C3_MELANOMA_SKIN	Malignant melanoma of skin	3-hydroxybutyroylglycine levels	MR Egger	29.8154	25	0.231277
GCST90200174	finn-b-C3_MELANOMA_SKIN	Malignant melanoma of skin	3-hydroxybutyroylglycine levels	Inverse variance weighted	32.498	26	0.177164
GCST90200175	finn-b-C3_MELANOMA_SKIN	Malignant melanoma of skin	Glycine conjugate of C10H14O2 (1) levels	MR Egger	14.345	21	0.854331
GCST90200175	finn-b-C3_MELANOMA_SKIN	Malignant melanoma of skin	Glycine conjugate of C10H14O2 (1) levels	Inverse variance weighted	14.3825	22	0.887349
GCST90200176	finn-b-C3_MELANOMA_SKIN	Malignant melanoma of skin	Glutamine conjugate of C6H10O2 (1) levels	MR Egger	9.87709	12	0.626743
GCST90200176	finn-b-C3_MELANOMA_SKIN	Malignant melanoma of skin	Glutamine conjugate of C6H10O2 (1) levels	Inverse variance weighted	12.2693	13	0.505693
GCST90200177	finn-b-C3_MELANOMA_SKIN	Malignant melanoma of skin	N-methylhydroxyproline levels	MR Egger	19.7846	13	0.100713
GCST90200177	finn-b-C3_MELANOMA_SKIN	Malignant melanoma of skin	N-methylhydroxyproline levels	Inverse variance weighted	21.5229	14	0.0889643
GCST90200178	finn-b-C3_MELANOMA_SKIN	Malignant melanoma of skin	Glucuronide of C10H18O2 (7) levels	MR Egger	18.3863	20	0.561975
GCST90200178	finn-b-C3_MELANOMA_SKIN	Malignant melanoma of skin	Glucuronide of C10H18O2 (7) levels	Inverse variance weighted	19.4964	21	0.553329
GCST90200179	finn-b-C3_MELANOMA_SKIN	Malignant melanoma of skin	Glyco-beta-muricholate levels	MR Egger	24.6374	23	0.369247
GCST90200179	finn-b-C3_MELANOMA_SKIN	Malignant melanoma of skin	Glyco-beta-muricholate levels	Inverse variance weighted	24.6409	24	0.425477
GCST90200180	finn-b-C3_MELANOMA_SKIN	Malignant melanoma of skin	Glucuronide of C12H22O4 (1) levels	MR Egger	11.9839	16	0.745088
GCST90200180	finn-b-C3_MELANOMA_SKIN	Malignant melanoma of skin	Glucuronide of C12H22O4 (1) levels	Inverse variance weighted	12.8773	17	0.744358
GCST90200181	finn-b-C3_MELANOMA_SKIN	Malignant melanoma of skin	N,n,n-trimethyl-alanylproline betaine (tmap) levels	MR Egger	23.9931	25	0.51977
GCST90200181	finn-b-C3_MELANOMA_SKIN	Malignant melanoma of skin	N,n,n-trimethyl-alanylproline betaine (tmap) levels	Inverse variance weighted	24.2698	26	0.560541
GCST90200182	finn-b-C3_MELANOMA_SKIN	Malignant melanoma of skin	Glycine conjugate of C10H12O2 levels	MR Egger	12.9811	23	0.952399
GCST90200182	finn-b-C3_MELANOMA_SKIN	Malignant melanoma of skin	Glycine conjugate of C10H12O2 levels	Inverse variance weighted	13.9064	24	0.948736
GCST90200183	finn-b-C3_MELANOMA_SKIN	Malignant melanoma of skin	N-acetyl-2-aminooctanoate levels	MR Egger	28.4983	25	0.28543
GCST90200183	finn-b-C3_MELANOMA_SKIN	Malignant melanoma of skin	N-acetyl-2-aminooctanoate levels	Inverse variance weighted	28.5483	26	0.33202
GCST90200184	finn-b-C3_MELANOMA_SKIN	Malignant melanoma of skin	3-formylindole levels	MR Egger	26.1745	27	0.508934
GCST90200184	finn-b-C3_MELANOMA_SKIN	Malignant melanoma of skin	3-formylindole levels	Inverse variance weighted	26.1937	28	0.562399
GCST90200185	finn-b-C3_MELANOMA_SKIN	Malignant melanoma of skin	Gamma-glutamylcitrulline levels	MR Egger	23.3253	25	0.558572
GCST90200185	finn-b-C3_MELANOMA_SKIN	Malignant melanoma of skin	Gamma-glutamylcitrulline levels	Inverse variance weighted	30.2717	26	0.25651
GCST90200186	finn-b-C3_MELANOMA_SKIN	Malignant melanoma of skin	8-methoxykynurenate levels	MR Egger	29.4448	22	0.132593
GCST90200186	finn-b-C3_MELANOMA_SKIN	Malignant melanoma of skin	8-methoxykynurenate levels	Inverse variance weighted	31.0527	23	0.121504
GCST90200187	finn-b-C3_MELANOMA_SKIN	Malignant melanoma of skin	Tetradecadienoate (14:2) levels	MR Egger	12.3416	14	0.578889
GCST90200187	finn-b-C3_MELANOMA_SKIN	Malignant melanoma of skin	Tetradecadienoate (14:2) levels	Inverse variance weighted	13.6331	15	0.553516
GCST90200188	finn-b-C3_MELANOMA_SKIN	Malignant melanoma of skin	3-amino-2-piperidone levels	MR Egger	15.8212	20	0.727656
GCST90200188	finn-b-C3_MELANOMA_SKIN	Malignant melanoma of skin	3-amino-2-piperidone levels	Inverse variance weighted	15.8887	21	0.775871
GCST90200189	finn-b-C3_MELANOMA_SKIN	Malignant melanoma of skin	Glucuronide of piperine metabolite C17H21NO3 (3) levels	MR Egger	22.6356	19	0.253772
GCST90200189	finn-b-C3_MELANOMA_SKIN	Malignant melanoma of skin	Glucuronide of piperine metabolite C17H21NO3 (3) levels	Inverse variance weighted	24.6206	20	0.216331
GCST90200190	finn-b-C3_MELANOMA_SKIN	Malignant melanoma of skin	Dodecadienoate (12:2) levels	MR Egger	24.8516	22	0.304224
GCST90200190	finn-b-C3_MELANOMA_SKIN	Malignant melanoma of skin	Dodecadienoate (12:2) levels	Inverse variance weighted	26.362	23	0.284074
GCST90200191	finn-b-C3_MELANOMA_SKIN	Malignant melanoma of skin	N-lactoyl tyrosine levels	MR Egger	18.7721	22	0.659354
GCST90200191	finn-b-C3_MELANOMA_SKIN	Malignant melanoma of skin	N-lactoyl tyrosine levels	Inverse variance weighted	18.8287	23	0.711122
GCST90200192	finn-b-C3_MELANOMA_SKIN	Malignant melanoma of skin	N,N-dimethylalanine levels	MR Egger	9.93629	22	0.986873
GCST90200192	finn-b-C3_MELANOMA_SKIN	Malignant melanoma of skin	N,N-dimethylalanine levels	Inverse variance weighted	10.9022	23	0.984164
GCST90200193	finn-b-C3_MELANOMA_SKIN	Malignant melanoma of skin	Ethyl beta-glucopyranoside levels	MR Egger	11.6993	17	0.817995
GCST90200193	finn-b-C3_MELANOMA_SKIN	Malignant melanoma of skin	Ethyl beta-glucopyranoside levels	Inverse variance weighted	13.0393	18	0.789231
GCST90200194	finn-b-C3_MELANOMA_SKIN	Malignant melanoma of skin	N-lactoyl phenylalanine levels	MR Egger	18.0379	15	0.26068
GCST90200194	finn-b-C3_MELANOMA_SKIN	Malignant melanoma of skin	N-lactoyl phenylalanine levels	Inverse variance weighted	19.5692	16	0.240251
GCST90200195	finn-b-C3_MELANOMA_SKIN	Malignant melanoma of skin	N-acetyl-isoputreanine levels	MR Egger	35.4166	33	0.354876
GCST90200195	finn-b-C3_MELANOMA_SKIN	Malignant melanoma of skin	N-acetyl-isoputreanine levels	Inverse variance weighted	36.1068	34	0.370346
GCST90200196	finn-b-C3_MELANOMA_SKIN	Malignant melanoma of skin	2,2'-Methylenebis(6-tert-butyl-p-cresol) levels	MR Egger	19.7183	18	0.3489
GCST90200196	finn-b-C3_MELANOMA_SKIN	Malignant melanoma of skin	2,2'-Methylenebis(6-tert-butyl-p-cresol) levels	Inverse variance weighted	19.7511	19	0.409695
GCST90200197	finn-b-C3_MELANOMA_SKIN	Malignant melanoma of skin	N-lactoyl isoleucine levels	MR Egger	19.4043	14	0.150067
GCST90200197	finn-b-C3_MELANOMA_SKIN	Malignant melanoma of skin	N-lactoyl isoleucine levels	Inverse variance weighted	19.4205	15	0.195309
GCST90200198	finn-b-C3_MELANOMA_SKIN	Malignant melanoma of skin	2-hydroxysebacate levels	MR Egger	9.03696	17	0.939095
GCST90200198	finn-b-C3_MELANOMA_SKIN	Malignant melanoma of skin	2-hydroxysebacate levels	Inverse variance weighted	12.9626	18	0.793793
GCST90200199	finn-b-C3_MELANOMA_SKIN	Malignant melanoma of skin	Ascorbic acid 3-sulfate levels	MR Egger	19.5801	18	0.356948
GCST90200199	finn-b-C3_MELANOMA_SKIN	Malignant melanoma of skin	Ascorbic acid 3-sulfate levels	Inverse variance weighted	21.6868	19	0.300122
GCST90200200	finn-b-C3_MELANOMA_SKIN	Malignant melanoma of skin	N-lactoyl valine levels	MR Egger	9.38915	12	0.669381
GCST90200200	finn-b-C3_MELANOMA_SKIN	Malignant melanoma of skin	N-lactoyl valine levels	Inverse variance weighted	10.0589	13	0.689113
GCST90200201	finn-b-C3_MELANOMA_SKIN	Malignant melanoma of skin	6-bromotryptophan levels	MR Egger	27.3631	20	0.125355
GCST90200201	finn-b-C3_MELANOMA_SKIN	Malignant melanoma of skin	6-bromotryptophan levels	Inverse variance weighted	27.4082	21	0.157745
GCST90200202	finn-b-C3_MELANOMA_SKIN	Malignant melanoma of skin	Delta-CEHC levels	MR Egger	26.6643	17	0.0631787
GCST90200202	finn-b-C3_MELANOMA_SKIN	Malignant melanoma of skin	Delta-CEHC levels	Inverse variance weighted	26.7248	18	0.0843043
GCST90200203	finn-b-C3_MELANOMA_SKIN	Malignant melanoma of skin	Indoleacetoylcarnitine levels	MR Egger	44.2418	29	0.0348086
GCST90200203	finn-b-C3_MELANOMA_SKIN	Malignant melanoma of skin	Indoleacetoylcarnitine levels	Inverse variance weighted	44.4971	30	0.0429636
GCST90200204	finn-b-C3_MELANOMA_SKIN	Malignant melanoma of skin	N-acetyl leucine levels	MR Egger	18.0862	15	0.25816
GCST90200204	finn-b-C3_MELANOMA_SKIN	Malignant melanoma of skin	N-acetyl leucine levels	Inverse variance weighted	18.1591	16	0.314664
GCST90200205	finn-b-C3_MELANOMA_SKIN	Malignant melanoma of skin	3-indoleglyoxylic acid levels	MR Egger	25.8427	18	0.103408
GCST90200205	finn-b-C3_MELANOMA_SKIN	Malignant melanoma of skin	3-indoleglyoxylic acid levels	Inverse variance weighted	26.5851	19	0.114695
GCST90200206	finn-b-C3_MELANOMA_SKIN	Malignant melanoma of skin	Sulfate of piperine metabolite C18H21NO3 (1) levels	MR Egger	10.7763	22	0.977796
GCST90200206	finn-b-C3_MELANOMA_SKIN	Malignant melanoma of skin	Sulfate of piperine metabolite C18H21NO3 (1) levels	Inverse variance weighted	14.5563	23	0.909828
GCST90200207	finn-b-C3_MELANOMA_SKIN	Malignant melanoma of skin	Methyl vanillate sulfate levels	MR Egger	16.3507	21	0.749636
GCST90200207	finn-b-C3_MELANOMA_SKIN	Malignant melanoma of skin	Methyl vanillate sulfate levels	Inverse variance weighted	16.4026	22	0.795417
GCST90200208	finn-b-C3_MELANOMA_SKIN	Malignant melanoma of skin	Glucuronide of piperine metabolite C17H21NO3 (4) levels	MR Egger	21.7538	19	0.296679
GCST90200208	finn-b-C3_MELANOMA_SKIN	Malignant melanoma of skin	Glucuronide of piperine metabolite C17H21NO3 (4) levels	Inverse variance weighted	23.7563	20	0.2532
GCST90200209	finn-b-C3_MELANOMA_SKIN	Malignant melanoma of skin	Sulfate of piperine metabolite C16H19NO3 (3) levels	MR Egger	19.8588	24	0.704775
GCST90200209	finn-b-C3_MELANOMA_SKIN	Malignant melanoma of skin	Sulfate of piperine metabolite C16H19NO3 (3) levels	Inverse variance weighted	21.3813	25	0.671166
GCST90200210	finn-b-C3_MELANOMA_SKIN	Malignant melanoma of skin	Sulfate of piperine metabolite C16H19NO3 (2) levels	MR Egger	23.4114	25	0.553556
GCST90200210	finn-b-C3_MELANOMA_SKIN	Malignant melanoma of skin	Sulfate of piperine metabolite C16H19NO3 (2) levels	Inverse variance weighted	24.6132	26	0.540946
GCST90200211	finn-b-C3_MELANOMA_SKIN	Malignant melanoma of skin	3-hydroxypyridine glucuronide levels	MR Egger	27.3049	21	0.160989
GCST90200211	finn-b-C3_MELANOMA_SKIN	Malignant melanoma of skin	3-hydroxypyridine glucuronide levels	Inverse variance weighted	28.4292	22	0.161889
GCST90200212	finn-b-C3_MELANOMA_SKIN	Malignant melanoma of skin	Glucuronide of piperine metabolite C17H21NO3 (5) levels	MR Egger	25.0212	20	0.200622
GCST90200212	finn-b-C3_MELANOMA_SKIN	Malignant melanoma of skin	Glucuronide of piperine metabolite C17H21NO3 (5) levels	Inverse variance weighted	28.2566	21	0.133023
GCST90200213	finn-b-C3_MELANOMA_SKIN	Malignant melanoma of skin	2-naphthol sulfate levels	MR Egger	16.2359	20	0.701888
GCST90200213	finn-b-C3_MELANOMA_SKIN	Malignant melanoma of skin	2-naphthol sulfate levels	Inverse variance weighted	17.9013	21	0.65524
GCST90200214	finn-b-C3_MELANOMA_SKIN	Malignant melanoma of skin	11beta-hydroxyandrosterone glucuronide levels	MR Egger	40.265	27	0.0483839
GCST90200214	finn-b-C3_MELANOMA_SKIN	Malignant melanoma of skin	11beta-hydroxyandrosterone glucuronide levels	Inverse variance weighted	40.2659	28	0.0626054
GCST90200215	finn-b-C3_MELANOMA_SKIN	Malignant melanoma of skin	4-ethylcatechol sulfate levels	MR Egger	18.3294	23	0.739387
GCST90200215	finn-b-C3_MELANOMA_SKIN	Malignant melanoma of skin	4-ethylcatechol sulfate levels	Inverse variance weighted	18.7702	24	0.76413
GCST90200216	finn-b-C3_MELANOMA_SKIN	Malignant melanoma of skin	Sulfate of piperine metabolite C18H21NO3 (3) levels	MR Egger	25.5951	21	0.222309
GCST90200216	finn-b-C3_MELANOMA_SKIN	Malignant melanoma of skin	Sulfate of piperine metabolite C18H21NO3 (3) levels	Inverse variance weighted	25.6289	22	0.267954
GCST90200217	finn-b-C3_MELANOMA_SKIN	Malignant melanoma of skin	(2,4 or 2,5)-dimethylphenol sulfate levels	MR Egger	30.8328	19	0.0421111
GCST90200217	finn-b-C3_MELANOMA_SKIN	Malignant melanoma of skin	(2,4 or 2,5)-dimethylphenol sulfate levels	Inverse variance weighted	32.4581	20	0.0386549
GCST90200218	finn-b-C3_MELANOMA_SKIN	Malignant melanoma of skin	11beta-hydroxyetiocholanolone glucuronide levels	MR Egger	17.8918	22	0.712385
GCST90200218	finn-b-C3_MELANOMA_SKIN	Malignant melanoma of skin	11beta-hydroxyetiocholanolone glucuronide levels	Inverse variance weighted	19.544	23	0.669241
GCST90200219	finn-b-C3_MELANOMA_SKIN	Malignant melanoma of skin	Cholic acid glucuronide levels	MR Egger	22.8158	18	0.197768
GCST90200219	finn-b-C3_MELANOMA_SKIN	Malignant melanoma of skin	Cholic acid glucuronide levels	Inverse variance weighted	24.8005	19	0.167213
GCST90200220	finn-b-C3_MELANOMA_SKIN	Malignant melanoma of skin	4-allylcatechol sulfate levels	MR Egger	37.8731	21	0.0133369
GCST90200220	finn-b-C3_MELANOMA_SKIN	Malignant melanoma of skin	4-allylcatechol sulfate levels	Inverse variance weighted	38.1447	22	0.0176484
GCST90200221	finn-b-C3_MELANOMA_SKIN	Malignant melanoma of skin	Glycoursodeoxycholic acid sulfate (1) levels	MR Egger	38.8894	27	0.0648404
GCST90200221	finn-b-C3_MELANOMA_SKIN	Malignant melanoma of skin	Glycoursodeoxycholic acid sulfate (1) levels	Inverse variance weighted	39.1399	28	0.0786993
GCST90200222	finn-b-C3_MELANOMA_SKIN	Malignant melanoma of skin	Dihydrocaffeate sulfate (2) levels	MR Egger	16.5453	27	0.941743
GCST90200222	finn-b-C3_MELANOMA_SKIN	Malignant melanoma of skin	Dihydrocaffeate sulfate (2) levels	Inverse variance weighted	16.7712	28	0.952972
GCST90200223	finn-b-C3_MELANOMA_SKIN	Malignant melanoma of skin	4-methylhexanoylglutamine levels	MR Egger	17.7509	21	0.664712
GCST90200223	finn-b-C3_MELANOMA_SKIN	Malignant melanoma of skin	4-methylhexanoylglutamine levels	Inverse variance weighted	17.7545	22	0.720441
GCST90200224	finn-b-C3_MELANOMA_SKIN	Malignant melanoma of skin	2-ketocaprylate levels	MR Egger	19.8667	21	0.529721
GCST90200224	finn-b-C3_MELANOMA_SKIN	Malignant melanoma of skin	2-ketocaprylate levels	Inverse variance weighted	20.7905	22	0.533716
GCST90200225	finn-b-C3_MELANOMA_SKIN	Malignant melanoma of skin	3-hydroxy-2-methylpyridine sulfate levels	MR Egger	9.35323	18	0.95099
GCST90200225	finn-b-C3_MELANOMA_SKIN	Malignant melanoma of skin	3-hydroxy-2-methylpyridine sulfate levels	Inverse variance weighted	9.9926	19	0.953128
GCST90200226	finn-b-C3_MELANOMA_SKIN	Malignant melanoma of skin	5-hydroxy-2-methylpyridine sulfate levels	MR Egger	26.7663	16	0.0441548
GCST90200226	finn-b-C3_MELANOMA_SKIN	Malignant melanoma of skin	5-hydroxy-2-methylpyridine sulfate levels	Inverse variance weighted	27.6637	17	0.0490244
GCST90200227	finn-b-C3_MELANOMA_SKIN	Malignant melanoma of skin	3-ethylcatechol sulfate (2) levels	MR Egger	9.01558	12	0.701599
GCST90200227	finn-b-C3_MELANOMA_SKIN	Malignant melanoma of skin	3-ethylcatechol sulfate (2) levels	Inverse variance weighted	9.58606	13	0.727383
GCST90200228	finn-b-C3_MELANOMA_SKIN	Malignant melanoma of skin	3-hydroxyhexanoylcarnitine (1) levels	MR Egger	12.333	16	0.72076
GCST90200228	finn-b-C3_MELANOMA_SKIN	Malignant melanoma of skin	3-hydroxyhexanoylcarnitine (1) levels	Inverse variance weighted	12.5348	17	0.766728
GCST90200229	finn-b-C3_MELANOMA_SKIN	Malignant melanoma of skin	2,6-dihydroxybenzoic acid levels	MR Egger	27.7173	19	0.0890214
GCST90200229	finn-b-C3_MELANOMA_SKIN	Malignant melanoma of skin	2,6-dihydroxybenzoic acid levels	Inverse variance weighted	27.7831	20	0.114635
GCST90200230	finn-b-C3_MELANOMA_SKIN	Malignant melanoma of skin	3-ethylcatechol sulfate (1) levels	MR Egger	27.9413	17	0.0456286
GCST90200230	finn-b-C3_MELANOMA_SKIN	Malignant melanoma of skin	3-ethylcatechol sulfate (1) levels	Inverse variance weighted	28.0782	18	0.0608744
GCST90200231	finn-b-C3_MELANOMA_SKIN	Malignant melanoma of skin	Lithocholate sulfate (1) levels	MR Egger	23.6769	21	0.308975
GCST90200231	finn-b-C3_MELANOMA_SKIN	Malignant melanoma of skin	Lithocholate sulfate (1) levels	Inverse variance weighted	23.9748	22	0.348554
GCST90200232	finn-b-C3_MELANOMA_SKIN	Malignant melanoma of skin	4-acetylcatechol sulfate (1) levels	MR Egger	11.278	16	0.792011
GCST90200232	finn-b-C3_MELANOMA_SKIN	Malignant melanoma of skin	4-acetylcatechol sulfate (1) levels	Inverse variance weighted	11.3415	17	0.838268
GCST90200233	finn-b-C3_MELANOMA_SKIN	Malignant melanoma of skin	2,3-dihydroxy-5-methylthio-4-pentenoate (dmtpa) levels	MR Egger	27.6911	31	0.637064
GCST90200233	finn-b-C3_MELANOMA_SKIN	Malignant melanoma of skin	2,3-dihydroxy-5-methylthio-4-pentenoate (dmtpa) levels	Inverse variance weighted	27.7354	32	0.682383
GCST90200234	finn-b-C3_MELANOMA_SKIN	Malignant melanoma of skin	Picolinoylglycine levels	MR Egger	20.168	22	0.572534
GCST90200234	finn-b-C3_MELANOMA_SKIN	Malignant melanoma of skin	Picolinoylglycine levels	Inverse variance weighted	20.2958	23	0.62401
GCST90200235	finn-b-C3_MELANOMA_SKIN	Malignant melanoma of skin	Succinoyltaurine levels	MR Egger	30.0066	25	0.224041
GCST90200235	finn-b-C3_MELANOMA_SKIN	Malignant melanoma of skin	Succinoyltaurine levels	Inverse variance weighted	30.5437	26	0.2457
GCST90200236	finn-b-C3_MELANOMA_SKIN	Malignant melanoma of skin	Undecenoylcarnitine (C11:1) levels	MR Egger	20.0016	27	0.830688
GCST90200236	finn-b-C3_MELANOMA_SKIN	Malignant melanoma of skin	Undecenoylcarnitine (C11:1) levels	Inverse variance weighted	20.481	28	0.846304
GCST90200237	finn-b-C3_MELANOMA_SKIN	Malignant melanoma of skin	Palmitoyl-sphingosine-phosphoethanolamine (d18:1/16:0) levels	MR Egger	18.8291	25	0.80524
GCST90200237	finn-b-C3_MELANOMA_SKIN	Malignant melanoma of skin	Palmitoyl-sphingosine-phosphoethanolamine (d18:1/16:0) levels	Inverse variance weighted	18.8498	26	0.842709
GCST90200238	finn-b-C3_MELANOMA_SKIN	Malignant melanoma of skin	Pregnenetriol disulfate levels	MR Egger	16.738	22	0.777649
GCST90200238	finn-b-C3_MELANOMA_SKIN	Malignant melanoma of skin	Pregnenetriol disulfate levels	Inverse variance weighted	18.9534	23	0.703924
GCST90200239	finn-b-C3_MELANOMA_SKIN	Malignant melanoma of skin	Tetradecadienedioate (C14:2-DC) levels	MR Egger	28.1941	22	0.169337
GCST90200239	finn-b-C3_MELANOMA_SKIN	Malignant melanoma of skin	Tetradecadienedioate (C14:2-DC) levels	Inverse variance weighted	28.2218	23	0.207511
GCST90200240	finn-b-C3_MELANOMA_SKIN	Malignant melanoma of skin	Hydroxy-N6,N6,N6-trimethyllysine levels	MR Egger	26.7873	24	0.314466
GCST90200240	finn-b-C3_MELANOMA_SKIN	Malignant melanoma of skin	Hydroxy-N6,N6,N6-trimethyllysine levels	Inverse variance weighted	26.7984	25	0.366031
GCST90200241	finn-b-C3_MELANOMA_SKIN	Malignant melanoma of skin	Pregnenetriol sulfate levels	MR Egger	31.3183	33	0.550964
GCST90200241	finn-b-C3_MELANOMA_SKIN	Malignant melanoma of skin	Pregnenetriol sulfate levels	Inverse variance weighted	31.3416	34	0.598587
GCST90200242	finn-b-C3_MELANOMA_SKIN	Malignant melanoma of skin	Taurochenodeoxycholic acid 3-sulfate levels	MR Egger	20.5354	29	0.875508
GCST90200242	finn-b-C3_MELANOMA_SKIN	Malignant melanoma of skin	Taurochenodeoxycholic acid 3-sulfate levels	Inverse variance weighted	21.3579	30	0.876363
GCST90200243	finn-b-C3_MELANOMA_SKIN	Malignant melanoma of skin	Hydroxypalmitoyl sphingomyelin (d18:1/16:0(OH)) levels	MR Egger	39.5901	29	0.0908651
GCST90200243	finn-b-C3_MELANOMA_SKIN	Malignant melanoma of skin	Hydroxypalmitoyl sphingomyelin (d18:1/16:0(OH)) levels	Inverse variance weighted	41.7026	30	0.0758738
GCST90200244	finn-b-C3_MELANOMA_SKIN	Malignant melanoma of skin	5-hydroxymethyl-2-furoylcarnitine levels	MR Egger	17.4212	21	0.685278
GCST90200244	finn-b-C3_MELANOMA_SKIN	Malignant melanoma of skin	5-hydroxymethyl-2-furoylcarnitine levels	Inverse variance weighted	22.0332	22	0.457911
GCST90200245	finn-b-C3_MELANOMA_SKIN	Malignant melanoma of skin	Eicosenedioate (C20:1-DC) levels	MR Egger	24.7227	21	0.259376
GCST90200245	finn-b-C3_MELANOMA_SKIN	Malignant melanoma of skin	Eicosenedioate (C20:1-DC) levels	Inverse variance weighted	25.4087	22	0.27793
GCST90200246	finn-b-C3_MELANOMA_SKIN	Malignant melanoma of skin	3-hydroxydecanoylcarnitine levels	MR Egger	25.3817	26	0.497459
GCST90200246	finn-b-C3_MELANOMA_SKIN	Malignant melanoma of skin	3-hydroxydecanoylcarnitine levels	Inverse variance weighted	25.5587	27	0.543184
GCST90200247	finn-b-C3_MELANOMA_SKIN	Malignant melanoma of skin	Levulinoylcarnitine levels	MR Egger	13.7568	18	0.744805
GCST90200247	finn-b-C3_MELANOMA_SKIN	Malignant melanoma of skin	Levulinoylcarnitine levels	Inverse variance weighted	17.3707	19	0.564767
GCST90200248	finn-b-C3_MELANOMA_SKIN	Malignant melanoma of skin	Cis 3,4-methyleneheptanoate levels	MR Egger	15.1666	19	0.711953
GCST90200248	finn-b-C3_MELANOMA_SKIN	Malignant melanoma of skin	Cis 3,4-methyleneheptanoate levels	Inverse variance weighted	15.2669	20	0.760938
GCST90200249	finn-b-C3_MELANOMA_SKIN	Malignant melanoma of skin	Branched-chain, straight-chain, or cyclopropyl 12:1 fatty acid levels	MR Egger	18.3502	25	0.827169
GCST90200249	finn-b-C3_MELANOMA_SKIN	Malignant melanoma of skin	Branched-chain, straight-chain, or cyclopropyl 12:1 fatty acid levels	Inverse variance weighted	19.3904	26	0.819533
GCST90200250	finn-b-C3_MELANOMA_SKIN	Malignant melanoma of skin	Deoxycholic acid 12-sulfate levels	MR Egger	23.2163	21	0.332557
GCST90200250	finn-b-C3_MELANOMA_SKIN	Malignant melanoma of skin	Deoxycholic acid 12-sulfate levels	Inverse variance weighted	25.0647	22	0.293991
GCST90200251	finn-b-C3_MELANOMA_SKIN	Malignant melanoma of skin	Branched-chain, straight-chain, or cyclopropyl 10:1 fatty acid (1) levels	MR Egger	15.59	15	0.409812
GCST90200251	finn-b-C3_MELANOMA_SKIN	Malignant melanoma of skin	Branched-chain, straight-chain, or cyclopropyl 10:1 fatty acid (1) levels	Inverse variance weighted	16.0297	16	0.45089
GCST90200252	finn-b-C3_MELANOMA_SKIN	Malignant melanoma of skin	3,5-dichloro-2,6-dihydroxybenzoic acid levels	MR Egger	18.1362	19	0.513355
GCST90200252	finn-b-C3_MELANOMA_SKIN	Malignant melanoma of skin	3,5-dichloro-2,6-dihydroxybenzoic acid levels	Inverse variance weighted	18.6926	20	0.541881
GCST90200253	finn-b-C3_MELANOMA_SKIN	Malignant melanoma of skin	Vanillic acid glycine levels	MR Egger	19.8533	21	0.530568
GCST90200253	finn-b-C3_MELANOMA_SKIN	Malignant melanoma of skin	Vanillic acid glycine levels	Inverse variance weighted	20.0887	22	0.577489
GCST90200254	finn-b-C3_MELANOMA_SKIN	Malignant melanoma of skin	(S)-a-amino-omega-caprolactam levels	MR Egger	9.25633	11	0.598245
GCST90200254	finn-b-C3_MELANOMA_SKIN	Malignant melanoma of skin	(S)-a-amino-omega-caprolactam levels	Inverse variance weighted	13.9414	12	0.304463
GCST90200255	finn-b-C3_MELANOMA_SKIN	Malignant melanoma of skin	3-bromo-5-chloro-2,6-dihydroxybenzoic acid levels	MR Egger	22.8636	26	0.640653
GCST90200255	finn-b-C3_MELANOMA_SKIN	Malignant melanoma of skin	3-bromo-5-chloro-2,6-dihydroxybenzoic acid levels	Inverse variance weighted	23.3096	27	0.668271
GCST90200256	finn-b-C3_MELANOMA_SKIN	Malignant melanoma of skin	Dibutyl sulfosuccinate levels	MR Egger	39.8854	34	0.224796
GCST90200256	finn-b-C3_MELANOMA_SKIN	Malignant melanoma of skin	Dibutyl sulfosuccinate levels	Inverse variance weighted	39.8862	35	0.261814
GCST90200257	finn-b-C3_MELANOMA_SKIN	Malignant melanoma of skin	Metabolonic lactone sulfate levels	MR Egger	14.1058	29	0.990828
GCST90200257	finn-b-C3_MELANOMA_SKIN	Malignant melanoma of skin	Metabolonic lactone sulfate levels	Inverse variance weighted	14.2399	30	0.993379
GCST90200258	finn-b-C3_MELANOMA_SKIN	Malignant melanoma of skin	2-hydroxy-4-(methylthio)butanoic acid levels	MR Egger	27.7845	25	0.31787
GCST90200258	finn-b-C3_MELANOMA_SKIN	Malignant melanoma of skin	2-hydroxy-4-(methylthio)butanoic acid levels	Inverse variance weighted	29.457	26	0.290716
GCST90200259	finn-b-C3_MELANOMA_SKIN	Malignant melanoma of skin	Pentose acid levels	MR Egger	27.8061	20	0.114069
GCST90200259	finn-b-C3_MELANOMA_SKIN	Malignant melanoma of skin	Pentose acid levels	Inverse variance weighted	28.5749	21	0.124586
GCST90200260	finn-b-C3_MELANOMA_SKIN	Malignant melanoma of skin	Branched chain 14:0 dicarboxylic acid levels	MR Egger	20.3468	17	0.256878
GCST90200260	finn-b-C3_MELANOMA_SKIN	Malignant melanoma of skin	Branched chain 14:0 dicarboxylic acid levels	Inverse variance weighted	22.6762	18	0.203339
GCST90200261	finn-b-C3_MELANOMA_SKIN	Malignant melanoma of skin	S-carboxyethylcysteine levels	MR Egger	26.4352	20	0.151913
GCST90200261	finn-b-C3_MELANOMA_SKIN	Malignant melanoma of skin	S-carboxyethylcysteine levels	Inverse variance weighted	27.5247	21	0.154152
GCST90200262	finn-b-C3_MELANOMA_SKIN	Malignant melanoma of skin	N-succinyl-phenylalanine levels	MR Egger	17.5034	25	0.862732
GCST90200262	finn-b-C3_MELANOMA_SKIN	Malignant melanoma of skin	N-succinyl-phenylalanine levels	Inverse variance weighted	17.9492	26	0.877615
GCST90200263	finn-b-C3_MELANOMA_SKIN	Malignant melanoma of skin	(2 or 3)-decenoate (10:1n7 or n8) levels	MR Egger	22.196	26	0.677927
GCST90200263	finn-b-C3_MELANOMA_SKIN	Malignant melanoma of skin	(2 or 3)-decenoate (10:1n7 or n8) levels	Inverse variance weighted	23.1419	27	0.677364
GCST90200264	finn-b-C3_MELANOMA_SKIN	Malignant melanoma of skin	Bilirubin degradation product, C17H20N2O5 (2) levels	MR Egger	27.0555	22	0.209128
GCST90200264	finn-b-C3_MELANOMA_SKIN	Malignant melanoma of skin	Bilirubin degradation product, C17H20N2O5 (2) levels	Inverse variance weighted	27.1705	23	0.248781
GCST90200265	finn-b-C3_MELANOMA_SKIN	Malignant melanoma of skin	Bilirubin degradation product, C16H18N2O5 (4) levels	MR Egger	21.9453	17	0.18683
GCST90200265	finn-b-C3_MELANOMA_SKIN	Malignant melanoma of skin	Bilirubin degradation product, C16H18N2O5 (4) levels	Inverse variance weighted	21.9454	18	0.234418
GCST90200266	finn-b-C3_MELANOMA_SKIN	Malignant melanoma of skin	Cis-3,4-methyleneheptanoylcarnitine levels	MR Egger	26.9885	22	0.211664
GCST90200266	finn-b-C3_MELANOMA_SKIN	Malignant melanoma of skin	Cis-3,4-methyleneheptanoylcarnitine levels	Inverse variance weighted	27.6432	23	0.229577
GCST90200267	finn-b-C3_MELANOMA_SKIN	Malignant melanoma of skin	Tetrahydrocortisol glucuronide levels	MR Egger	24.5824	25	0.485963
GCST90200267	finn-b-C3_MELANOMA_SKIN	Malignant melanoma of skin	Tetrahydrocortisol glucuronide levels	Inverse variance weighted	25.0253	26	0.517544
GCST90200268	finn-b-C3_MELANOMA_SKIN	Malignant melanoma of skin	N-acetyl-2-aminoadipate levels	MR Egger	18.0783	22	0.701334
GCST90200268	finn-b-C3_MELANOMA_SKIN	Malignant melanoma of skin	N-acetyl-2-aminoadipate levels	Inverse variance weighted	18.0788	23	0.7532
GCST90200269	finn-b-C3_MELANOMA_SKIN	Malignant melanoma of skin	Bilirubin degradation product, C17H20N2O5 (1) levels	MR Egger	22.4996	22	0.430428
GCST90200269	finn-b-C3_MELANOMA_SKIN	Malignant melanoma of skin	Bilirubin degradation product, C17H20N2O5 (1) levels	Inverse variance weighted	22.7173	23	0.477377
GCST90200270	finn-b-C3_MELANOMA_SKIN	Malignant melanoma of skin	2-methoxyhydroquinone sulfate (1) levels	MR Egger	21.0859	16	0.175232
GCST90200270	finn-b-C3_MELANOMA_SKIN	Malignant melanoma of skin	2-methoxyhydroquinone sulfate (1) levels	Inverse variance weighted	22.6348	17	0.161521
GCST90200271	finn-b-C3_MELANOMA_SKIN	Malignant melanoma of skin	Bilirubin degradation product, C16H18N2O5 (3) levels	MR Egger	16.3564	27	0.94581
GCST90200271	finn-b-C3_MELANOMA_SKIN	Malignant melanoma of skin	Bilirubin degradation product, C16H18N2O5 (3) levels	Inverse variance weighted	16.9823	28	0.948937
GCST90200272	finn-b-C3_MELANOMA_SKIN	Malignant melanoma of skin	3-hydroxyoctanoylcarnitine (1) levels	MR Egger	16.4393	15	0.35347
GCST90200272	finn-b-C3_MELANOMA_SKIN	Malignant melanoma of skin	3-hydroxyoctanoylcarnitine (1) levels	Inverse variance weighted	17.2105	16	0.372104
GCST90200273	finn-b-C3_MELANOMA_SKIN	Malignant melanoma of skin	2-methoxyhydroquinone sulfate (2) levels	MR Egger	34.9702	20	0.0202633
GCST90200273	finn-b-C3_MELANOMA_SKIN	Malignant melanoma of skin	2-methoxyhydroquinone sulfate (2) levels	Inverse variance weighted	35.1162	21	0.027417
GCST90200274	finn-b-C3_MELANOMA_SKIN	Malignant melanoma of skin	Cis-3,4-methyleneheptanoylglycine levels	MR Egger	25.7053	23	0.314976
GCST90200274	finn-b-C3_MELANOMA_SKIN	Malignant melanoma of skin	Cis-3,4-methyleneheptanoylglycine levels	Inverse variance weighted	25.7879	24	0.364013
GCST90200275	finn-b-C3_MELANOMA_SKIN	Malignant melanoma of skin	Bilirubin degradation product, C16H18N2O5 (2) levels	MR Egger	26.5895	26	0.431099
GCST90200275	finn-b-C3_MELANOMA_SKIN	Malignant melanoma of skin	Bilirubin degradation product, C16H18N2O5 (2) levels	Inverse variance weighted	28.8721	27	0.367129
GCST90200276	finn-b-C3_MELANOMA_SKIN	Malignant melanoma of skin	2,4-di-tert-butylphenol levels	MR Egger	8.00677	16	0.948665
GCST90200276	finn-b-C3_MELANOMA_SKIN	Malignant melanoma of skin	2,4-di-tert-butylphenol levels	Inverse variance weighted	8.8195	17	0.945755
GCST90200277	finn-b-C3_MELANOMA_SKIN	Malignant melanoma of skin	Bilirubin degradation product, C16H18N2O5 (1) levels	MR Egger	21.0776	21	0.454214
GCST90200277	finn-b-C3_MELANOMA_SKIN	Malignant melanoma of skin	Bilirubin degradation product, C16H18N2O5 (1) levels	Inverse variance weighted	21.1529	22	0.511306
GCST90200278	finn-b-C3_MELANOMA_SKIN	Malignant melanoma of skin	3-hydroxyoctanoylcarnitine (2) levels	MR Egger	15.8133	15	0.394566
GCST90200278	finn-b-C3_MELANOMA_SKIN	Malignant melanoma of skin	3-hydroxyoctanoylcarnitine (2) levels	Inverse variance weighted	18.3939	16	0.301341
GCST90200279	finn-b-C3_MELANOMA_SKIN	Malignant melanoma of skin	Pantothenate levels	MR Egger	30.814	26	0.235269
GCST90200279	finn-b-C3_MELANOMA_SKIN	Malignant melanoma of skin	Pantothenate levels	Inverse variance weighted	32.0571	27	0.229976
GCST90200280	finn-b-C3_MELANOMA_SKIN	Malignant melanoma of skin	5-oxoproline levels	MR Egger	29.7655	24	0.192645
GCST90200280	finn-b-C3_MELANOMA_SKIN	Malignant melanoma of skin	5-oxoproline levels	Inverse variance weighted	31.7924	25	0.164108
GCST90200281	finn-b-C3_MELANOMA_SKIN	Malignant melanoma of skin	Phosphoethanolamine levels	MR Egger	28.4317	22	0.161811
GCST90200281	finn-b-C3_MELANOMA_SKIN	Malignant melanoma of skin	Phosphoethanolamine levels	Inverse variance weighted	29.1177	23	0.176438
GCST90200282	finn-b-C3_MELANOMA_SKIN	Malignant melanoma of skin	Picolinate levels	MR Egger	22.6735	20	0.30511
GCST90200282	finn-b-C3_MELANOMA_SKIN	Malignant melanoma of skin	Picolinate levels	Inverse variance weighted	23.3044	21	0.327965
GCST90200283	finn-b-C3_MELANOMA_SKIN	Malignant melanoma of skin	3-ureidopropionate levels	MR Egger	26.2748	21	0.196163
GCST90200283	finn-b-C3_MELANOMA_SKIN	Malignant melanoma of skin	3-ureidopropionate levels	Inverse variance weighted	26.3998	22	0.234911
GCST90200284	finn-b-C3_MELANOMA_SKIN	Malignant melanoma of skin	Erucate (22:1n9) levels	MR Egger	6.05709	17	0.992794
GCST90200284	finn-b-C3_MELANOMA_SKIN	Malignant melanoma of skin	Erucate (22:1n9) levels	Inverse variance weighted	6.0577	18	0.995958
GCST90200285	finn-b-C3_MELANOMA_SKIN	Malignant melanoma of skin	Eicosenedioate (C20:1-DC) levels	MR Egger	14.4147	21	0.851137
GCST90200285	finn-b-C3_MELANOMA_SKIN	Malignant melanoma of skin	Eicosenedioate (C20:1-DC) levels	Inverse variance weighted	15.0291	22	0.860988
GCST90200286	finn-b-C3_MELANOMA_SKIN	Malignant melanoma of skin	Allantoin levels	MR Egger	9.19294	22	0.992265
GCST90200286	finn-b-C3_MELANOMA_SKIN	Malignant melanoma of skin	Allantoin levels	Inverse variance weighted	9.76037	23	0.992663
GCST90200287	finn-b-C3_MELANOMA_SKIN	Malignant melanoma of skin	N-acetylvaline levels	MR Egger	27.4211	19	0.0952212
GCST90200287	finn-b-C3_MELANOMA_SKIN	Malignant melanoma of skin	N-acetylvaline levels	Inverse variance weighted	27.4333	20	0.123507
GCST90200288	finn-b-C3_MELANOMA_SKIN	Malignant melanoma of skin	N-acetylleucine levels	MR Egger	8.49341	19	0.980981
GCST90200288	finn-b-C3_MELANOMA_SKIN	Malignant melanoma of skin	N-acetylleucine levels	Inverse variance weighted	9.40141	20	0.977774
GCST90200289	finn-b-C3_MELANOMA_SKIN	Malignant melanoma of skin	N-acetylmethionine levels	MR Egger	12.3428	14	0.578791
GCST90200289	finn-b-C3_MELANOMA_SKIN	Malignant melanoma of skin	N-acetylmethionine levels	Inverse variance weighted	12.4422	15	0.645299
GCST90200290	finn-b-C3_MELANOMA_SKIN	Malignant melanoma of skin	Glycerate levels	MR Egger	28.3641	24	0.244984
GCST90200290	finn-b-C3_MELANOMA_SKIN	Malignant melanoma of skin	Glycerate levels	Inverse variance weighted	28.8767	25	0.269105
GCST90200291	finn-b-C3_MELANOMA_SKIN	Malignant melanoma of skin	Sarcosine levels	MR Egger	16.0905	19	0.651232
GCST90200291	finn-b-C3_MELANOMA_SKIN	Malignant melanoma of skin	Sarcosine levels	Inverse variance weighted	16.2388	20	0.701702
GCST90200292	finn-b-C3_MELANOMA_SKIN	Malignant melanoma of skin	Trans-4-hydroxyproline levels	MR Egger	29.9029	23	0.15221
GCST90200292	finn-b-C3_MELANOMA_SKIN	Malignant melanoma of skin	Trans-4-hydroxyproline levels	Inverse variance weighted	31.1041	24	0.150805
GCST90200293	finn-b-C3_MELANOMA_SKIN	Malignant melanoma of skin	Thyroxine levels	MR Egger	16.9107	19	0.595915
GCST90200293	finn-b-C3_MELANOMA_SKIN	Malignant melanoma of skin	Thyroxine levels	Inverse variance weighted	17.4359	20	0.624517
GCST90200294	finn-b-C3_MELANOMA_SKIN	Malignant melanoma of skin	Pipecolate levels	MR Egger	32.2062	26	0.186392
GCST90200294	finn-b-C3_MELANOMA_SKIN	Malignant melanoma of skin	Pipecolate levels	Inverse variance weighted	33.0538	27	0.1953
GCST90200295	finn-b-C3_MELANOMA_SKIN	Malignant melanoma of skin	Gamma-glutamyltyrosine levels	MR Egger	25.6952	25	0.424003
GCST90200295	finn-b-C3_MELANOMA_SKIN	Malignant melanoma of skin	Gamma-glutamyltyrosine levels	Inverse variance weighted	25.7025	26	0.479545
GCST90200296	finn-b-C3_MELANOMA_SKIN	Malignant melanoma of skin	Methyl indole-3-acetate levels	MR Egger	20.6619	20	0.417266
GCST90200296	finn-b-C3_MELANOMA_SKIN	Malignant melanoma of skin	Methyl indole-3-acetate levels	Inverse variance weighted	20.8889	21	0.465749
GCST90200297	finn-b-C3_MELANOMA_SKIN	Malignant melanoma of skin	Ursodeoxycholate levels	MR Egger	8.80729	17	0.946114
GCST90200297	finn-b-C3_MELANOMA_SKIN	Malignant melanoma of skin	Ursodeoxycholate levels	Inverse variance weighted	9.86729	18	0.936152
GCST90200298	finn-b-C3_MELANOMA_SKIN	Malignant melanoma of skin	3-hydroxy-3-methylglutarate levels	MR Egger	21.6935	19	0.299776
GCST90200298	finn-b-C3_MELANOMA_SKIN	Malignant melanoma of skin	3-hydroxy-3-methylglutarate levels	Inverse variance weighted	23.2069	20	0.27875
GCST90200299	finn-b-C3_MELANOMA_SKIN	Malignant melanoma of skin	Oleoyl ethanolamide levels	MR Egger	28.8303	24	0.226583
GCST90200299	finn-b-C3_MELANOMA_SKIN	Malignant melanoma of skin	Oleoyl ethanolamide levels	Inverse variance weighted	28.8576	25	0.269914
GCST90200300	finn-b-C3_MELANOMA_SKIN	Malignant melanoma of skin	4-hydroxyphenylpyruvate levels	MR Egger	22.3762	22	0.437634
GCST90200300	finn-b-C3_MELANOMA_SKIN	Malignant melanoma of skin	4-hydroxyphenylpyruvate levels	Inverse variance weighted	22.9984	23	0.460865
GCST90200301	finn-b-C3_MELANOMA_SKIN	Malignant melanoma of skin	Gamma-glutamylglutamine levels	MR Egger	29.3545	28	0.394715
GCST90200301	finn-b-C3_MELANOMA_SKIN	Malignant melanoma of skin	Gamma-glutamylglutamine levels	Inverse variance weighted	29.4794	29	0.440316
GCST90200302	finn-b-C3_MELANOMA_SKIN	Malignant melanoma of skin	Alpha-tocopherol levels	MR Egger	23.9781	25	0.520637
GCST90200302	finn-b-C3_MELANOMA_SKIN	Malignant melanoma of skin	Alpha-tocopherol levels	Inverse variance weighted	25.4363	26	0.494399
GCST90200303	finn-b-C3_MELANOMA_SKIN	Malignant melanoma of skin	N-acetyl-L-alanine levels	MR Egger	26.5301	31	0.695558
GCST90200303	finn-b-C3_MELANOMA_SKIN	Malignant melanoma of skin	N-acetyl-L-alanine levels	Inverse variance weighted	26.8632	32	0.724232
GCST90200304	finn-b-C3_MELANOMA_SKIN	Malignant melanoma of skin	Citrate levels	MR Egger	22.6274	21	0.364159
GCST90200304	finn-b-C3_MELANOMA_SKIN	Malignant melanoma of skin	Citrate levels	Inverse variance weighted	23.6104	22	0.36798
GCST90200305	finn-b-C3_MELANOMA_SKIN	Malignant melanoma of skin	2-aminobutyrate levels	MR Egger	19.3505	17	0.308788
GCST90200305	finn-b-C3_MELANOMA_SKIN	Malignant melanoma of skin	2-aminobutyrate levels	Inverse variance weighted	20.2402	18	0.319458
GCST90200306	finn-b-C3_MELANOMA_SKIN	Malignant melanoma of skin	Butyrate/isobutyrate (4:0) levels	MR Egger	11.4848	19	0.906452
GCST90200306	finn-b-C3_MELANOMA_SKIN	Malignant melanoma of skin	Butyrate/isobutyrate (4:0) levels	Inverse variance weighted	11.488	20	0.932572
GCST90200307	finn-b-C3_MELANOMA_SKIN	Malignant melanoma of skin	Urate levels	MR Egger	21.2753	28	0.813686
GCST90200307	finn-b-C3_MELANOMA_SKIN	Malignant melanoma of skin	Urate levels	Inverse variance weighted	21.3294	29	0.846868
GCST90200308	finn-b-C3_MELANOMA_SKIN	Malignant melanoma of skin	3-hydroxyisobutyrate levels	MR Egger	17.0634	17	0.450077
GCST90200308	finn-b-C3_MELANOMA_SKIN	Malignant melanoma of skin	3-hydroxyisobutyrate levels	Inverse variance weighted	19.1675	18	0.38158
GCST90200309	finn-b-C3_MELANOMA_SKIN	Malignant melanoma of skin	Vanillylmandelate (VMA) levels	MR Egger	37.3806	34	0.316532
GCST90200309	finn-b-C3_MELANOMA_SKIN	Malignant melanoma of skin	Vanillylmandelate (VMA) levels	Inverse variance weighted	37.495	35	0.355419
GCST90200310	finn-b-C3_MELANOMA_SKIN	Malignant melanoma of skin	3-aminoisobutyrate levels	MR Egger	20.1166	28	0.860177
GCST90200310	finn-b-C3_MELANOMA_SKIN	Malignant melanoma of skin	3-aminoisobutyrate levels	Inverse variance weighted	20.417	29	0.879493
GCST90200311	finn-b-C3_MELANOMA_SKIN	Malignant melanoma of skin	4-acetamidobutanoate levels	MR Egger	10.4871	17	0.881954
GCST90200311	finn-b-C3_MELANOMA_SKIN	Malignant melanoma of skin	4-acetamidobutanoate levels	Inverse variance weighted	10.4934	18	0.914605
GCST90200312	finn-b-C3_MELANOMA_SKIN	Malignant melanoma of skin	2-hydroxystearate levels	MR Egger	13.8284	21	0.876857
GCST90200312	finn-b-C3_MELANOMA_SKIN	Malignant melanoma of skin	2-hydroxystearate levels	Inverse variance weighted	13.8284	22	0.907457
GCST90200313	finn-b-C3_MELANOMA_SKIN	Malignant melanoma of skin	N1-methyladenosine levels	MR Egger	31.3995	32	0.496791
GCST90200313	finn-b-C3_MELANOMA_SKIN	Malignant melanoma of skin	N1-methyladenosine levels	Inverse variance weighted	32.3546	33	0.499066
GCST90200314	finn-b-C3_MELANOMA_SKIN	Malignant melanoma of skin	N-acetylneuraminate levels	MR Egger	22.3568	29	0.805122
GCST90200314	finn-b-C3_MELANOMA_SKIN	Malignant melanoma of skin	N-acetylneuraminate levels	Inverse variance weighted	22.5602	30	0.832899
GCST90200315	finn-b-C3_MELANOMA_SKIN	Malignant melanoma of skin	Gamma-glutamylhistidine levels	MR Egger	29.9525	21	0.0929468
GCST90200315	finn-b-C3_MELANOMA_SKIN	Malignant melanoma of skin	Gamma-glutamylhistidine levels	Inverse variance weighted	31.0865	22	0.09436
GCST90200316	finn-b-C3_MELANOMA_SKIN	Malignant melanoma of skin	N-acetylglucosaminylasparagine levels	MR Egger	23.913	22	0.351806
GCST90200316	finn-b-C3_MELANOMA_SKIN	Malignant melanoma of skin	N-acetylglucosaminylasparagine levels	Inverse variance weighted	27.6543	23	0.229138
GCST90200317	finn-b-C3_MELANOMA_SKIN	Malignant melanoma of skin	Homovanillate (hva) levels	MR Egger	21.9672	23	0.522231
GCST90200317	finn-b-C3_MELANOMA_SKIN	Malignant melanoma of skin	Homovanillate (hva) levels	Inverse variance weighted	21.9966	24	0.579471
GCST90200318	finn-b-C3_MELANOMA_SKIN	Malignant melanoma of skin	Acetoacetate levels	MR Egger	9.54827	13	0.730391
GCST90200318	finn-b-C3_MELANOMA_SKIN	Malignant melanoma of skin	Acetoacetate levels	Inverse variance weighted	9.72965	14	0.78167
GCST90200319	finn-b-C3_MELANOMA_SKIN	Malignant melanoma of skin	Cys-gly, oxidized levels	MR Egger	25.1974	22	0.28773
GCST90200319	finn-b-C3_MELANOMA_SKIN	Malignant melanoma of skin	Cys-gly, oxidized levels	Inverse variance weighted	25.2024	23	0.339934
GCST90200320	finn-b-C3_MELANOMA_SKIN	Malignant melanoma of skin	Dihomo-linoleate (20:2n6) levels	MR Egger	8.35048	15	0.908964
GCST90200320	finn-b-C3_MELANOMA_SKIN	Malignant melanoma of skin	Dihomo-linoleate (20:2n6) levels	Inverse variance weighted	12.4141	16	0.715017
GCST90200321	finn-b-C3_MELANOMA_SKIN	Malignant melanoma of skin	Cholate levels	MR Egger	11.1829	16	0.798059
GCST90200321	finn-b-C3_MELANOMA_SKIN	Malignant melanoma of skin	Cholate levels	Inverse variance weighted	11.2086	17	0.845518
GCST90200322	finn-b-C3_MELANOMA_SKIN	Malignant melanoma of skin	Beta-hydroxyisovalerate levels	MR Egger	22.0943	26	0.683526
GCST90200322	finn-b-C3_MELANOMA_SKIN	Malignant melanoma of skin	Beta-hydroxyisovalerate levels	Inverse variance weighted	22.4754	27	0.712847
GCST90200323	finn-b-C3_MELANOMA_SKIN	Malignant melanoma of skin	Creatine levels	MR Egger	20.4122	22	0.557274
GCST90200323	finn-b-C3_MELANOMA_SKIN	Malignant melanoma of skin	Creatine levels	Inverse variance weighted	21.4715	23	0.552317
GCST90200324	finn-b-C3_MELANOMA_SKIN	Malignant melanoma of skin	Anthranilate levels	MR Egger	18.6094	26	0.852489
GCST90200324	finn-b-C3_MELANOMA_SKIN	Malignant melanoma of skin	Anthranilate levels	Inverse variance weighted	25.5949	27	0.541161
GCST90200325	finn-b-C3_MELANOMA_SKIN	Malignant melanoma of skin	Glycerol levels	MR Egger	23.2037	20	0.278901
GCST90200325	finn-b-C3_MELANOMA_SKIN	Malignant melanoma of skin	Glycerol levels	Inverse variance weighted	23.2293	21	0.331874
GCST90200326	finn-b-C3_MELANOMA_SKIN	Malignant melanoma of skin	Gamma-glutamylleucine levels	MR Egger	19.9608	14	0.131383
GCST90200326	finn-b-C3_MELANOMA_SKIN	Malignant melanoma of skin	Gamma-glutamylleucine levels	Inverse variance weighted	19.9608	15	0.173443
GCST90200327	finn-b-C3_MELANOMA_SKIN	Malignant melanoma of skin	Choline levels	MR Egger	22.1009	20	0.335063
GCST90200327	finn-b-C3_MELANOMA_SKIN	Malignant melanoma of skin	Choline levels	Inverse variance weighted	22.5459	21	0.368661
GCST90200328	finn-b-C3_MELANOMA_SKIN	Malignant melanoma of skin	3-methoxytyrosine levels	MR Egger	22.7265	21	0.358731
GCST90200328	finn-b-C3_MELANOMA_SKIN	Malignant melanoma of skin	3-methoxytyrosine levels	Inverse variance weighted	23.4027	22	0.379299
GCST90200329	finn-b-C3_MELANOMA_SKIN	Malignant melanoma of skin	3-phosphoglycerate levels	MR Egger	15.2199	20	0.763691
GCST90200329	finn-b-C3_MELANOMA_SKIN	Malignant melanoma of skin	3-phosphoglycerate levels	Inverse variance weighted	16.3459	21	0.74991
GCST90200330	finn-b-C3_MELANOMA_SKIN	Malignant melanoma of skin	1-palmitoyl-2-linoleoyl-gpc (16:0/18:2) levels	MR Egger	35.5306	33	0.349921
GCST90200330	finn-b-C3_MELANOMA_SKIN	Malignant melanoma of skin	1-palmitoyl-2-linoleoyl-gpc (16:0/18:2) levels	Inverse variance weighted	37.3853	34	0.316343
GCST90200331	finn-b-C3_MELANOMA_SKIN	Malignant melanoma of skin	1-palmitoyl-2-oleoyl-GPE (16:0/18:1) levels	MR Egger	17.3643	30	0.967943
GCST90200331	finn-b-C3_MELANOMA_SKIN	Malignant melanoma of skin	1-palmitoyl-2-oleoyl-GPE (16:0/18:1) levels	Inverse variance weighted	18.2185	31	0.966711
GCST90200332	finn-b-C3_MELANOMA_SKIN	Malignant melanoma of skin	1-palmitoyl-2-linoleoyl-GPI (16:0/18:2) levels	MR Egger	22.0038	20	0.340307
GCST90200332	finn-b-C3_MELANOMA_SKIN	Malignant melanoma of skin	1-palmitoyl-2-linoleoyl-GPI (16:0/18:2) levels	Inverse variance weighted	24.3438	21	0.276699
GCST90200333	finn-b-C3_MELANOMA_SKIN	Malignant melanoma of skin	Taurocholic acid levels	MR Egger	14.0727	24	0.944992
GCST90200333	finn-b-C3_MELANOMA_SKIN	Malignant melanoma of skin	Taurocholic acid levels	Inverse variance weighted	14.2543	25	0.957117
GCST90200334	finn-b-C3_MELANOMA_SKIN	Malignant melanoma of skin	Taurodeoxycholate levels	MR Egger	30.3944	20	0.0637099
GCST90200334	finn-b-C3_MELANOMA_SKIN	Malignant melanoma of skin	Taurodeoxycholate levels	Inverse variance weighted	30.4391	21	0.0835136
GCST90200335	finn-b-C3_MELANOMA_SKIN	Malignant melanoma of skin	Stearoyl sphingomyelin (d18:1/18:0) levels	MR Egger	29.0472	33	0.664381
GCST90200335	finn-b-C3_MELANOMA_SKIN	Malignant melanoma of skin	Stearoyl sphingomyelin (d18:1/18:0) levels	Inverse variance weighted	30.2156	34	0.653737
GCST90200336	finn-b-C3_MELANOMA_SKIN	Malignant melanoma of skin	Ceramide (d18:1/16:0) levels	MR Egger	20.257	25	0.733218
GCST90200336	finn-b-C3_MELANOMA_SKIN	Malignant melanoma of skin	Ceramide (d18:1/16:0) levels	Inverse variance weighted	20.2867	26	0.77778
GCST90200337	finn-b-C3_MELANOMA_SKIN	Malignant melanoma of skin	Taurochenodeoxycholate levels	MR Egger	10.7741	16	0.823209
GCST90200337	finn-b-C3_MELANOMA_SKIN	Malignant melanoma of skin	Taurochenodeoxycholate levels	Inverse variance weighted	10.8196	17	0.865786
GCST90200338	finn-b-C3_MELANOMA_SKIN	Malignant melanoma of skin	4-hydroxyphenylacetate levels	MR Egger	20.8835	21	0.466077
GCST90200338	finn-b-C3_MELANOMA_SKIN	Malignant melanoma of skin	4-hydroxyphenylacetate levels	Inverse variance weighted	21.7722	22	0.473554
GCST90200339	finn-b-C3_MELANOMA_SKIN	Malignant melanoma of skin	5,6-dihydrothymine levels	MR Egger	12.3227	17	0.780213
GCST90200339	finn-b-C3_MELANOMA_SKIN	Malignant melanoma of skin	5,6-dihydrothymine levels	Inverse variance weighted	13.0347	18	0.789505
GCST90200340	finn-b-C3_MELANOMA_SKIN	Malignant melanoma of skin	1-palmitoyl-2-oleoyl-gpc (16:0/18:1) levels	MR Egger	21.1169	20	0.390283
GCST90200340	finn-b-C3_MELANOMA_SKIN	Malignant melanoma of skin	1-palmitoyl-2-oleoyl-gpc (16:0/18:1) levels	Inverse variance weighted	22.3406	21	0.380113
GCST90200341	finn-b-C3_MELANOMA_SKIN	Malignant melanoma of skin	N-stearoyl-sphingosine (d18:1/18:0) levels	MR Egger	20.6953	19	0.353876
GCST90200341	finn-b-C3_MELANOMA_SKIN	Malignant melanoma of skin	N-stearoyl-sphingosine (d18:1/18:0) levels	Inverse variance weighted	20.7792	20	0.410227
GCST90200342	finn-b-C3_MELANOMA_SKIN	Malignant melanoma of skin	Glycochenodeoxycholate levels	MR Egger	30.9333	28	0.320049
GCST90200342	finn-b-C3_MELANOMA_SKIN	Malignant melanoma of skin	Glycochenodeoxycholate levels	Inverse variance weighted	31.4452	29	0.344746
GCST90200343	finn-b-C3_MELANOMA_SKIN	Malignant melanoma of skin	N-formylmethionine levels	MR Egger	19.382	19	0.43259
GCST90200343	finn-b-C3_MELANOMA_SKIN	Malignant melanoma of skin	N-formylmethionine levels	Inverse variance weighted	20.2204	20	0.444222
GCST90200344	finn-b-C3_MELANOMA_SKIN	Malignant melanoma of skin	N6,n6,n6-trimethyllysine levels	MR Egger	14.23	17	0.650756
GCST90200344	finn-b-C3_MELANOMA_SKIN	Malignant melanoma of skin	N6,n6,n6-trimethyllysine levels	Inverse variance weighted	14.2356	18	0.71361
GCST90200345	finn-b-C3_MELANOMA_SKIN	Malignant melanoma of skin	S-adenosylhomocysteine (SAH) levels	MR Egger	14.6372	23	0.907162
GCST90200345	finn-b-C3_MELANOMA_SKIN	Malignant melanoma of skin	S-adenosylhomocysteine (SAH) levels	Inverse variance weighted	16.2097	24	0.880357
GCST90200346	finn-b-C3_MELANOMA_SKIN	Malignant melanoma of skin	4-acetaminophen sulfate levels	MR Egger	20.4827	23	0.612647
GCST90200346	finn-b-C3_MELANOMA_SKIN	Malignant melanoma of skin	4-acetaminophen sulfate levels	Inverse variance weighted	20.4865	24	0.6688
GCST90200347	finn-b-C3_MELANOMA_SKIN	Malignant melanoma of skin	2-hydroxyhippurate (salicylurate) levels	MR Egger	13.0173	23	0.951613
GCST90200347	finn-b-C3_MELANOMA_SKIN	Malignant melanoma of skin	2-hydroxyhippurate (salicylurate) levels	Inverse variance weighted	13.6494	24	0.954177
GCST90200348	finn-b-C3_MELANOMA_SKIN	Malignant melanoma of skin	Quinolinate levels	MR Egger	16.2317	18	0.57638
GCST90200348	finn-b-C3_MELANOMA_SKIN	Malignant melanoma of skin	Quinolinate levels	Inverse variance weighted	16.7006	19	0.610146
GCST90200349	finn-b-C3_MELANOMA_SKIN	Malignant melanoma of skin	Eicosapentaenoate (EPA; 20:5n3) levels	MR Egger	14.8064	22	0.870412
GCST90200349	finn-b-C3_MELANOMA_SKIN	Malignant melanoma of skin	Eicosapentaenoate (EPA; 20:5n3) levels	Inverse variance weighted	14.9404	23	0.896757
GCST90200350	finn-b-C3_MELANOMA_SKIN	Malignant melanoma of skin	Laurate (12:0) levels	MR Egger	21.1785	17	0.218408
GCST90200350	finn-b-C3_MELANOMA_SKIN	Malignant melanoma of skin	Laurate (12:0) levels	Inverse variance weighted	21.2959	18	0.264748
GCST90200351	finn-b-C3_MELANOMA_SKIN	Malignant melanoma of skin	N-acetylputrescine levels	MR Egger	19.1684	22	0.634908
GCST90200351	finn-b-C3_MELANOMA_SKIN	Malignant melanoma of skin	N-acetylputrescine levels	Inverse variance weighted	21.6109	23	0.543836
GCST90200352	finn-b-C3_MELANOMA_SKIN	Malignant melanoma of skin	Methylsuccinate levels	MR Egger	19.0769	20	0.516836
GCST90200352	finn-b-C3_MELANOMA_SKIN	Malignant melanoma of skin	Methylsuccinate levels	Inverse variance weighted	19.6297	21	0.54481
GCST90200353	finn-b-C3_MELANOMA_SKIN	Malignant melanoma of skin	9,10-DiHOME levels	MR Egger	21.5173	16	0.159472
GCST90200353	finn-b-C3_MELANOMA_SKIN	Malignant melanoma of skin	9,10-DiHOME levels	Inverse variance weighted	22.7888	17	0.156255
GCST90200354	finn-b-C3_MELANOMA_SKIN	Malignant melanoma of skin	Linoleate (18:2n6) levels	MR Egger	12.9856	20	0.878003
GCST90200354	finn-b-C3_MELANOMA_SKIN	Malignant melanoma of skin	Linoleate (18:2n6) levels	Inverse variance weighted	16.8687	21	0.719034
GCST90200355	finn-b-C3_MELANOMA_SKIN	Malignant melanoma of skin	Adenosine 5'-diphosphate (ADP) levels	MR Egger	12.1115	22	0.955033
GCST90200355	finn-b-C3_MELANOMA_SKIN	Malignant melanoma of skin	Adenosine 5'-diphosphate (ADP) levels	Inverse variance weighted	12.3004	23	0.96557
GCST90200356	finn-b-C3_MELANOMA_SKIN	Malignant melanoma of skin	Adenosine 5'-monophosphate (AMP) levels	MR Egger	19.9551	14	0.131564
GCST90200356	finn-b-C3_MELANOMA_SKIN	Malignant melanoma of skin	Adenosine 5'-monophosphate (AMP) levels	Inverse variance weighted	22.2264	15	0.102003
GCST90200357	finn-b-C3_MELANOMA_SKIN	Malignant melanoma of skin	Adenosine 3',5'-cyclic monophosphate (camp) levels	MR Egger	28.3484	26	0.341531
GCST90200357	finn-b-C3_MELANOMA_SKIN	Malignant melanoma of skin	Adenosine 3',5'-cyclic monophosphate (camp) levels	Inverse variance weighted	28.7418	27	0.37353
GCST90200358	finn-b-C3_MELANOMA_SKIN	Malignant melanoma of skin	Arachidonate (20:4n6) levels	MR Egger	14.8113	28	0.980358
GCST90200358	finn-b-C3_MELANOMA_SKIN	Malignant melanoma of skin	Arachidonate (20:4n6) levels	Inverse variance weighted	15.0225	29	0.984839
GCST90200359	finn-b-C3_MELANOMA_SKIN	Malignant melanoma of skin	5-methylthioadenosine (mta) levels	MR Egger	28.3589	25	0.291599
GCST90200359	finn-b-C3_MELANOMA_SKIN	Malignant melanoma of skin	5-methylthioadenosine (mta) levels	Inverse variance weighted	36.8904	26	0.0764684
GCST90200360	finn-b-C3_MELANOMA_SKIN	Malignant melanoma of skin	Cortisone levels	MR Egger	17.1967	15	0.307242
GCST90200360	finn-b-C3_MELANOMA_SKIN	Malignant melanoma of skin	Cortisone levels	Inverse variance weighted	17.6734	16	0.343365
GCST90200361	finn-b-C3_MELANOMA_SKIN	Malignant melanoma of skin	Beta-alanine levels	MR Egger	17.7006	19	0.542511
GCST90200361	finn-b-C3_MELANOMA_SKIN	Malignant melanoma of skin	Beta-alanine levels	Inverse variance weighted	17.7962	20	0.600833
GCST90200362	finn-b-C3_MELANOMA_SKIN	Malignant melanoma of skin	Succinate levels	MR Egger	20.2652	20	0.441457
GCST90200362	finn-b-C3_MELANOMA_SKIN	Malignant melanoma of skin	Succinate levels	Inverse variance weighted	20.4735	21	0.491472
GCST90200363	finn-b-C3_MELANOMA_SKIN	Malignant melanoma of skin	Phosphocholine levels	MR Egger	32.1117	31	0.411348
GCST90200363	finn-b-C3_MELANOMA_SKIN	Malignant melanoma of skin	Phosphocholine levels	Inverse variance weighted	32.1488	32	0.459381
GCST90200364	finn-b-C3_MELANOMA_SKIN	Malignant melanoma of skin	Cysteinylglycine levels	MR Egger	19.7026	18	0.349808
GCST90200364	finn-b-C3_MELANOMA_SKIN	Malignant melanoma of skin	Cysteinylglycine levels	Inverse variance weighted	20.3044	19	0.376473
GCST90200365	finn-b-C3_MELANOMA_SKIN	Malignant melanoma of skin	Phenylpyruvate levels	MR Egger	24.3145	28	0.664833
GCST90200365	finn-b-C3_MELANOMA_SKIN	Malignant melanoma of skin	Phenylpyruvate levels	Inverse variance weighted	26.1608	29	0.616885
GCST90200366	finn-b-C3_MELANOMA_SKIN	Malignant melanoma of skin	Creatinine levels	MR Egger	13.6672	23	0.936007
GCST90200366	finn-b-C3_MELANOMA_SKIN	Malignant melanoma of skin	Creatinine levels	Inverse variance weighted	13.7623	24	0.951837
GCST90200367	finn-b-C3_MELANOMA_SKIN	Malignant melanoma of skin	3-Hydroxybutyrate levels	MR Egger	8.80836	14	0.843128
GCST90200367	finn-b-C3_MELANOMA_SKIN	Malignant melanoma of skin	3-Hydroxybutyrate levels	Inverse variance weighted	8.98684	15	0.878205
GCST90200368	finn-b-C3_MELANOMA_SKIN	Malignant melanoma of skin	Cholesterol levels	MR Egger	13.1031	16	0.665202
GCST90200368	finn-b-C3_MELANOMA_SKIN	Malignant melanoma of skin	Cholesterol levels	Inverse variance weighted	14.3564	17	0.641733
GCST90200369	finn-b-C3_MELANOMA_SKIN	Malignant melanoma of skin	2-hydroxyphenylacetate levels	MR Egger	34.2716	24	0.0799557
GCST90200369	finn-b-C3_MELANOMA_SKIN	Malignant melanoma of skin	2-hydroxyphenylacetate levels	Inverse variance weighted	35.1875	25	0.0848649
GCST90200370	finn-b-C3_MELANOMA_SKIN	Malignant melanoma of skin	Aspartate levels	MR Egger	17.759	18	0.471631
GCST90200370	finn-b-C3_MELANOMA_SKIN	Malignant melanoma of skin	Aspartate levels	Inverse variance weighted	18.2889	19	0.503228
GCST90200371	finn-b-C3_MELANOMA_SKIN	Malignant melanoma of skin	3-(4-hydroxyphenyl)lactate levels	MR Egger	24.6158	25	0.48406
GCST90200371	finn-b-C3_MELANOMA_SKIN	Malignant melanoma of skin	3-(4-hydroxyphenyl)lactate levels	Inverse variance weighted	24.6445	26	0.539162
GCST90200372	finn-b-C3_MELANOMA_SKIN	Malignant melanoma of skin	Arginine levels	MR Egger	19.4097	19	0.43085
GCST90200372	finn-b-C3_MELANOMA_SKIN	Malignant melanoma of skin	Arginine levels	Inverse variance weighted	19.4237	20	0.494457
GCST90200373	finn-b-C3_MELANOMA_SKIN	Malignant melanoma of skin	Gluconate levels	MR Egger	24.1165	22	0.341155
GCST90200373	finn-b-C3_MELANOMA_SKIN	Malignant melanoma of skin	Gluconate levels	Inverse variance weighted	26.247	23	0.289344
GCST90200374	finn-b-C3_MELANOMA_SKIN	Malignant melanoma of skin	Sphinganine levels	MR Egger	23.8329	20	0.24977
GCST90200374	finn-b-C3_MELANOMA_SKIN	Malignant melanoma of skin	Sphinganine levels	Inverse variance weighted	23.8365	21	0.301049
GCST90200375	finn-b-C3_MELANOMA_SKIN	Malignant melanoma of skin	Gamma-glutamylglutamate levels	MR Egger	28.8547	24	0.225646
GCST90200375	finn-b-C3_MELANOMA_SKIN	Malignant melanoma of skin	Gamma-glutamylglutamate levels	Inverse variance weighted	29.0493	25	0.261861
GCST90200376	finn-b-C3_MELANOMA_SKIN	Malignant melanoma of skin	Flavin adenine dinucleotide (FAD) levels	MR Egger	17.3006	22	0.746559
GCST90200376	finn-b-C3_MELANOMA_SKIN	Malignant melanoma of skin	Flavin adenine dinucleotide (FAD) levels	Inverse variance weighted	17.626	23	0.777448
GCST90200377	finn-b-C3_MELANOMA_SKIN	Malignant melanoma of skin	Histidine levels	MR Egger	16.1683	21	0.760123
GCST90200377	finn-b-C3_MELANOMA_SKIN	Malignant melanoma of skin	Histidine levels	Inverse variance weighted	19.4019	22	0.620396
GCST90200378	finn-b-C3_MELANOMA_SKIN	Malignant melanoma of skin	Cortisol levels (plasma)	MR Egger	10.9503	16	0.81254
GCST90200378	finn-b-C3_MELANOMA_SKIN	Malignant melanoma of skin	Cortisol levels (plasma)	Inverse variance weighted	11.0471	17	0.854103
GCST90200379	finn-b-C3_MELANOMA_SKIN	Malignant melanoma of skin	Hypotaurine levels	MR Egger	25.8119	28	0.583385
GCST90200379	finn-b-C3_MELANOMA_SKIN	Malignant melanoma of skin	Hypotaurine levels	Inverse variance weighted	28.1143	29	0.511805
GCST90200380	finn-b-C3_MELANOMA_SKIN	Malignant melanoma of skin	Glutarate (C5-DC) levels	MR Egger	20.3581	24	0.676241
GCST90200380	finn-b-C3_MELANOMA_SKIN	Malignant melanoma of skin	Glutarate (C5-DC) levels	Inverse variance weighted	22.4436	25	0.61002
GCST90200381	finn-b-C3_MELANOMA_SKIN	Malignant melanoma of skin	S-1-pyrroline-5-carboxylate levels	MR Egger	6.96438	15	0.958631
GCST90200381	finn-b-C3_MELANOMA_SKIN	Malignant melanoma of skin	S-1-pyrroline-5-carboxylate levels	Inverse variance weighted	7.68812	16	0.957613
GCST90200382	finn-b-C3_MELANOMA_SKIN	Malignant melanoma of skin	Cystine levels	MR Egger	14.7328	18	0.680226
GCST90200382	finn-b-C3_MELANOMA_SKIN	Malignant melanoma of skin	Cystine levels	Inverse variance weighted	15.1043	19	0.715947
GCST90200383	finn-b-C3_MELANOMA_SKIN	Malignant melanoma of skin	Cystathionine levels	MR Egger	29.8495	32	0.575799
GCST90200383	finn-b-C3_MELANOMA_SKIN	Malignant melanoma of skin	Cystathionine levels	Inverse variance weighted	29.8544	33	0.624524
GCST90200384	finn-b-C3_MELANOMA_SKIN	Malignant melanoma of skin	Guanidinoacetate levels	MR Egger	38.796	23	0.0208874
GCST90200384	finn-b-C3_MELANOMA_SKIN	Malignant melanoma of skin	Guanidinoacetate levels	Inverse variance weighted	41.4541	24	0.0148434
GCST90200385	finn-b-C3_MELANOMA_SKIN	Malignant melanoma of skin	Sphingosine levels	MR Egger	11.6879	14	0.631353
GCST90200385	finn-b-C3_MELANOMA_SKIN	Malignant melanoma of skin	Sphingosine levels	Inverse variance weighted	11.6879	15	0.702483
GCST90200386	finn-b-C3_MELANOMA_SKIN	Malignant melanoma of skin	Deoxycholate levels	MR Egger	32.2832	25	0.149979
GCST90200386	finn-b-C3_MELANOMA_SKIN	Malignant melanoma of skin	Deoxycholate levels	Inverse variance weighted	33.7129	26	0.142407
GCST90200387	finn-b-C3_MELANOMA_SKIN	Malignant melanoma of skin	Glycocholate levels	MR Egger	45.338	32	0.0593351
GCST90200387	finn-b-C3_MELANOMA_SKIN	Malignant melanoma of skin	Glycocholate levels	Inverse variance weighted	45.8001	33	0.0683557
GCST90200388	finn-b-C3_MELANOMA_SKIN	Malignant melanoma of skin	Palmitoleate (16:1n7) levels	MR Egger	23.1292	24	0.512184
GCST90200388	finn-b-C3_MELANOMA_SKIN	Malignant melanoma of skin	Palmitoleate (16:1n7) levels	Inverse variance weighted	23.4234	25	0.552853
GCST90200389	finn-b-C3_MELANOMA_SKIN	Malignant melanoma of skin	Leucine levels	MR Egger	12.5488	17	0.76583
GCST90200389	finn-b-C3_MELANOMA_SKIN	Malignant melanoma of skin	Leucine levels	Inverse variance weighted	14.6089	18	0.688625
GCST90200390	finn-b-C3_MELANOMA_SKIN	Malignant melanoma of skin	Stearate (18:0) levels	MR Egger	14.2023	19	0.771775
GCST90200390	finn-b-C3_MELANOMA_SKIN	Malignant melanoma of skin	Stearate (18:0) levels	Inverse variance weighted	14.4445	20	0.807264
GCST90200391	finn-b-C3_MELANOMA_SKIN	Malignant melanoma of skin	Methionine levels	MR Egger	19.6315	20	0.481181
GCST90200391	finn-b-C3_MELANOMA_SKIN	Malignant melanoma of skin	Methionine levels	Inverse variance weighted	20.0191	21	0.520052
GCST90200392	finn-b-C3_MELANOMA_SKIN	Malignant melanoma of skin	Orotate levels	MR Egger	28.2909	30	0.555023
GCST90200392	finn-b-C3_MELANOMA_SKIN	Malignant melanoma of skin	Orotate levels	Inverse variance weighted	28.3533	31	0.602873
GCST90200393	finn-b-C3_MELANOMA_SKIN	Malignant melanoma of skin	Phosphate levels (UKB data field 30810)	MR Egger	22.0833	23	0.515227
GCST90200393	finn-b-C3_MELANOMA_SKIN	Malignant melanoma of skin	Phosphate levels (UKB data field 30810)	Inverse variance weighted	22.0884	24	0.573991
GCST90200394	finn-b-C3_MELANOMA_SKIN	Malignant melanoma of skin	Inosine levels	MR Egger	16.4732	20	0.68687
GCST90200394	finn-b-C3_MELANOMA_SKIN	Malignant melanoma of skin	Inosine levels	Inverse variance weighted	18.9045	21	0.591268
GCST90200395	finn-b-C3_MELANOMA_SKIN	Malignant melanoma of skin	Inosine 5'-monophosphate (IMP) levels	MR Egger	28.4512	20	0.0991404
GCST90200395	finn-b-C3_MELANOMA_SKIN	Malignant melanoma of skin	Inosine 5'-monophosphate (IMP) levels	Inverse variance weighted	31.2722	21	0.0692461
GCST90200396	finn-b-C3_MELANOMA_SKIN	Malignant melanoma of skin	Phenylalanine levels	MR Egger	26.0956	18	0.0975918
GCST90200396	finn-b-C3_MELANOMA_SKIN	Malignant melanoma of skin	Phenylalanine levels	Inverse variance weighted	26.3288	19	0.121285
GCST90200397	finn-b-C3_MELANOMA_SKIN	Malignant melanoma of skin	Palmitate (16:0) levels	MR Egger	17.394	20	0.627258
GCST90200397	finn-b-C3_MELANOMA_SKIN	Malignant melanoma of skin	Palmitate (16:0) levels	Inverse variance weighted	17.3953	21	0.686881
GCST90200398	finn-b-C3_MELANOMA_SKIN	Malignant melanoma of skin	Malate levels	MR Egger	18.4587	17	0.360474
GCST90200398	finn-b-C3_MELANOMA_SKIN	Malignant melanoma of skin	Malate levels	Inverse variance weighted	19.2252	18	0.378083
GCST90200399	finn-b-C3_MELANOMA_SKIN	Malignant melanoma of skin	Isoleucine levels	MR Egger	23.9013	20	0.246731
GCST90200399	finn-b-C3_MELANOMA_SKIN	Malignant melanoma of skin	Isoleucine levels	Inverse variance weighted	24.1321	21	0.286703
GCST90200400	finn-b-C3_MELANOMA_SKIN	Malignant melanoma of skin	Nicotinamide levels	MR Egger	8.52596	22	0.995467
GCST90200400	finn-b-C3_MELANOMA_SKIN	Malignant melanoma of skin	Nicotinamide levels	Inverse variance weighted	8.73288	23	0.996781
GCST90200401	finn-b-C3_MELANOMA_SKIN	Malignant melanoma of skin	Myo-inositol levels	MR Egger	28.5217	28	0.437075
GCST90200401	finn-b-C3_MELANOMA_SKIN	Malignant melanoma of skin	Myo-inositol levels	Inverse variance weighted	28.5225	29	0.490129
GCST90200402	finn-b-C3_MELANOMA_SKIN	Malignant melanoma of skin	Lysine levels	MR Egger	23.4659	29	0.754802
GCST90200402	finn-b-C3_MELANOMA_SKIN	Malignant melanoma of skin	Lysine levels	Inverse variance weighted	23.6118	30	0.789297
GCST90200403	finn-b-C3_MELANOMA_SKIN	Malignant melanoma of skin	Citrulline levels	MR Egger	32.9921	28	0.236036
GCST90200403	finn-b-C3_MELANOMA_SKIN	Malignant melanoma of skin	Citrulline levels	Inverse variance weighted	33.0083	29	0.277405
GCST90200404	finn-b-C3_MELANOMA_SKIN	Malignant melanoma of skin	Ornithine levels	MR Egger	13.4604	24	0.957914
GCST90200404	finn-b-C3_MELANOMA_SKIN	Malignant melanoma of skin	Ornithine levels	Inverse variance weighted	13.5742	25	0.968656
GCST90200405	finn-b-C3_MELANOMA_SKIN	Malignant melanoma of skin	Retinol (Vitamin A) levels	MR Egger	53.9439	26	0.00103185
GCST90200405	finn-b-C3_MELANOMA_SKIN	Malignant melanoma of skin	Retinol (Vitamin A) levels	Inverse variance weighted	54.102	27	0.00147831
GCST90200406	finn-b-C3_MELANOMA_SKIN	Malignant melanoma of skin	1-methylnicotinamide levels	MR Egger	20.082	16	0.216549
GCST90200406	finn-b-C3_MELANOMA_SKIN	Malignant melanoma of skin	1-methylnicotinamide levels	Inverse variance weighted	20.0836	17	0.269976
GCST90200407	finn-b-C3_MELANOMA_SKIN	Malignant melanoma of skin	Uridine levels	MR Egger	6.74111	16	0.977934
GCST90200407	finn-b-C3_MELANOMA_SKIN	Malignant melanoma of skin	Uridine levels	Inverse variance weighted	10.1416	17	0.897569
GCST90200408	finn-b-C3_MELANOMA_SKIN	Malignant melanoma of skin	Plasma lactate levels	MR Egger	21.297	17	0.213288
GCST90200408	finn-b-C3_MELANOMA_SKIN	Malignant melanoma of skin	Plasma lactate levels	Inverse variance weighted	21.3136	18	0.263888
GCST90200409	finn-b-C3_MELANOMA_SKIN	Malignant melanoma of skin	Pristanate levels	MR Egger	20.3938	12	0.0599931
GCST90200409	finn-b-C3_MELANOMA_SKIN	Malignant melanoma of skin	Pristanate levels	Inverse variance weighted	21.0712	13	0.071532
GCST90200410	finn-b-C3_MELANOMA_SKIN	Malignant melanoma of skin	Phytanate levels	MR Egger	17.5418	19	0.553213
GCST90200410	finn-b-C3_MELANOMA_SKIN	Malignant melanoma of skin	Phytanate levels	Inverse variance weighted	17.7611	20	0.603142
GCST90200411	finn-b-C3_MELANOMA_SKIN	Malignant melanoma of skin	Plasma free proline levels	MR Egger	25.8043	29	0.635927
GCST90200411	finn-b-C3_MELANOMA_SKIN	Malignant melanoma of skin	Plasma free proline levels	Inverse variance weighted	26.2363	30	0.663017
GCST90200412	finn-b-C3_MELANOMA_SKIN	Malignant melanoma of skin	Glutamate levels	MR Egger	19.9224	19	0.399263
GCST90200412	finn-b-C3_MELANOMA_SKIN	Malignant melanoma of skin	Glutamate levels	Inverse variance weighted	21.5683	20	0.364389
GCST90200413	finn-b-C3_MELANOMA_SKIN	Malignant melanoma of skin	2'-deoxyuridine levels	MR Egger	10.3955	22	0.982351
GCST90200413	finn-b-C3_MELANOMA_SKIN	Malignant melanoma of skin	2'-deoxyuridine levels	Inverse variance weighted	16.0765	23	0.851975
GCST90200414	finn-b-C3_MELANOMA_SKIN	Malignant melanoma of skin	Myristate (14:0) levels	MR Egger	16.103	21	0.763838
GCST90200414	finn-b-C3_MELANOMA_SKIN	Malignant melanoma of skin	Myristate (14:0) levels	Inverse variance weighted	16.7282	22	0.778178
GCST90200415	finn-b-C3_MELANOMA_SKIN	Malignant melanoma of skin	Serine levels	MR Egger	31.78	34	0.576873
GCST90200415	finn-b-C3_MELANOMA_SKIN	Malignant melanoma of skin	Serine levels	Inverse variance weighted	32.4562	35	0.59152
GCST90200416	finn-b-C3_MELANOMA_SKIN	Malignant melanoma of skin	Trans-urocanate levels	MR Egger	16.0663	17	0.519138
GCST90200416	finn-b-C3_MELANOMA_SKIN	Malignant melanoma of skin	Trans-urocanate levels	Inverse variance weighted	17.1023	18	0.516083
GCST90200417	finn-b-C3_MELANOMA_SKIN	Malignant melanoma of skin	Urea levels	MR Egger	19.81	20	0.469873
GCST90200417	finn-b-C3_MELANOMA_SKIN	Malignant melanoma of skin	Urea levels	Inverse variance weighted	20.2931	21	0.502767
GCST90200418	finn-b-C3_MELANOMA_SKIN	Malignant melanoma of skin	Pyridoxal levels	MR Egger	32.0682	39	0.776412
GCST90200418	finn-b-C3_MELANOMA_SKIN	Malignant melanoma of skin	Pyridoxal levels	Inverse variance weighted	32.131	40	0.807644
GCST90200419	finn-b-C3_MELANOMA_SKIN	Malignant melanoma of skin	Glutamine levels	MR Egger	12.7282	24	0.970393
GCST90200419	finn-b-C3_MELANOMA_SKIN	Malignant melanoma of skin	Glutamine levels	Inverse variance weighted	13.342	25	0.972028
GCST90200420	finn-b-C3_MELANOMA_SKIN	Malignant melanoma of skin	Taurine levels	MR Egger	11.0171	14	0.684694
GCST90200420	finn-b-C3_MELANOMA_SKIN	Malignant melanoma of skin	Taurine levels	Inverse variance weighted	11.7172	15	0.700293
GCST90200421	finn-b-C3_MELANOMA_SKIN	Malignant melanoma of skin	Salicylate levels	MR Egger	15.7643	22	0.827411
GCST90200421	finn-b-C3_MELANOMA_SKIN	Malignant melanoma of skin	Salicylate levels	Inverse variance weighted	20.2831	23	0.624777
GCST90200422	finn-b-C3_MELANOMA_SKIN	Malignant melanoma of skin	Serotonin levels	MR Egger	27.0602	23	0.253416
GCST90200422	finn-b-C3_MELANOMA_SKIN	Malignant melanoma of skin	Serotonin levels	Inverse variance weighted	27.1446	24	0.297757
GCST90200423	finn-b-C3_MELANOMA_SKIN	Malignant melanoma of skin	Spermidine levels	MR Egger	13.9454	20	0.833254
GCST90200423	finn-b-C3_MELANOMA_SKIN	Malignant melanoma of skin	Spermidine levels	Inverse variance weighted	15.8967	21	0.775426
GCST90200424	finn-b-C3_MELANOMA_SKIN	Malignant melanoma of skin	Dimethylglycine levels	MR Egger	26.5489	29	0.596026
GCST90200424	finn-b-C3_MELANOMA_SKIN	Malignant melanoma of skin	Dimethylglycine levels	Inverse variance weighted	27.9862	30	0.571166
GCST90200425	finn-b-C3_MELANOMA_SKIN	Malignant melanoma of skin	Betaine levels	MR Egger	20.0954	23	0.636152
GCST90200425	finn-b-C3_MELANOMA_SKIN	Malignant melanoma of skin	Betaine levels	Inverse variance weighted	20.2192	24	0.684246
GCST90200426	finn-b-C3_MELANOMA_SKIN	Malignant melanoma of skin	Xylose levels	MR Egger	30.0415	23	0.148215
GCST90200426	finn-b-C3_MELANOMA_SKIN	Malignant melanoma of skin	Xylose levels	Inverse variance weighted	31.5888	24	0.137522
GCST90200427	finn-b-C3_MELANOMA_SKIN	Malignant melanoma of skin	Tyrosine levels	MR Egger	13.4261	27	0.986253
GCST90200427	finn-b-C3_MELANOMA_SKIN	Malignant melanoma of skin	Tyrosine levels	Inverse variance weighted	15.9641	28	0.966348
GCST90200428	finn-b-C3_MELANOMA_SKIN	Malignant melanoma of skin	Caprate (10:0) levels	MR Egger	11.7704	12	0.46429
GCST90200428	finn-b-C3_MELANOMA_SKIN	Malignant melanoma of skin	Caprate (10:0) levels	Inverse variance weighted	12.6726	13	0.473406
GCST90200429	finn-b-C3_MELANOMA_SKIN	Malignant melanoma of skin	Cytidine levels	MR Egger	28.804	26	0.320072
GCST90200429	finn-b-C3_MELANOMA_SKIN	Malignant melanoma of skin	Cytidine levels	Inverse variance weighted	28.9445	27	0.363598
GCST90200430	finn-b-C3_MELANOMA_SKIN	Malignant melanoma of skin	Pyruvate levels	MR Egger	28.2496	20	0.103621
GCST90200430	finn-b-C3_MELANOMA_SKIN	Malignant melanoma of skin	Pyruvate levels	Inverse variance weighted	30.7986	21	0.0770759
GCST90200431	finn-b-C3_MELANOMA_SKIN	Malignant melanoma of skin	Alanine levels	MR Egger	23.7941	20	0.251501
GCST90200431	finn-b-C3_MELANOMA_SKIN	Malignant melanoma of skin	Alanine levels	Inverse variance weighted	23.7943	21	0.303134
GCST90200432	finn-b-C3_MELANOMA_SKIN	Malignant melanoma of skin	Threonine levels	MR Egger	26.517	30	0.648501
GCST90200432	finn-b-C3_MELANOMA_SKIN	Malignant melanoma of skin	Threonine levels	Inverse variance weighted	26.5396	31	0.695088
GCST90200433	finn-b-C3_MELANOMA_SKIN	Malignant melanoma of skin	Cytosine levels	MR Egger	13.0902	14	0.51943
GCST90200433	finn-b-C3_MELANOMA_SKIN	Malignant melanoma of skin	Cytosine levels	Inverse variance weighted	18.0354	15	0.260811
GCST90200434	finn-b-C3_MELANOMA_SKIN	Malignant melanoma of skin	12,13-DiHOME levels	MR Egger	34.9216	26	0.113355
GCST90200434	finn-b-C3_MELANOMA_SKIN	Malignant melanoma of skin	12,13-DiHOME levels	Inverse variance weighted	35.7166	27	0.121626
GCST90200435	finn-b-C3_MELANOMA_SKIN	Malignant melanoma of skin	Mannose levels	MR Egger	12.0459	24	0.979386
GCST90200435	finn-b-C3_MELANOMA_SKIN	Malignant melanoma of skin	Mannose levels	Inverse variance weighted	12.2151	25	0.984749
GCST90200436	finn-b-C3_MELANOMA_SKIN	Malignant melanoma of skin	Caffeine levels	MR Egger	16.1805	25	0.909349
GCST90200436	finn-b-C3_MELANOMA_SKIN	Malignant melanoma of skin	Caffeine levels	Inverse variance weighted	16.4841	26	0.923842
GCST90200437	finn-b-C3_MELANOMA_SKIN	Malignant melanoma of skin	Fructose levels	MR Egger	27.4659	23	0.236653
GCST90200437	finn-b-C3_MELANOMA_SKIN	Malignant melanoma of skin	Fructose levels	Inverse variance weighted	29.3684	24	0.206573
GCST90200438	finn-b-C3_MELANOMA_SKIN	Malignant melanoma of skin	Alpha-ketobutyrate levels	MR Egger	14.2273	15	0.508364
GCST90200438	finn-b-C3_MELANOMA_SKIN	Malignant melanoma of skin	Alpha-ketobutyrate levels	Inverse variance weighted	19.8621	16	0.226496
GCST90200439	finn-b-C3_MELANOMA_SKIN	Malignant melanoma of skin	Cysteine levels	MR Egger	12.3272	13	0.501013
GCST90200439	finn-b-C3_MELANOMA_SKIN	Malignant melanoma of skin	Cysteine levels	Inverse variance weighted	12.617	14	0.556881
GCST90200440	finn-b-C3_MELANOMA_SKIN	Malignant melanoma of skin	Blood sugar levels	MR Egger	31.6417	22	0.0837138
GCST90200440	finn-b-C3_MELANOMA_SKIN	Malignant melanoma of skin	Blood sugar levels	Inverse variance weighted	31.6456	23	0.107741
GCST90200441	finn-b-C3_MELANOMA_SKIN	Malignant melanoma of skin	Tryptophan levels	MR Egger	17.7555	21	0.664423
GCST90200441	finn-b-C3_MELANOMA_SKIN	Malignant melanoma of skin	Tryptophan levels	Inverse variance weighted	18.3343	22	0.685992
GCST90200442	finn-b-C3_MELANOMA_SKIN	Malignant melanoma of skin	Valine levels	MR Egger	15.0464	20	0.773748
GCST90200442	finn-b-C3_MELANOMA_SKIN	Malignant melanoma of skin	Valine levels	Inverse variance weighted	17.1335	21	0.70298
GCST90200443	finn-b-C3_MELANOMA_SKIN	Malignant melanoma of skin	Pseudouridine levels	MR Egger	19.0498	21	0.581945
GCST90200443	finn-b-C3_MELANOMA_SKIN	Malignant melanoma of skin	Pseudouridine levels	Inverse variance weighted	19.1023	22	0.639002
GCST90200444	finn-b-C3_MELANOMA_SKIN	Malignant melanoma of skin	Dihydroorotate levels	MR Egger	19.8241	27	0.838055
GCST90200444	finn-b-C3_MELANOMA_SKIN	Malignant melanoma of skin	Dihydroorotate levels	Inverse variance weighted	20.0362	28	0.863142
GCST90200445	finn-b-C3_MELANOMA_SKIN	Malignant melanoma of skin	Caprylate (8:0) levels	MR Egger	15.8068	20	0.728533
GCST90200445	finn-b-C3_MELANOMA_SKIN	Malignant melanoma of skin	Caprylate (8:0) levels	Inverse variance weighted	17.7706	21	0.663471
GCST90200446	finn-b-C3_MELANOMA_SKIN	Malignant melanoma of skin	Arachidate (20:0) levels	MR Egger	11.5507	22	0.965977
GCST90200446	finn-b-C3_MELANOMA_SKIN	Malignant melanoma of skin	Arachidate (20:0) levels	Inverse variance weighted	11.5613	23	0.976696
GCST90200447	finn-b-C3_MELANOMA_SKIN	Malignant melanoma of skin	Maltose levels in coronary artery disease	MR Egger	23.6966	18	0.16522
GCST90200447	finn-b-C3_MELANOMA_SKIN	Malignant melanoma of skin	Maltose levels in coronary artery disease	Inverse variance weighted	28.0466	19	0.082535
GCST90200448	finn-b-C3_MELANOMA_SKIN	Malignant melanoma of skin	N-stearoyl-sphinganine (d18:0/18:0) levels	MR Egger	10.6061	14	0.716663
GCST90200448	finn-b-C3_MELANOMA_SKIN	Malignant melanoma of skin	N-stearoyl-sphinganine (d18:0/18:0) levels	Inverse variance weighted	11.7463	15	0.698125
GCST90200449	finn-b-C3_MELANOMA_SKIN	Malignant melanoma of skin	Sucrose levels	MR Egger	20.5033	15	0.153462
GCST90200449	finn-b-C3_MELANOMA_SKIN	Malignant melanoma of skin	Sucrose levels	Inverse variance weighted	29.4071	16	0.0213312
GCST90200450	finn-b-C3_MELANOMA_SKIN	Malignant melanoma of skin	Caproate (6:0) levels	MR Egger	13.1195	22	0.929776
GCST90200450	finn-b-C3_MELANOMA_SKIN	Malignant melanoma of skin	Caproate (6:0) levels	Inverse variance weighted	13.8337	23	0.931535
GCST90200451	finn-b-C3_MELANOMA_SKIN	Malignant melanoma of skin	Nonadecanoate (19:0) levels	MR Egger	19.2915	24	0.73627
GCST90200451	finn-b-C3_MELANOMA_SKIN	Malignant melanoma of skin	Nonadecanoate (19:0) levels	Inverse variance weighted	19.6358	25	0.765661
GCST90200452	finn-b-C3_MELANOMA_SKIN	Malignant melanoma of skin	Plasma free asparagine levels	MR Egger	32.4508	23	0.0911258
GCST90200452	finn-b-C3_MELANOMA_SKIN	Malignant melanoma of skin	Plasma free asparagine levels	Inverse variance weighted	32.8294	24	0.107726
GCST90200453	finn-b-C3_MELANOMA_SKIN	Malignant melanoma of skin	X-07765 levels	MR Egger	13.1248	23	0.949233
GCST90200453	finn-b-C3_MELANOMA_SKIN	Malignant melanoma of skin	X-07765 levels	Inverse variance weighted	13.5725	24	0.955724
GCST90200454	finn-b-C3_MELANOMA_SKIN	Malignant melanoma of skin	Kynurenate levels	MR Egger	33.9204	29	0.242185
GCST90200454	finn-b-C3_MELANOMA_SKIN	Malignant melanoma of skin	Kynurenate levels	Inverse variance weighted	33.9302	30	0.283631
GCST90200455	finn-b-C3_MELANOMA_SKIN	Malignant melanoma of skin	Alpha-ketoglutarate levels	MR Egger	20.6729	24	0.657936
GCST90200455	finn-b-C3_MELANOMA_SKIN	Malignant melanoma of skin	Alpha-ketoglutarate levels	Inverse variance weighted	20.6752	25	0.710571
GCST90200456	finn-b-C3_MELANOMA_SKIN	Malignant melanoma of skin	X-11308 levels	MR Egger	27.0593	28	0.515018
GCST90200456	finn-b-C3_MELANOMA_SKIN	Malignant melanoma of skin	X-11308 levels	Inverse variance weighted	27.2737	29	0.556938
GCST90200457	finn-b-C3_MELANOMA_SKIN	Malignant melanoma of skin	Pentadecanoate (15:0) levels	MR Egger	18.6496	20	0.544698
GCST90200457	finn-b-C3_MELANOMA_SKIN	Malignant melanoma of skin	Pentadecanoate (15:0) levels	Inverse variance weighted	19.7228	21	0.538877
GCST90200458	finn-b-C3_MELANOMA_SKIN	Malignant melanoma of skin	X-11315 levels	MR Egger	23.8647	22	0.35436
GCST90200458	finn-b-C3_MELANOMA_SKIN	Malignant melanoma of skin	X-11315 levels	Inverse variance weighted	29.3342	23	0.169484
GCST90200459	finn-b-C3_MELANOMA_SKIN	Malignant melanoma of skin	Margarate (17:0) levels	MR Egger	19.0817	20	0.51652
GCST90200459	finn-b-C3_MELANOMA_SKIN	Malignant melanoma of skin	Margarate (17:0) levels	Inverse variance weighted	19.6981	21	0.54045
GCST90200460	finn-b-C3_MELANOMA_SKIN	Malignant melanoma of skin	X-11372 levels	MR Egger	21.4165	25	0.669168
GCST90200460	finn-b-C3_MELANOMA_SKIN	Malignant melanoma of skin	X-11372 levels	Inverse variance weighted	21.425	26	0.719709
GCST90200461	finn-b-C3_MELANOMA_SKIN	Malignant melanoma of skin	X-10458 levels	MR Egger	23.036	22	0.399697
GCST90200461	finn-b-C3_MELANOMA_SKIN	Malignant melanoma of skin	X-10458 levels	Inverse variance weighted	23.0373	23	0.458597
GCST90200462	finn-b-C3_MELANOMA_SKIN	Malignant melanoma of skin	X-11299 levels	MR Egger	14.9321	18	0.666625
GCST90200462	finn-b-C3_MELANOMA_SKIN	Malignant melanoma of skin	X-11299 levels	Inverse variance weighted	15.4862	19	0.691232
GCST90200463	finn-b-C3_MELANOMA_SKIN	Malignant melanoma of skin	X-11478 levels	MR Egger	13.0597	22	0.931484
GCST90200463	finn-b-C3_MELANOMA_SKIN	Malignant melanoma of skin	X-11478 levels	Inverse variance weighted	15.8341	23	0.862278
GCST90200464	finn-b-C3_MELANOMA_SKIN	Malignant melanoma of skin	X-11849 levels	MR Egger	29.3686	30	0.498304
GCST90200464	finn-b-C3_MELANOMA_SKIN	Malignant melanoma of skin	X-11849 levels	Inverse variance weighted	36.7079	31	0.221176
GCST90200465	finn-b-C3_MELANOMA_SKIN	Malignant melanoma of skin	X-11787 levels	MR Egger	21.4194	19	0.314096
GCST90200465	finn-b-C3_MELANOMA_SKIN	Malignant melanoma of skin	X-11787 levels	Inverse variance weighted	25.0624	20	0.199053
GCST90200466	finn-b-C3_MELANOMA_SKIN	Malignant melanoma of skin	X-11632 levels	MR Egger	25.8392	23	0.308518
GCST90200466	finn-b-C3_MELANOMA_SKIN	Malignant melanoma of skin	X-11632 levels	Inverse variance weighted	25.8448	24	0.361088
GCST90200467	finn-b-C3_MELANOMA_SKIN	Malignant melanoma of skin	X-11852 levels	MR Egger	27.0359	23	0.254442
GCST90200467	finn-b-C3_MELANOMA_SKIN	Malignant melanoma of skin	X-11852 levels	Inverse variance weighted	30.0403	24	0.18342
GCST90200468	finn-b-C3_MELANOMA_SKIN	Malignant melanoma of skin	X-11847 levels	MR Egger	22.4769	17	0.167065
GCST90200468	finn-b-C3_MELANOMA_SKIN	Malignant melanoma of skin	X-11847 levels	Inverse variance weighted	23.7621	18	0.162978
GCST90200469	finn-b-C3_MELANOMA_SKIN	Malignant melanoma of skin	X-11483 levels	MR Egger	23.2693	23	0.445141
GCST90200469	finn-b-C3_MELANOMA_SKIN	Malignant melanoma of skin	X-11483 levels	Inverse variance weighted	24.9911	24	0.406246
GCST90200470	finn-b-C3_MELANOMA_SKIN	Malignant melanoma of skin	X-11470 levels	MR Egger	37.18	31	0.205678
GCST90200470	finn-b-C3_MELANOMA_SKIN	Malignant melanoma of skin	X-11470 levels	Inverse variance weighted	37.4353	32	0.233707
GCST90200471	finn-b-C3_MELANOMA_SKIN	Malignant melanoma of skin	X-11381 levels	MR Egger	17.5261	22	0.733686
GCST90200471	finn-b-C3_MELANOMA_SKIN	Malignant melanoma of skin	X-11381 levels	Inverse variance weighted	17.8963	23	0.763092
GCST90200472	finn-b-C3_MELANOMA_SKIN	Malignant melanoma of skin	X-11850 levels	MR Egger	12.4513	21	0.926625
GCST90200472	finn-b-C3_MELANOMA_SKIN	Malignant melanoma of skin	X-11850 levels	Inverse variance weighted	13.4741	22	0.919091
GCST90200473	finn-b-C3_MELANOMA_SKIN	Malignant melanoma of skin	X-11795 levels	MR Egger	9.85107	13	0.706065
GCST90200473	finn-b-C3_MELANOMA_SKIN	Malignant melanoma of skin	X-11795 levels	Inverse variance weighted	13.2926	14	0.503622
GCST90200474	finn-b-C3_MELANOMA_SKIN	Malignant melanoma of skin	X-11444 levels	MR Egger	25.0576	27	0.571233
GCST90200474	finn-b-C3_MELANOMA_SKIN	Malignant melanoma of skin	X-11444 levels	Inverse variance weighted	25.0583	28	0.624661
GCST90200475	finn-b-C3_MELANOMA_SKIN	Malignant melanoma of skin	X-11858 levels	MR Egger	25.215	25	0.450377
GCST90200475	finn-b-C3_MELANOMA_SKIN	Malignant melanoma of skin	X-11858 levels	Inverse variance weighted	25.5256	26	0.489404
GCST90200476	finn-b-C3_MELANOMA_SKIN	Malignant melanoma of skin	X-11843 levels	MR Egger	26.4249	22	0.233887
GCST90200476	finn-b-C3_MELANOMA_SKIN	Malignant melanoma of skin	X-11843 levels	Inverse variance weighted	26.4253	23	0.281203
GCST90200477	finn-b-C3_MELANOMA_SKIN	Malignant melanoma of skin	X-12127 levels	MR Egger	38.7531	28	0.0849765
GCST90200477	finn-b-C3_MELANOMA_SKIN	Malignant melanoma of skin	X-12127 levels	Inverse variance weighted	39.0674	29	0.100381
GCST90200478	finn-b-C3_MELANOMA_SKIN	Malignant melanoma of skin	X-12221 levels	MR Egger	23.163	21	0.335351
GCST90200478	finn-b-C3_MELANOMA_SKIN	Malignant melanoma of skin	X-12221 levels	Inverse variance weighted	23.391	22	0.379942
GCST90200479	finn-b-C3_MELANOMA_SKIN	Malignant melanoma of skin	X-12283 levels	MR Egger	14.7818	25	0.946336
GCST90200479	finn-b-C3_MELANOMA_SKIN	Malignant melanoma of skin	X-12283 levels	Inverse variance weighted	15.2668	26	0.952257
GCST90200480	finn-b-C3_MELANOMA_SKIN	Malignant melanoma of skin	X-12410 levels	MR Egger	19.9713	23	0.643644
GCST90200480	finn-b-C3_MELANOMA_SKIN	Malignant melanoma of skin	X-12410 levels	Inverse variance weighted	20.2934	24	0.679976
GCST90200481	finn-b-C3_MELANOMA_SKIN	Malignant melanoma of skin	X-12104 levels	MR Egger	10.751	11	0.464353
GCST90200481	finn-b-C3_MELANOMA_SKIN	Malignant melanoma of skin	X-12104 levels	Inverse variance weighted	12.0103	12	0.444854
GCST90200482	finn-b-C3_MELANOMA_SKIN	Malignant melanoma of skin	X-12193 levels	MR Egger	30.3977	25	0.209742
GCST90200482	finn-b-C3_MELANOMA_SKIN	Malignant melanoma of skin	X-12193 levels	Inverse variance weighted	31.4059	26	0.2135
GCST90200483	finn-b-C3_MELANOMA_SKIN	Malignant melanoma of skin	X-12216 levels	MR Egger	14.3186	21	0.855527
GCST90200483	finn-b-C3_MELANOMA_SKIN	Malignant melanoma of skin	X-12216 levels	Inverse variance weighted	15.4772	22	0.840956
GCST90200484	finn-b-C3_MELANOMA_SKIN	Malignant melanoma of skin	X-12306 levels	MR Egger	27.6121	27	0.431174
GCST90200484	finn-b-C3_MELANOMA_SKIN	Malignant melanoma of skin	X-12306 levels	Inverse variance weighted	28.4055	28	0.443122
GCST90200485	finn-b-C3_MELANOMA_SKIN	Malignant melanoma of skin	X-12100 levels	MR Egger	20.7579	19	0.350331
GCST90200485	finn-b-C3_MELANOMA_SKIN	Malignant melanoma of skin	X-12100 levels	Inverse variance weighted	20.9431	20	0.400486
GCST90200486	finn-b-C3_MELANOMA_SKIN	Malignant melanoma of skin	X-12261 levels	MR Egger	15.4976	17	0.55969
GCST90200486	finn-b-C3_MELANOMA_SKIN	Malignant melanoma of skin	X-12261 levels	Inverse variance weighted	15.5428	18	0.624423
GCST90200487	finn-b-C3_MELANOMA_SKIN	Malignant melanoma of skin	X-11880 levels	MR Egger	10.8479	16	0.818772
GCST90200487	finn-b-C3_MELANOMA_SKIN	Malignant melanoma of skin	X-11880 levels	Inverse variance weighted	11.441	17	0.832744
GCST90200488	finn-b-C3_MELANOMA_SKIN	Malignant melanoma of skin	X-12117 levels	MR Egger	29.5534	31	0.540437
GCST90200488	finn-b-C3_MELANOMA_SKIN	Malignant melanoma of skin	X-12117 levels	Inverse variance weighted	31.0483	32	0.51456
GCST90200489	finn-b-C3_MELANOMA_SKIN	Malignant melanoma of skin	X-12407 levels	MR Egger	23.6592	22	0.365343
GCST90200489	finn-b-C3_MELANOMA_SKIN	Malignant melanoma of skin	X-12407 levels	Inverse variance weighted	24.0949	23	0.39857
GCST90200490	finn-b-C3_MELANOMA_SKIN	Malignant melanoma of skin	X-12101 levels	MR Egger	27.9653	22	0.176834
GCST90200490	finn-b-C3_MELANOMA_SKIN	Malignant melanoma of skin	X-12101 levels	Inverse variance weighted	27.9655	23	0.217091
GCST90200491	finn-b-C3_MELANOMA_SKIN	Malignant melanoma of skin	X-12026 levels	MR Egger	25.8673	24	0.35993
GCST90200491	finn-b-C3_MELANOMA_SKIN	Malignant melanoma of skin	X-12026 levels	Inverse variance weighted	26.6703	25	0.372553
GCST90200492	finn-b-C3_MELANOMA_SKIN	Malignant melanoma of skin	X-12411 levels	MR Egger	10.2325	14	0.744998
GCST90200492	finn-b-C3_MELANOMA_SKIN	Malignant melanoma of skin	X-12411 levels	Inverse variance weighted	10.3584	15	0.796611
GCST90200493	finn-b-C3_MELANOMA_SKIN	Malignant melanoma of skin	X-12013 levels	MR Egger	17.0294	20	0.651061
GCST90200493	finn-b-C3_MELANOMA_SKIN	Malignant melanoma of skin	X-12013 levels	Inverse variance weighted	17.1735	21	0.700535
GCST90200494	finn-b-C3_MELANOMA_SKIN	Malignant melanoma of skin	X-12007 levels	MR Egger	10.0681	12	0.609986
GCST90200494	finn-b-C3_MELANOMA_SKIN	Malignant melanoma of skin	X-12007 levels	Inverse variance weighted	13.3641	13	0.420098
GCST90200495	finn-b-C3_MELANOMA_SKIN	Malignant melanoma of skin	X-12462 levels	MR Egger	14.1085	10	0.168101
GCST90200495	finn-b-C3_MELANOMA_SKIN	Malignant melanoma of skin	X-12462 levels	Inverse variance weighted	14.1133	11	0.226787
GCST90200496	finn-b-C3_MELANOMA_SKIN	Malignant melanoma of skin	X-12714 levels	MR Egger	10.2921	13	0.669891
GCST90200496	finn-b-C3_MELANOMA_SKIN	Malignant melanoma of skin	X-12714 levels	Inverse variance weighted	11.1861	14	0.671355
GCST90200497	finn-b-C3_MELANOMA_SKIN	Malignant melanoma of skin	X-12740 levels	MR Egger	11.2476	11	0.42276
GCST90200497	finn-b-C3_MELANOMA_SKIN	Malignant melanoma of skin	X-12740 levels	Inverse variance weighted	11.4545	12	0.49042
GCST90200498	finn-b-C3_MELANOMA_SKIN	Malignant melanoma of skin	X-12730 levels	MR Egger	25.4765	17	0.0845411
GCST90200498	finn-b-C3_MELANOMA_SKIN	Malignant melanoma of skin	X-12730 levels	Inverse variance weighted	25.8298	18	0.103714
GCST90200499	finn-b-C3_MELANOMA_SKIN	Malignant melanoma of skin	X-12701 levels	MR Egger	12.8657	13	0.45824
GCST90200499	finn-b-C3_MELANOMA_SKIN	Malignant melanoma of skin	X-12701 levels	Inverse variance weighted	13.5864	14	0.480959
GCST90200500	finn-b-C3_MELANOMA_SKIN	Malignant melanoma of skin	X-12816 levels	MR Egger	24.2182	25	0.506795
GCST90200500	finn-b-C3_MELANOMA_SKIN	Malignant melanoma of skin	X-12816 levels	Inverse variance weighted	24.3003	26	0.558799
GCST90200501	finn-b-C3_MELANOMA_SKIN	Malignant melanoma of skin	X-12731 levels	MR Egger	24.2692	26	0.560578
GCST90200501	finn-b-C3_MELANOMA_SKIN	Malignant melanoma of skin	X-12731 levels	Inverse variance weighted	24.2792	27	0.614789
GCST90200502	finn-b-C3_MELANOMA_SKIN	Malignant melanoma of skin	X-12707 levels	MR Egger	27.011	27	0.463202
GCST90200502	finn-b-C3_MELANOMA_SKIN	Malignant melanoma of skin	X-12707 levels	Inverse variance weighted	29.9487	28	0.365674
GCST90200503	finn-b-C3_MELANOMA_SKIN	Malignant melanoma of skin	X-12729 levels	MR Egger	39.1145	26	0.0475407
GCST90200503	finn-b-C3_MELANOMA_SKIN	Malignant melanoma of skin	X-12729 levels	Inverse variance weighted	39.2819	27	0.0597144
GCST90200504	finn-b-C3_MELANOMA_SKIN	Malignant melanoma of skin	X-12830 levels	MR Egger	24.8018	25	0.473526
GCST90200504	finn-b-C3_MELANOMA_SKIN	Malignant melanoma of skin	X-12830 levels	Inverse variance weighted	25.2033	26	0.507491
GCST90200505	finn-b-C3_MELANOMA_SKIN	Malignant melanoma of skin	X-12818 levels	MR Egger	21.0673	20	0.393183
GCST90200505	finn-b-C3_MELANOMA_SKIN	Malignant melanoma of skin	X-12818 levels	Inverse variance weighted	21.1534	21	0.44961
GCST90200506	finn-b-C3_MELANOMA_SKIN	Malignant melanoma of skin	X-12812 levels	MR Egger	11.5792	16	0.772401
GCST90200506	finn-b-C3_MELANOMA_SKIN	Malignant melanoma of skin	X-12812 levels	Inverse variance weighted	11.586	17	0.824532
GCST90200507	finn-b-C3_MELANOMA_SKIN	Malignant melanoma of skin	X-12822 levels	MR Egger	7.78528	13	0.857302
GCST90200507	finn-b-C3_MELANOMA_SKIN	Malignant melanoma of skin	X-12822 levels	Inverse variance weighted	9.83591	14	0.774079
GCST90200508	finn-b-C3_MELANOMA_SKIN	Malignant melanoma of skin	X-12738 levels	MR Egger	7.29328	16	0.967185
GCST90200508	finn-b-C3_MELANOMA_SKIN	Malignant melanoma of skin	X-12738 levels	Inverse variance weighted	8.74425	17	0.947945
GCST90200509	finn-b-C3_MELANOMA_SKIN	Malignant melanoma of skin	X-12544 levels	MR Egger	7.68261	22	0.997906
GCST90200509	finn-b-C3_MELANOMA_SKIN	Malignant melanoma of skin	X-12544 levels	Inverse variance weighted	9.06435	23	0.995736
GCST90200510	finn-b-C3_MELANOMA_SKIN	Malignant melanoma of skin	X-12680 levels	MR Egger	20.7555	15	0.144826
GCST90200510	finn-b-C3_MELANOMA_SKIN	Malignant melanoma of skin	X-12680 levels	Inverse variance weighted	22.9426	16	0.115277
GCST90200511	finn-b-C3_MELANOMA_SKIN	Malignant melanoma of skin	X-12906 levels	MR Egger	9.48162	15	0.85102
GCST90200511	finn-b-C3_MELANOMA_SKIN	Malignant melanoma of skin	X-12906 levels	Inverse variance weighted	10.2462	16	0.853457
GCST90200512	finn-b-C3_MELANOMA_SKIN	Malignant melanoma of skin	X-13684 levels	MR Egger	24.2629	31	0.79967
GCST90200512	finn-b-C3_MELANOMA_SKIN	Malignant melanoma of skin	X-13684 levels	Inverse variance weighted	24.9091	32	0.809694
GCST90200513	finn-b-C3_MELANOMA_SKIN	Malignant melanoma of skin	X-13507 levels	MR Egger	15.6721	14	0.333803
GCST90200513	finn-b-C3_MELANOMA_SKIN	Malignant melanoma of skin	X-13507 levels	Inverse variance weighted	15.7714	15	0.397407
GCST90200514	finn-b-C3_MELANOMA_SKIN	Malignant melanoma of skin	X-12851 levels	MR Egger	34.1504	20	0.0251252
GCST90200514	finn-b-C3_MELANOMA_SKIN	Malignant melanoma of skin	X-12851 levels	Inverse variance weighted	37.1421	21	0.0162125
GCST90200515	finn-b-C3_MELANOMA_SKIN	Malignant melanoma of skin	X-12849 levels	MR Egger	19.9974	21	0.521428
GCST90200515	finn-b-C3_MELANOMA_SKIN	Malignant melanoma of skin	X-12849 levels	Inverse variance weighted	21.0692	22	0.516464
GCST90200516	finn-b-C3_MELANOMA_SKIN	Malignant melanoma of skin	X-12847 levels	MR Egger	15.292	16	0.503363
GCST90200516	finn-b-C3_MELANOMA_SKIN	Malignant melanoma of skin	X-12847 levels	Inverse variance weighted	15.8381	17	0.53534
GCST90200517	finn-b-C3_MELANOMA_SKIN	Malignant melanoma of skin	X-13553 levels	MR Egger	11.3637	22	0.969166
GCST90200517	finn-b-C3_MELANOMA_SKIN	Malignant melanoma of skin	X-13553 levels	Inverse variance weighted	13.411	23	0.942507
GCST90200518	finn-b-C3_MELANOMA_SKIN	Malignant melanoma of skin	X-12839 levels	MR Egger	16.946	25	0.883744
GCST90200518	finn-b-C3_MELANOMA_SKIN	Malignant melanoma of skin	X-12839 levels	Inverse variance weighted	16.9713	26	0.909947
GCST90200519	finn-b-C3_MELANOMA_SKIN	Malignant melanoma of skin	X-13729 levels	MR Egger	19.2471	26	0.82583
GCST90200519	finn-b-C3_MELANOMA_SKIN	Malignant melanoma of skin	X-13729 levels	Inverse variance weighted	19.6891	27	0.843548
GCST90200520	finn-b-C3_MELANOMA_SKIN	Malignant melanoma of skin	X-13007 levels	MR Egger	34.8663	23	0.0536273
GCST90200520	finn-b-C3_MELANOMA_SKIN	Malignant melanoma of skin	X-13007 levels	Inverse variance weighted	34.8669	24	0.0703997
GCST90200521	finn-b-C3_MELANOMA_SKIN	Malignant melanoma of skin	X-13844 levels	MR Egger	18.2032	16	0.312131
GCST90200521	finn-b-C3_MELANOMA_SKIN	Malignant melanoma of skin	X-13844 levels	Inverse variance weighted	18.2692	17	0.372054
GCST90200522	finn-b-C3_MELANOMA_SKIN	Malignant melanoma of skin	X-13728 levels	MR Egger	13.6484	17	0.691814
GCST90200522	finn-b-C3_MELANOMA_SKIN	Malignant melanoma of skin	X-13728 levels	Inverse variance weighted	16.6488	18	0.547362
GCST90200523	finn-b-C3_MELANOMA_SKIN	Malignant melanoma of skin	X-12844 levels	MR Egger	23.6561	33	0.884319
GCST90200523	finn-b-C3_MELANOMA_SKIN	Malignant melanoma of skin	X-12844 levels	Inverse variance weighted	25.8552	34	0.840655
GCST90200524	finn-b-C3_MELANOMA_SKIN	Malignant melanoma of skin	X-13695 levels	MR Egger	4.54017	14	0.99124
GCST90200524	finn-b-C3_MELANOMA_SKIN	Malignant melanoma of skin	X-13695 levels	Inverse variance weighted	4.6424	15	0.994746
GCST90200525	finn-b-C3_MELANOMA_SKIN	Malignant melanoma of skin	X-13723 levels	MR Egger	14.1713	13	0.361892
GCST90200525	finn-b-C3_MELANOMA_SKIN	Malignant melanoma of skin	X-13723 levels	Inverse variance weighted	14.1885	14	0.435763
GCST90200526	finn-b-C3_MELANOMA_SKIN	Malignant melanoma of skin	X-14056 levels	MR Egger	10.9615	17	0.858557
GCST90200526	finn-b-C3_MELANOMA_SKIN	Malignant melanoma of skin	X-14056 levels	Inverse variance weighted	10.9872	18	0.8949
GCST90200527	finn-b-C3_MELANOMA_SKIN	Malignant melanoma of skin	X-13866 levels	MR Egger	16.6317	22	0.783347
GCST90200527	finn-b-C3_MELANOMA_SKIN	Malignant melanoma of skin	X-13866 levels	Inverse variance weighted	19.436	23	0.675647
GCST90200528	finn-b-C3_MELANOMA_SKIN	Malignant melanoma of skin	X-17146 levels	MR Egger	26.7831	18	0.0831551
GCST90200528	finn-b-C3_MELANOMA_SKIN	Malignant melanoma of skin	X-17146 levels	Inverse variance weighted	26.9492	19	0.105842
GCST90200529	finn-b-C3_MELANOMA_SKIN	Malignant melanoma of skin	X-16397 levels	MR Egger	26.0264	15	0.0377458
GCST90200529	finn-b-C3_MELANOMA_SKIN	Malignant melanoma of skin	X-16397 levels	Inverse variance weighted	28.3301	16	0.0288646
GCST90200530	finn-b-C3_MELANOMA_SKIN	Malignant melanoma of skin	X-17335 levels	MR Egger	13.3215	12	0.346112
GCST90200530	finn-b-C3_MELANOMA_SKIN	Malignant melanoma of skin	X-17335 levels	Inverse variance weighted	15.3102	13	0.28839
GCST90200531	finn-b-C3_MELANOMA_SKIN	Malignant melanoma of skin	X-16964 levels	MR Egger	9.07725	15	0.873444
GCST90200531	finn-b-C3_MELANOMA_SKIN	Malignant melanoma of skin	X-16964 levels	Inverse variance weighted	9.70175	16	0.881733
GCST90200532	finn-b-C3_MELANOMA_SKIN	Malignant melanoma of skin	X-16935 levels	MR Egger	26.7429	23	0.267063
GCST90200532	finn-b-C3_MELANOMA_SKIN	Malignant melanoma of skin	X-16935 levels	Inverse variance weighted	27.2408	24	0.293356
GCST90200533	finn-b-C3_MELANOMA_SKIN	Malignant melanoma of skin	X-15486 levels	MR Egger	9.46187	13	0.737235
GCST90200533	finn-b-C3_MELANOMA_SKIN	Malignant melanoma of skin	X-15486 levels	Inverse variance weighted	9.48151	14	0.799025
GCST90200534	finn-b-C3_MELANOMA_SKIN	Malignant melanoma of skin	X-16580 levels	MR Egger	16.0432	16	0.449948
GCST90200534	finn-b-C3_MELANOMA_SKIN	Malignant melanoma of skin	X-16580 levels	Inverse variance weighted	16.505	17	0.488356
GCST90200535	finn-b-C3_MELANOMA_SKIN	Malignant melanoma of skin	X-17325 levels	MR Egger	17.0933	22	0.758192
GCST90200535	finn-b-C3_MELANOMA_SKIN	Malignant melanoma of skin	X-17325 levels	Inverse variance weighted	17.5259	23	0.782672
GCST90200536	finn-b-C3_MELANOMA_SKIN	Malignant melanoma of skin	X-17328 levels	MR Egger	13.2799	22	0.925059
GCST90200536	finn-b-C3_MELANOMA_SKIN	Malignant melanoma of skin	X-17328 levels	Inverse variance weighted	15.0477	23	0.892915
GCST90200537	finn-b-C3_MELANOMA_SKIN	Malignant melanoma of skin	X-16087 levels	MR Egger	18.7304	20	0.539408
GCST90200537	finn-b-C3_MELANOMA_SKIN	Malignant melanoma of skin	X-16087 levels	Inverse variance weighted	18.9545	21	0.588056
GCST90200538	finn-b-C3_MELANOMA_SKIN	Malignant melanoma of skin	X-17010 levels	MR Egger	17.4259	17	0.425894
GCST90200538	finn-b-C3_MELANOMA_SKIN	Malignant melanoma of skin	X-17010 levels	Inverse variance weighted	20.6489	18	0.297497
GCST90200539	finn-b-C3_MELANOMA_SKIN	Malignant melanoma of skin	X-14939 levels	MR Egger	19.3702	20	0.497896
GCST90200539	finn-b-C3_MELANOMA_SKIN	Malignant melanoma of skin	X-14939 levels	Inverse variance weighted	22.6047	21	0.36541
GCST90200540	finn-b-C3_MELANOMA_SKIN	Malignant melanoma of skin	X-15461 levels	MR Egger	20.9992	20	0.397181
GCST90200540	finn-b-C3_MELANOMA_SKIN	Malignant melanoma of skin	X-15461 levels	Inverse variance weighted	21.1421	21	0.450296
GCST90200541	finn-b-C3_MELANOMA_SKIN	Malignant melanoma of skin	X-15523 levels	MR Egger	74.6208	80	0.648826
GCST90200541	finn-b-C3_MELANOMA_SKIN	Malignant melanoma of skin	X-15523 levels	Inverse variance weighted	74.8452	81	0.67135
GCST90200542	finn-b-C3_MELANOMA_SKIN	Malignant melanoma of skin	X-15728 levels	MR Egger	22.4366	28	0.76069
GCST90200542	finn-b-C3_MELANOMA_SKIN	Malignant melanoma of skin	X-15728 levels	Inverse variance weighted	23.3978	29	0.758033
GCST90200543	finn-b-C3_MELANOMA_SKIN	Malignant melanoma of skin	X-15503 levels	MR Egger	10.9762	17	0.857797
GCST90200543	finn-b-C3_MELANOMA_SKIN	Malignant melanoma of skin	X-15503 levels	Inverse variance weighted	11.2726	18	0.88243
GCST90200544	finn-b-C3_MELANOMA_SKIN	Malignant melanoma of skin	X-16124 levels	MR Egger	20.22	26	0.781018
GCST90200544	finn-b-C3_MELANOMA_SKIN	Malignant melanoma of skin	X-16124 levels	Inverse variance weighted	21.223	27	0.775735
GCST90200545	finn-b-C3_MELANOMA_SKIN	Malignant melanoma of skin	X-17438 levels	MR Egger	24.1773	17	0.114696
GCST90200545	finn-b-C3_MELANOMA_SKIN	Malignant melanoma of skin	X-17438 levels	Inverse variance weighted	27.0951	18	0.0772281
GCST90200546	finn-b-C3_MELANOMA_SKIN	Malignant melanoma of skin	X-17354 levels	MR Egger	33.9373	14	0.00210639
GCST90200546	finn-b-C3_MELANOMA_SKIN	Malignant melanoma of skin	X-17354 levels	Inverse variance weighted	36.0518	15	0.00173762
GCST90200547	finn-b-C3_MELANOMA_SKIN	Malignant melanoma of skin	X-17654 levels	MR Egger	24.759	26	0.532649
GCST90200547	finn-b-C3_MELANOMA_SKIN	Malignant melanoma of skin	X-17654 levels	Inverse variance weighted	24.873	27	0.581579
GCST90200548	finn-b-C3_MELANOMA_SKIN	Malignant melanoma of skin	X-17676 levels	MR Egger	26.6446	28	0.537657
GCST90200548	finn-b-C3_MELANOMA_SKIN	Malignant melanoma of skin	X-17676 levels	Inverse variance weighted	26.9258	29	0.575709
GCST90200549	finn-b-C3_MELANOMA_SKIN	Malignant melanoma of skin	X-17367 levels	MR Egger	11.5624	20	0.930315
GCST90200549	finn-b-C3_MELANOMA_SKIN	Malignant melanoma of skin	X-17367 levels	Inverse variance weighted	11.8135	21	0.944515
GCST90200550	finn-b-C3_MELANOMA_SKIN	Malignant melanoma of skin	X-17357 levels	MR Egger	32.4677	29	0.299724
GCST90200550	finn-b-C3_MELANOMA_SKIN	Malignant melanoma of skin	X-17357 levels	Inverse variance weighted	33.4156	30	0.304792
GCST90200551	finn-b-C3_MELANOMA_SKIN	Malignant melanoma of skin	X-18886 levels	MR Egger	15.8197	14	0.324509
GCST90200551	finn-b-C3_MELANOMA_SKIN	Malignant melanoma of skin	X-18886 levels	Inverse variance weighted	16.6825	15	0.338193
GCST90200552	finn-b-C3_MELANOMA_SKIN	Malignant melanoma of skin	X-18887 levels	MR Egger	9.26312	16	0.902183
GCST90200552	finn-b-C3_MELANOMA_SKIN	Malignant melanoma of skin	X-18887 levels	Inverse variance weighted	10.2113	17	0.894515
GCST90200553	finn-b-C3_MELANOMA_SKIN	Malignant melanoma of skin	X-17653 levels	MR Egger	35.544	22	0.0339607
GCST90200553	finn-b-C3_MELANOMA_SKIN	Malignant melanoma of skin	X-17653 levels	Inverse variance weighted	37.4003	23	0.0295078
GCST90200554	finn-b-C3_MELANOMA_SKIN	Malignant melanoma of skin	X-17346 levels	MR Egger	17.4452	25	0.865018
GCST90200554	finn-b-C3_MELANOMA_SKIN	Malignant melanoma of skin	X-17346 levels	Inverse variance weighted	19.8534	26	0.79845
GCST90200555	finn-b-C3_MELANOMA_SKIN	Malignant melanoma of skin	X-17690 levels	MR Egger	20.8245	25	0.702354
GCST90200555	finn-b-C3_MELANOMA_SKIN	Malignant melanoma of skin	X-17690 levels	Inverse variance weighted	20.864	26	0.74895
GCST90200556	finn-b-C3_MELANOMA_SKIN	Malignant melanoma of skin	X-18345 levels	MR Egger	28.9458	29	0.46789
GCST90200556	finn-b-C3_MELANOMA_SKIN	Malignant melanoma of skin	X-18345 levels	Inverse variance weighted	30.2517	30	0.45282
GCST90200557	finn-b-C3_MELANOMA_SKIN	Malignant melanoma of skin	X-17685 levels	MR Egger	31.7446	20	0.046097
GCST90200557	finn-b-C3_MELANOMA_SKIN	Malignant melanoma of skin	X-17685 levels	Inverse variance weighted	33.039	21	0.0457867
GCST90200558	finn-b-C3_MELANOMA_SKIN	Malignant melanoma of skin	X-18888 levels	MR Egger	33.6431	24	0.0912145
GCST90200558	finn-b-C3_MELANOMA_SKIN	Malignant melanoma of skin	X-18888 levels	Inverse variance weighted	35.6252	25	0.0774826
GCST90200559	finn-b-C3_MELANOMA_SKIN	Malignant melanoma of skin	X-18901 levels	MR Egger	27.9371	27	0.414222
GCST90200559	finn-b-C3_MELANOMA_SKIN	Malignant melanoma of skin	X-18901 levels	Inverse variance weighted	28.8131	28	0.422051
GCST90200560	finn-b-C3_MELANOMA_SKIN	Malignant melanoma of skin	X-17351 levels	MR Egger	19.3947	16	0.248728
GCST90200560	finn-b-C3_MELANOMA_SKIN	Malignant melanoma of skin	X-17351 levels	Inverse variance weighted	24.8927	17	0.0971381
GCST90200561	finn-b-C3_MELANOMA_SKIN	Malignant melanoma of skin	X-18779 levels	MR Egger	14.4249	17	0.636833
GCST90200561	finn-b-C3_MELANOMA_SKIN	Malignant melanoma of skin	X-18779 levels	Inverse variance weighted	14.8559	18	0.671834
GCST90200562	finn-b-C3_MELANOMA_SKIN	Malignant melanoma of skin	X-21286 levels	MR Egger	13.8018	27	0.983115
GCST90200562	finn-b-C3_MELANOMA_SKIN	Malignant melanoma of skin	X-21286 levels	Inverse variance weighted	13.8475	28	0.988236
GCST90200563	finn-b-C3_MELANOMA_SKIN	Malignant melanoma of skin	X-21355 levels	MR Egger	6.83104	15	0.96217
GCST90200563	finn-b-C3_MELANOMA_SKIN	Malignant melanoma of skin	X-21355 levels	Inverse variance weighted	9.42014	16	0.895108
GCST90200564	finn-b-C3_MELANOMA_SKIN	Malignant melanoma of skin	X-21319 levels	MR Egger	5.32024	13	0.96745
GCST90200564	finn-b-C3_MELANOMA_SKIN	Malignant melanoma of skin	X-21319 levels	Inverse variance weighted	6.05342	14	0.965127
GCST90200565	finn-b-C3_MELANOMA_SKIN	Malignant melanoma of skin	X-21258 levels	MR Egger	26.643	23	0.27146
GCST90200565	finn-b-C3_MELANOMA_SKIN	Malignant melanoma of skin	X-21258 levels	Inverse variance weighted	27.1937	24	0.295503
GCST90200566	finn-b-C3_MELANOMA_SKIN	Malignant melanoma of skin	X-21364 levels	MR Egger	27.1648	30	0.614607
GCST90200566	finn-b-C3_MELANOMA_SKIN	Malignant melanoma of skin	X-21364 levels	Inverse variance weighted	28.0147	31	0.620404
GCST90200567	finn-b-C3_MELANOMA_SKIN	Malignant melanoma of skin	X-21353 levels	MR Egger	15.3795	18	0.635769
GCST90200567	finn-b-C3_MELANOMA_SKIN	Malignant melanoma of skin	X-21353 levels	Inverse variance weighted	16.0808	19	0.651879
GCST90200568	finn-b-C3_MELANOMA_SKIN	Malignant melanoma of skin	X-19438 levels	MR Egger	23.1748	21	0.334731
GCST90200568	finn-b-C3_MELANOMA_SKIN	Malignant melanoma of skin	X-19438 levels	Inverse variance weighted	23.4536	22	0.376504
GCST90200569	finn-b-C3_MELANOMA_SKIN	Malignant melanoma of skin	X-18913 levels	MR Egger	10.0374	17	0.902036
GCST90200569	finn-b-C3_MELANOMA_SKIN	Malignant melanoma of skin	X-18913 levels	Inverse variance weighted	13.5613	18	0.757206
GCST90200570	finn-b-C3_MELANOMA_SKIN	Malignant melanoma of skin	X-18921 levels	MR Egger	12.1427	16	0.734098
GCST90200570	finn-b-C3_MELANOMA_SKIN	Malignant melanoma of skin	X-18921 levels	Inverse variance weighted	14.7112	17	0.616275
GCST90200571	finn-b-C3_MELANOMA_SKIN	Malignant melanoma of skin	X-21339 levels	MR Egger	21.276	20	0.38105
GCST90200571	finn-b-C3_MELANOMA_SKIN	Malignant melanoma of skin	X-21339 levels	Inverse variance weighted	21.2993	21	0.4408
GCST90200572	finn-b-C3_MELANOMA_SKIN	Malignant melanoma of skin	X-19299 levels	MR Egger	11.5537	16	0.774086
GCST90200572	finn-b-C3_MELANOMA_SKIN	Malignant melanoma of skin	X-19299 levels	Inverse variance weighted	11.6427	17	0.821272
GCST90200573	finn-b-C3_MELANOMA_SKIN	Malignant melanoma of skin	X-18935 levels	MR Egger	12.4962	19	0.863333
GCST90200573	finn-b-C3_MELANOMA_SKIN	Malignant melanoma of skin	X-18935 levels	Inverse variance weighted	13.1974	20	0.868753
GCST90200574	finn-b-C3_MELANOMA_SKIN	Malignant melanoma of skin	X-21310 levels	MR Egger	15.278	19	0.704775
GCST90200574	finn-b-C3_MELANOMA_SKIN	Malignant melanoma of skin	X-21310 levels	Inverse variance weighted	15.3022	20	0.758865
GCST90200575	finn-b-C3_MELANOMA_SKIN	Malignant melanoma of skin	X-21283 levels	MR Egger	23.4639	15	0.0747744
GCST90200575	finn-b-C3_MELANOMA_SKIN	Malignant melanoma of skin	X-21283 levels	Inverse variance weighted	25.7444	16	0.0577327
GCST90200576	finn-b-C3_MELANOMA_SKIN	Malignant melanoma of skin	X-21285 levels	MR Egger	21.4246	28	0.807209
GCST90200576	finn-b-C3_MELANOMA_SKIN	Malignant melanoma of skin	X-21285 levels	Inverse variance weighted	21.4506	29	0.842211
GCST90200577	finn-b-C3_MELANOMA_SKIN	Malignant melanoma of skin	X-21312 levels	MR Egger	11.9799	18	0.848271
GCST90200577	finn-b-C3_MELANOMA_SKIN	Malignant melanoma of skin	X-21312 levels	Inverse variance weighted	11.9947	19	0.88585
GCST90200578	finn-b-C3_MELANOMA_SKIN	Malignant melanoma of skin	X-18922 levels	MR Egger	33.0943	27	0.193975
GCST90200578	finn-b-C3_MELANOMA_SKIN	Malignant melanoma of skin	X-18922 levels	Inverse variance weighted	33.4721	28	0.218795
GCST90200579	finn-b-C3_MELANOMA_SKIN	Malignant melanoma of skin	X-21442 levels	MR Egger	10.7351	16	0.825534
GCST90200579	finn-b-C3_MELANOMA_SKIN	Malignant melanoma of skin	X-21442 levels	Inverse variance weighted	10.9906	17	0.857051
GCST90200580	finn-b-C3_MELANOMA_SKIN	Malignant melanoma of skin	X-21796 levels	MR Egger	22.299	22	0.442167
GCST90200580	finn-b-C3_MELANOMA_SKIN	Malignant melanoma of skin	X-21796 levels	Inverse variance weighted	22.3097	23	0.501627
GCST90200581	finn-b-C3_MELANOMA_SKIN	Malignant melanoma of skin	X-21441 levels	MR Egger	39.0971	28	0.0793742
GCST90200581	finn-b-C3_MELANOMA_SKIN	Malignant melanoma of skin	X-21441 levels	Inverse variance weighted	40.606	29	0.0745051
GCST90200582	finn-b-C3_MELANOMA_SKIN	Malignant melanoma of skin	X-21752 levels	MR Egger	11.1465	20	0.942334
GCST90200582	finn-b-C3_MELANOMA_SKIN	Malignant melanoma of skin	X-21752 levels	Inverse variance weighted	11.8093	21	0.944624
GCST90200583	finn-b-C3_MELANOMA_SKIN	Malignant melanoma of skin	X-21807 levels	MR Egger	20.7497	18	0.29223
GCST90200583	finn-b-C3_MELANOMA_SKIN	Malignant melanoma of skin	X-21807 levels	Inverse variance weighted	20.8623	19	0.344458
GCST90200584	finn-b-C3_MELANOMA_SKIN	Malignant melanoma of skin	X-21736 levels	MR Egger	38.8131	30	0.129971
GCST90200584	finn-b-C3_MELANOMA_SKIN	Malignant melanoma of skin	X-21736 levels	Inverse variance weighted	38.9763	31	0.15379
GCST90200585	finn-b-C3_MELANOMA_SKIN	Malignant melanoma of skin	X-21829 levels	MR Egger	17.8255	28	0.93046
GCST90200585	finn-b-C3_MELANOMA_SKIN	Malignant melanoma of skin	X-21829 levels	Inverse variance weighted	18.0848	29	0.942525
GCST90200586	finn-b-C3_MELANOMA_SKIN	Malignant melanoma of skin	X-21471 levels	MR Egger	19.5374	24	0.722757
GCST90200586	finn-b-C3_MELANOMA_SKIN	Malignant melanoma of skin	X-21471 levels	Inverse variance weighted	20.2062	25	0.735924
GCST90200587	finn-b-C3_MELANOMA_SKIN	Malignant melanoma of skin	X-21733 levels	MR Egger	19.7143	27	0.842528
GCST90200587	finn-b-C3_MELANOMA_SKIN	Malignant melanoma of skin	X-21733 levels	Inverse variance weighted	20.462	28	0.847045
GCST90200588	finn-b-C3_MELANOMA_SKIN	Malignant melanoma of skin	X-21742 levels	MR Egger	18.4478	18	0.426537
GCST90200588	finn-b-C3_MELANOMA_SKIN	Malignant melanoma of skin	X-21742 levels	Inverse variance weighted	18.824	19	0.468176
GCST90200589	finn-b-C3_MELANOMA_SKIN	Malignant melanoma of skin	X-21821 levels	MR Egger	33.3784	17	0.0100892
GCST90200589	finn-b-C3_MELANOMA_SKIN	Malignant melanoma of skin	X-21821 levels	Inverse variance weighted	33.7991	18	0.0133343
GCST90200590	finn-b-C3_MELANOMA_SKIN	Malignant melanoma of skin	X-21470 levels	MR Egger	11.9916	15	0.679665
GCST90200590	finn-b-C3_MELANOMA_SKIN	Malignant melanoma of skin	X-21470 levels	Inverse variance weighted	15.1805	16	0.511462
GCST90200591	finn-b-C3_MELANOMA_SKIN	Malignant melanoma of skin	X-21383 levels	MR Egger	18.0536	23	0.754574
GCST90200591	finn-b-C3_MELANOMA_SKIN	Malignant melanoma of skin	X-21383 levels	Inverse variance weighted	18.5694	24	0.774549
GCST90200592	finn-b-C3_MELANOMA_SKIN	Malignant melanoma of skin	X-21607 levels	MR Egger	19.7112	25	0.761805
GCST90200592	finn-b-C3_MELANOMA_SKIN	Malignant melanoma of skin	X-21607 levels	Inverse variance weighted	19.9713	26	0.792916
GCST90200593	finn-b-C3_MELANOMA_SKIN	Malignant melanoma of skin	X-21834 levels	MR Egger	16.8083	20	0.665386
GCST90200593	finn-b-C3_MELANOMA_SKIN	Malignant melanoma of skin	X-21834 levels	Inverse variance weighted	17.5813	21	0.675327
GCST90200594	finn-b-C3_MELANOMA_SKIN	Malignant melanoma of skin	X-21467 levels	MR Egger	36.6074	32	0.263401
GCST90200594	finn-b-C3_MELANOMA_SKIN	Malignant melanoma of skin	X-21467 levels	Inverse variance weighted	36.9586	33	0.291009
GCST90200595	finn-b-C3_MELANOMA_SKIN	Malignant melanoma of skin	X-22776 levels	MR Egger	11.5733	10	0.314625
GCST90200595	finn-b-C3_MELANOMA_SKIN	Malignant melanoma of skin	X-22776 levels	Inverse variance weighted	11.815	11	0.377712
GCST90200596	finn-b-C3_MELANOMA_SKIN	Malignant melanoma of skin	X-23655 levels	MR Egger	19.0431	24	0.749686
GCST90200596	finn-b-C3_MELANOMA_SKIN	Malignant melanoma of skin	X-23655 levels	Inverse variance weighted	24.3447	25	0.499535
GCST90200597	finn-b-C3_MELANOMA_SKIN	Malignant melanoma of skin	X-22834 levels	MR Egger	25.5993	19	0.141746
GCST90200597	finn-b-C3_MELANOMA_SKIN	Malignant melanoma of skin	X-22834 levels	Inverse variance weighted	26.857	20	0.139334
GCST90200598	finn-b-C3_MELANOMA_SKIN	Malignant melanoma of skin	X-22771 levels	MR Egger	9.85001	16	0.874343
GCST90200598	finn-b-C3_MELANOMA_SKIN	Malignant melanoma of skin	X-22771 levels	Inverse variance weighted	9.85617	17	0.909533
GCST90200599	finn-b-C3_MELANOMA_SKIN	Malignant melanoma of skin	X-23639 levels	MR Egger	12.8772	19	0.844799
GCST90200599	finn-b-C3_MELANOMA_SKIN	Malignant melanoma of skin	X-23639 levels	Inverse variance weighted	12.994	20	0.877642
GCST90200600	finn-b-C3_MELANOMA_SKIN	Malignant melanoma of skin	X-23648 levels	MR Egger	12.8169	16	0.686095
GCST90200600	finn-b-C3_MELANOMA_SKIN	Malignant melanoma of skin	X-23648 levels	Inverse variance weighted	14.0365	17	0.664517
GCST90200601	finn-b-C3_MELANOMA_SKIN	Malignant melanoma of skin	X-23654 levels	MR Egger	27.0767	36	0.858438
GCST90200601	finn-b-C3_MELANOMA_SKIN	Malignant melanoma of skin	X-23654 levels	Inverse variance weighted	27.1331	37	0.88279
GCST90200602	finn-b-C3_MELANOMA_SKIN	Malignant melanoma of skin	X-22520 levels	MR Egger	16.6893	18	0.544553
GCST90200602	finn-b-C3_MELANOMA_SKIN	Malignant melanoma of skin	X-22520 levels	Inverse variance weighted	17.0094	19	0.589228
GCST90200603	finn-b-C3_MELANOMA_SKIN	Malignant melanoma of skin	X-23641 levels	MR Egger	25.193	26	0.508072
GCST90200603	finn-b-C3_MELANOMA_SKIN	Malignant melanoma of skin	X-23641 levels	Inverse variance weighted	25.7309	27	0.533574
GCST90200604	finn-b-C3_MELANOMA_SKIN	Malignant melanoma of skin	X-23276 levels	MR Egger	23.6952	21	0.30806
GCST90200604	finn-b-C3_MELANOMA_SKIN	Malignant melanoma of skin	X-23276 levels	Inverse variance weighted	24.9595	22	0.299017
GCST90200605	finn-b-C3_MELANOMA_SKIN	Malignant melanoma of skin	X-21845 levels	MR Egger	17.3001	17	0.43422
GCST90200605	finn-b-C3_MELANOMA_SKIN	Malignant melanoma of skin	X-21845 levels	Inverse variance weighted	19.6674	18	0.351852
GCST90200606	finn-b-C3_MELANOMA_SKIN	Malignant melanoma of skin	X-22509 levels	MR Egger	20.0288	17	0.27276
GCST90200606	finn-b-C3_MELANOMA_SKIN	Malignant melanoma of skin	X-22509 levels	Inverse variance weighted	20.7905	18	0.290113
GCST90200607	finn-b-C3_MELANOMA_SKIN	Malignant melanoma of skin	X-23644 levels	MR Egger	10.9413	13	0.615736
GCST90200607	finn-b-C3_MELANOMA_SKIN	Malignant melanoma of skin	X-23644 levels	Inverse variance weighted	11.1993	14	0.670312
GCST90200608	finn-b-C3_MELANOMA_SKIN	Malignant melanoma of skin	X-22162 levels	MR Egger	11.2205	23	0.980825
GCST90200608	finn-b-C3_MELANOMA_SKIN	Malignant melanoma of skin	X-22162 levels	Inverse variance weighted	11.7901	24	0.982171
GCST90200609	finn-b-C3_MELANOMA_SKIN	Malignant melanoma of skin	X-23587 levels	MR Egger	20.0975	23	0.636022
GCST90200609	finn-b-C3_MELANOMA_SKIN	Malignant melanoma of skin	X-23587 levels	Inverse variance weighted	20.1101	24	0.6905
GCST90200610	finn-b-C3_MELANOMA_SKIN	Malignant melanoma of skin	X-23593 levels	MR Egger	14.3225	20	0.813774
GCST90200610	finn-b-C3_MELANOMA_SKIN	Malignant melanoma of skin	X-23593 levels	Inverse variance weighted	14.6161	21	0.841711
GCST90200611	finn-b-C3_MELANOMA_SKIN	Malignant melanoma of skin	X-23636 levels	MR Egger	8.84897	15	0.885281
GCST90200611	finn-b-C3_MELANOMA_SKIN	Malignant melanoma of skin	X-23636 levels	Inverse variance weighted	8.8993	16	0.917503
GCST90200612	finn-b-C3_MELANOMA_SKIN	Malignant melanoma of skin	X-23678 levels	MR Egger	27.9902	18	0.0622042
GCST90200612	finn-b-C3_MELANOMA_SKIN	Malignant melanoma of skin	X-23678 levels	Inverse variance weighted	28.6723	19	0.0713169
GCST90200613	finn-b-C3_MELANOMA_SKIN	Malignant melanoma of skin	X-23680 levels	MR Egger	24.346	19	0.183212
GCST90200613	finn-b-C3_MELANOMA_SKIN	Malignant melanoma of skin	X-23680 levels	Inverse variance weighted	25.0021	20	0.201352
GCST90200614	finn-b-C3_MELANOMA_SKIN	Malignant melanoma of skin	X-23780 levels	MR Egger	21.0543	24	0.635518
GCST90200614	finn-b-C3_MELANOMA_SKIN	Malignant melanoma of skin	X-23780 levels	Inverse variance weighted	21.8571	25	0.64398
GCST90200615	finn-b-C3_MELANOMA_SKIN	Malignant melanoma of skin	X-23974 levels	MR Egger	37.8921	18	0.00400272
GCST90200615	finn-b-C3_MELANOMA_SKIN	Malignant melanoma of skin	X-23974 levels	Inverse variance weighted	37.8987	19	0.00611329
GCST90200616	finn-b-C3_MELANOMA_SKIN	Malignant melanoma of skin	X-23659 levels	MR Egger	17.0559	26	0.907385
GCST90200616	finn-b-C3_MELANOMA_SKIN	Malignant melanoma of skin	X-23659 levels	Inverse variance weighted	22.7516	27	0.698282
GCST90200617	finn-b-C3_MELANOMA_SKIN	Malignant melanoma of skin	X-23665 levels	MR Egger	19.7805	14	0.137214
GCST90200617	finn-b-C3_MELANOMA_SKIN	Malignant melanoma of skin	X-23665 levels	Inverse variance weighted	23.1967	15	0.0800522
GCST90200618	finn-b-C3_MELANOMA_SKIN	Malignant melanoma of skin	X-23782 levels	MR Egger	15.527	18	0.625523
GCST90200618	finn-b-C3_MELANOMA_SKIN	Malignant melanoma of skin	X-23782 levels	Inverse variance weighted	15.527	19	0.688567
GCST90200619	finn-b-C3_MELANOMA_SKIN	Malignant melanoma of skin	X-24295 levels	MR Egger	9.72214	18	0.940599
GCST90200619	finn-b-C3_MELANOMA_SKIN	Malignant melanoma of skin	X-24295 levels	Inverse variance weighted	12.1246	19	0.880232
[truncated: 802 more rows]
