# Supplementary material for: Genetically predicted metabolites mediate the association between lipidome and malignant melanoma of skin
Source: Front Oncol. 2024 Sep 10;14:1430533. doi: 10.3389/fonc.2024.1430533 (PMC11419955; doi:10.3389/fonc.2024.1430533)
Supplement: Supplementary file 14 [file SupplementaryFile13.xlsx]

## Sheet: Sheet1
Supplementary Material 13 Pleiotropy Results of the causal relationship of 1400 metabolites on Malignant melanoma of skin
id.exposure	id.outcome	outcome	exposure	egger_intercept	se	pval
GCST90199621	finn-b-C3_MELANOMA_SKIN	Malignant melanoma of skin	Carnitine levels	-0.0067065	0.0764021	0.930812
GCST90199622	finn-b-C3_MELANOMA_SKIN	Malignant melanoma of skin	Benzoate levels	-0.0761459	0.110418	0.500318
GCST90199623	finn-b-C3_MELANOMA_SKIN	Malignant melanoma of skin	Maltotriose levels	0.0850154	0.108786	0.443235
GCST90199624	finn-b-C3_MELANOMA_SKIN	Malignant melanoma of skin	Hippurate levels	0.184315	0.109475	0.110526
GCST90199625	finn-b-C3_MELANOMA_SKIN	Malignant melanoma of skin	Methionine sulfoxide levels	0.0393553	0.1061	0.714086
GCST90199626	finn-b-C3_MELANOMA_SKIN	Malignant melanoma of skin	Xanthurenate levels	0.0171857	0.11874	0.886301
GCST90199627	finn-b-C3_MELANOMA_SKIN	Malignant melanoma of skin	N-alpha-acetylornithine levels	0.147479	0.124642	0.250597
GCST90199628	finn-b-C3_MELANOMA_SKIN	Malignant melanoma of skin	3-methylhistidine levels	-0.0192181	0.0929605	0.837828
GCST90199629	finn-b-C3_MELANOMA_SKIN	Malignant melanoma of skin	Glycerophosphorylcholine (GPC) levels	-0.0897998	0.09293	0.341364
GCST90199630	finn-b-C3_MELANOMA_SKIN	Malignant melanoma of skin	Phenylacetate levels	0.0326502	0.110906	0.770987
GCST90199631	finn-b-C3_MELANOMA_SKIN	Malignant melanoma of skin	3-methyl-2-oxovalerate levels	0.0573121	0.215831	0.794756
GCST90199632	finn-b-C3_MELANOMA_SKIN	Malignant melanoma of skin	Tartarate levels	-0.108558	0.102871	0.303878
GCST90199633	finn-b-C3_MELANOMA_SKIN	Malignant melanoma of skin	Suberate (C8-DC) levels	-0.0949729	0.0855806	0.277669
GCST90199634	finn-b-C3_MELANOMA_SKIN	Malignant melanoma of skin	5-hydroxylysine levels	0.0146115	0.0723136	0.841444
GCST90199635	finn-b-C3_MELANOMA_SKIN	Malignant melanoma of skin	3-phenylpropionate hydrocinnamate levels	0.022192	0.0974781	0.821761
GCST90199636	finn-b-C3_MELANOMA_SKIN	Malignant melanoma of skin	Kynurenine levels	-0.0315584	0.135864	0.81857
GCST90199637	finn-b-C3_MELANOMA_SKIN	Malignant melanoma of skin	N-acetylglutamate levels	-0.129383	0.148902	0.396333
GCST90199638	finn-b-C3_MELANOMA_SKIN	Malignant melanoma of skin	Glycerol 3-phosphate levels	-0.0119859	0.0972658	0.902807
GCST90199639	finn-b-C3_MELANOMA_SKIN	Malignant melanoma of skin	Imidazole lactate levels	0.0673042	0.069725	0.34365
GCST90199640	finn-b-C3_MELANOMA_SKIN	Malignant melanoma of skin	4-guanidinobutanoate levels	-0.0658167	0.078846	0.4148
GCST90199641	finn-b-C3_MELANOMA_SKIN	Malignant melanoma of skin	Glucuronate levels	-0.108336	0.132541	0.427403
GCST90199642	finn-b-C3_MELANOMA_SKIN	Malignant melanoma of skin	Ribitol levels	-0.0267631	0.0599977	0.658552
GCST90199643	finn-b-C3_MELANOMA_SKIN	Malignant melanoma of skin	Glycodeoxycholate levels	0.0563062	0.1252	0.658274
GCST90199644	finn-b-C3_MELANOMA_SKIN	Malignant melanoma of skin	Theobromine levels	0.118646	0.10973	0.290328
GCST90199645	finn-b-C3_MELANOMA_SKIN	Malignant melanoma of skin	Quinate levels	0.155238	0.0921184	0.109208
GCST90199646	finn-b-C3_MELANOMA_SKIN	Malignant melanoma of skin	Gentisate levels	0.0570829	0.0944874	0.550991
GCST90199647	finn-b-C3_MELANOMA_SKIN	Malignant melanoma of skin	Theophylline levels	0.0864206	0.10951	0.438079
GCST90199648	finn-b-C3_MELANOMA_SKIN	Malignant melanoma of skin	1,5-anhydroglucitol (1,5-ag) levels	-0.0221319	0.0729646	0.763886
GCST90199649	finn-b-C3_MELANOMA_SKIN	Malignant melanoma of skin	1-stearoyl-2-arachidonoyl-GPI (18:0/20:4) levels	0.0685957	0.103495	0.514346
GCST90199650	finn-b-C3_MELANOMA_SKIN	Malignant melanoma of skin	Indolelactate levels	0.0571535	0.0955048	0.555155
GCST90199651	finn-b-C3_MELANOMA_SKIN	Malignant melanoma of skin	Docosahexaenoate DHA; 22:6n3 levels	0.0841383	0.0966179	0.394177
GCST90199652	finn-b-C3_MELANOMA_SKIN	Malignant melanoma of skin	1-stearoyl-2-oleoyl-GPS (18:0/18:1) levels	0.0274957	0.157786	0.863607
GCST90199653	finn-b-C3_MELANOMA_SKIN	Malignant melanoma of skin	1-myristoyl-2-palmitoyl-gpc (14:0/16:0) levels	-0.131723	0.178037	0.472532
GCST90199654	finn-b-C3_MELANOMA_SKIN	Malignant melanoma of skin	Paraxanthine levels in elite athletes	0.16002	0.0854613	0.0706063
GCST90199655	finn-b-C3_MELANOMA_SKIN	Malignant melanoma of skin	4-methyl-2-oxopentanoate levels	0.0280494	0.206798	0.8948
GCST90199656	finn-b-C3_MELANOMA_SKIN	Malignant melanoma of skin	3-indoxyl sulfate levels	0.0628231	0.0899222	0.492823
GCST90199657	finn-b-C3_MELANOMA_SKIN	Malignant melanoma of skin	Sphingosine 1-phosphate levels	0.0699906	0.108719	0.530125
GCST90199658	finn-b-C3_MELANOMA_SKIN	Malignant melanoma of skin	Alpha-hydroxyisocaproate levels	0.0383359	0.105138	0.719218
GCST90199659	finn-b-C3_MELANOMA_SKIN	Malignant melanoma of skin	1-stearoyl-GPI (18:0) levels	0.0590693	0.138291	0.674972
GCST90199660	finn-b-C3_MELANOMA_SKIN	Malignant melanoma of skin	1,2-dipalmitoyl-gpc (16:0/16:0) levels	0.0333089	0.0835109	0.693385
GCST90199661	finn-b-C3_MELANOMA_SKIN	Malignant melanoma of skin	Maleate levels	-0.0194601	0.122821	0.875697
GCST90199662	finn-b-C3_MELANOMA_SKIN	Malignant melanoma of skin	Isovalerate (i5:0) levels	-0.039696	0.192453	0.839358
GCST90199663	finn-b-C3_MELANOMA_SKIN	Malignant melanoma of skin	4-acetylphenol sulfate levels	0.0891993	0.0850748	0.308292
GCST90199664	finn-b-C3_MELANOMA_SKIN	Malignant melanoma of skin	Phenyllactate (PLA) levels in elite athletes	-0.028236	0.0784715	0.722125
GCST90199665	finn-b-C3_MELANOMA_SKIN	Malignant melanoma of skin	N-acetylaspartate (naa) levels	-0.0498088	0.0737873	0.508234
GCST90199666	finn-b-C3_MELANOMA_SKIN	Malignant melanoma of skin	Palmitoylcarnitine levels (Metabolon platform)	-0.0499126	0.10346	0.633386
GCST90199667	finn-b-C3_MELANOMA_SKIN	Malignant melanoma of skin	Erythritol levels in elite athletes	0.0879985	0.0580466	0.144429
GCST90199668	finn-b-C3_MELANOMA_SKIN	Malignant melanoma of skin	Hexanoylcarnitine levels (Biocrates platform)	-0.00119818	0.125298	0.992465
GCST90199669	finn-b-C3_MELANOMA_SKIN	Malignant melanoma of skin	Acetylcarnitine levels (Biocrates platform)	-0.173844	0.157718	0.284122
GCST90199670	finn-b-C3_MELANOMA_SKIN	Malignant melanoma of skin	Iminodiacetate (IDA) levels	0.106544	0.118944	0.384534
GCST90199671	finn-b-C3_MELANOMA_SKIN	Malignant melanoma of skin	Cysteine s-sulfate levels	-0.183958	0.133351	0.187958
GCST90199672	finn-b-C3_MELANOMA_SKIN	Malignant melanoma of skin	Oxalate (ethanedioate) levels	-0.00863082	0.0812503	0.916366
GCST90199673	finn-b-C3_MELANOMA_SKIN	Malignant melanoma of skin	DHEAS levels	0.00205553	0.0611335	0.973337
GCST90199674	finn-b-C3_MELANOMA_SKIN	Malignant melanoma of skin	3-hydroxymyristate levels	-0.109061	0.124669	0.393202
GCST90199675	finn-b-C3_MELANOMA_SKIN	Malignant melanoma of skin	Homoarginine levels	-0.161964	0.0795277	0.051609
GCST90199676	finn-b-C3_MELANOMA_SKIN	Malignant melanoma of skin	1-oleoylglycerol (18:1) levels	-0.145465	0.102649	0.167105
GCST90199677	finn-b-C3_MELANOMA_SKIN	Malignant melanoma of skin	3-methyl-2-oxobutyrate levels	-0.0863775	0.130667	0.516125
GCST90199678	finn-b-C3_MELANOMA_SKIN	Malignant melanoma of skin	Tartronate (hydroxymalonate) levels	0.0060236	0.0741894	0.936363
GCST90199679	finn-b-C3_MELANOMA_SKIN	Malignant melanoma of skin	2,3-dihydroxypyridine levels	-0.205478	0.160004	0.213746
GCST90199680	finn-b-C3_MELANOMA_SKIN	Malignant melanoma of skin	3-hydroxyoctanoate levels	-0.0444166	0.0945266	0.643786
GCST90199681	finn-b-C3_MELANOMA_SKIN	Malignant melanoma of skin	2-hydroxyoctanoate levels	0.222258	0.0837195	0.015207
GCST90199682	finn-b-C3_MELANOMA_SKIN	Malignant melanoma of skin	Homocitrulline levels	0.050035	0.077749	0.525299
GCST90199683	finn-b-C3_MELANOMA_SKIN	Malignant melanoma of skin	Indoleacetate levels	0.049873	0.0992619	0.619288
GCST90199684	finn-b-C3_MELANOMA_SKIN	Malignant melanoma of skin	1-linoleoylglycerol (18:2) levels	0.0586646	0.15693	0.713441
GCST90199685	finn-b-C3_MELANOMA_SKIN	Malignant melanoma of skin	2-linoleoylglycerol (18:2) levels	0.115	0.137166	0.411713
GCST90199686	finn-b-C3_MELANOMA_SKIN	Malignant melanoma of skin	Indolepropionate levels	-0.324496	0.137469	0.0322126
GCST90199687	finn-b-C3_MELANOMA_SKIN	Malignant melanoma of skin	Threonate levels	0.103926	0.11013	0.354746
GCST90199688	finn-b-C3_MELANOMA_SKIN	Malignant melanoma of skin	N-acetylglycine levels	0.150956	0.0824941	0.0830002
GCST90199689	finn-b-C3_MELANOMA_SKIN	Malignant melanoma of skin	Glycolithocholate levels	0.119041	0.0882881	0.191272
GCST90199690	finn-b-C3_MELANOMA_SKIN	Malignant melanoma of skin	EDTA levels	0.00380834	0.138429	0.97844
GCST90199691	finn-b-C3_MELANOMA_SKIN	Malignant melanoma of skin	1-methylhistidine levels	0.0339645	0.0989953	0.734004
GCST90199692	finn-b-C3_MELANOMA_SKIN	Malignant melanoma of skin	Citramalate levels	0.0306823	0.093664	0.746328
GCST90199693	finn-b-C3_MELANOMA_SKIN	Malignant melanoma of skin	3-hydroxydecanoate levels	-0.16418	0.0989292	0.120918
GCST90199694	finn-b-C3_MELANOMA_SKIN	Malignant melanoma of skin	1,3-dimethylurate levels	0.0263143	0.11173	0.815805
GCST90199695	finn-b-C3_MELANOMA_SKIN	Malignant melanoma of skin	Galactonate levels	0.0373449	0.159494	0.818261
GCST90199696	finn-b-C3_MELANOMA_SKIN	Malignant melanoma of skin	Trigonelline levels	-0.0839205	0.092875	0.375582
GCST90199697	finn-b-C3_MELANOMA_SKIN	Malignant melanoma of skin	Dodecanedioate levels	-0.127346	0.112345	0.270401
GCST90199698	finn-b-C3_MELANOMA_SKIN	Malignant melanoma of skin	Isobutyrylcarnitine (c4) levels	-0.00487571	0.0554184	0.930441
GCST90199699	finn-b-C3_MELANOMA_SKIN	Malignant melanoma of skin	3-methylxanthine levels	0.10688	0.0853333	0.222453
GCST90199700	finn-b-C3_MELANOMA_SKIN	Malignant melanoma of skin	3-hydroxylaurate levels	0.0731948	0.188303	0.706528
GCST90199701	finn-b-C3_MELANOMA_SKIN	Malignant melanoma of skin	Pyridoxate levels	-0.0950537	0.0963096	0.334393
GCST90199702	finn-b-C3_MELANOMA_SKIN	Malignant melanoma of skin	5-hydroxyhexanoate levels	0.00385508	0.103771	0.970734
GCST90199703	finn-b-C3_MELANOMA_SKIN	Malignant melanoma of skin	Gamma-glutamylvaline levels	-0.0640674	0.0992733	0.524814
GCST90199704	finn-b-C3_MELANOMA_SKIN	Malignant melanoma of skin	3-hydroxysebacate levels	0.206946	0.0975873	0.0473365
GCST90199705	finn-b-C3_MELANOMA_SKIN	Malignant melanoma of skin	Propionylglycine levels	0.222182	0.0905634	0.0245735
GCST90199706	finn-b-C3_MELANOMA_SKIN	Malignant melanoma of skin	Butyrylglycine levels	0.161829	0.0788067	0.0533348
GCST90199707	finn-b-C3_MELANOMA_SKIN	Malignant melanoma of skin	Pro-hydroxy-pro levels	0.00182965	0.0826003	0.982511
GCST90199708	finn-b-C3_MELANOMA_SKIN	Malignant melanoma of skin	Propionylcarnitine (c3) levels	-0.0571554	0.103411	0.58604
GCST90199709	finn-b-C3_MELANOMA_SKIN	Malignant melanoma of skin	Adrenate (22:4n6) levels	0.0141793	0.0551174	0.79961
GCST90199710	finn-b-C3_MELANOMA_SKIN	Malignant melanoma of skin	Docosatrienoate (22:3n3) levels	0.0544475	0.0790373	0.498811
GCST90199711	finn-b-C3_MELANOMA_SKIN	Malignant melanoma of skin	Docosadienoate (22:2n6) levels	-0.138527	0.157029	0.38931
GCST90199712	finn-b-C3_MELANOMA_SKIN	Malignant melanoma of skin	3-carboxy-4-methyl-5-propyl-2-furanpropanoate (cmpf) levels	-0.0406368	0.159103	0.801875
GCST90199713	finn-b-C3_MELANOMA_SKIN	Malignant melanoma of skin	Docosapentaenoate n3 DPA; 22:5n3 levels	0.0391031	0.0988621	0.696096
GCST90199714	finn-b-C3_MELANOMA_SKIN	Malignant melanoma of skin	3-hydroxy-2-ethylpropionate levels	-0.13806	0.0989078	0.175036
GCST90199715	finn-b-C3_MELANOMA_SKIN	Malignant melanoma of skin	Myristoleate (14:1n5) levels	-0.190044	0.125717	0.147069
GCST90199716	finn-b-C3_MELANOMA_SKIN	Malignant melanoma of skin	10-undecenoate (11:1n1) levels	0.0288701	0.0953212	0.766441
GCST90199717	finn-b-C3_MELANOMA_SKIN	Malignant melanoma of skin	1-methyl-4-imidazoleacetate levels	-0.0305795	0.0878502	0.730577
GCST90199718	finn-b-C3_MELANOMA_SKIN	Malignant melanoma of skin	Sebacate (C10-DC) levels	-0.0110472	0.0626079	0.862301
GCST90199719	finn-b-C3_MELANOMA_SKIN	Malignant melanoma of skin	Tauro-beta-muricholate levels	-0.0015251	0.0659836	0.981743
GCST90199720	finn-b-C3_MELANOMA_SKIN	Malignant melanoma of skin	Octanoylcarnitine (c8) levels	0.0672713	0.100297	0.509078
GCST90199721	finn-b-C3_MELANOMA_SKIN	Malignant melanoma of skin	Stearidonate (18:4n3) levels	0.117428	0.0979585	0.241865
GCST90199722	finn-b-C3_MELANOMA_SKIN	Malignant melanoma of skin	Decanoylcarnitine (C10) levels	-0.00196692	0.0861713	0.981978
GCST90199723	finn-b-C3_MELANOMA_SKIN	Malignant melanoma of skin	5-dodecenoate (12:1n7) levels	0.0646311	0.132653	0.634217
GCST90199724	finn-b-C3_MELANOMA_SKIN	Malignant melanoma of skin	N-acetylisoleucine levels	-0.22776	0.135681	0.110498
GCST90199725	finn-b-C3_MELANOMA_SKIN	Malignant melanoma of skin	Campesterol levels	-0.0689771	0.103201	0.512375
GCST90199726	finn-b-C3_MELANOMA_SKIN	Malignant melanoma of skin	N-acetylthreonine levels	0.178215	0.110656	0.122953
GCST90199727	finn-b-C3_MELANOMA_SKIN	Malignant melanoma of skin	1-oleoyl-GPC (18:1) levels	-0.00755713	0.167966	0.964707
GCST90199728	finn-b-C3_MELANOMA_SKIN	Malignant melanoma of skin	10-nonadecenoate (19:1n9) levels	-0.187928	0.153018	0.245024
GCST90199729	finn-b-C3_MELANOMA_SKIN	Malignant melanoma of skin	Piperine levels	-0.0757771	0.0994947	0.454027
GCST90199730	finn-b-C3_MELANOMA_SKIN	Malignant melanoma of skin	Carnitine C14 levels	0.0296459	0.139634	0.834125
GCST90199731	finn-b-C3_MELANOMA_SKIN	Malignant melanoma of skin	10-heptadecenoate (17:1n7) levels	-0.139142	0.146003	0.351961
GCST90199732	finn-b-C3_MELANOMA_SKIN	Malignant melanoma of skin	1-stearoyl-gpc (18:0) levels	0.0227395	0.096784	0.815843
GCST90199733	finn-b-C3_MELANOMA_SKIN	Malignant melanoma of skin	1-palmitoyl-GPC (16:0) levels	-0.0462767	0.0971545	0.637982
GCST90199734	finn-b-C3_MELANOMA_SKIN	Malignant melanoma of skin	Hyocholate levels	-0.0437006	0.0707369	0.544451
GCST90199735	finn-b-C3_MELANOMA_SKIN	Malignant melanoma of skin	N-acetylhistidine levels	-0.022775	0.08423	0.789272
GCST90199736	finn-b-C3_MELANOMA_SKIN	Malignant melanoma of skin	Alpha-hydroxyisovalerate levels	0.0836193	0.10324	0.427053
GCST90199737	finn-b-C3_MELANOMA_SKIN	Malignant melanoma of skin	N-acetylproline levels	-0.00185033	0.113033	0.98713
GCST90199738	finn-b-C3_MELANOMA_SKIN	Malignant melanoma of skin	Stachydrine levels	-0.0064537	0.123486	0.958791
GCST90199739	finn-b-C3_MELANOMA_SKIN	Malignant melanoma of skin	Salicyluric glucuronide levels	-0.0335477	0.157202	0.833884
GCST90199740	finn-b-C3_MELANOMA_SKIN	Malignant melanoma of skin	P-cresol sulfate levels	-0.0401646	0.122448	0.746311
GCST90199741	finn-b-C3_MELANOMA_SKIN	Malignant melanoma of skin	Gamma-glutamylglycine levels	0.0565037	0.0571102	0.332348
GCST90199742	finn-b-C3_MELANOMA_SKIN	Malignant melanoma of skin	1-linoleoyl-gpc (18:2) levels	-0.0701543	0.0790386	0.382896
GCST90199743	finn-b-C3_MELANOMA_SKIN	Malignant melanoma of skin	Stearoylcarnitine levels	-0.0521846	0.148662	0.729642
GCST90199744	finn-b-C3_MELANOMA_SKIN	Malignant melanoma of skin	Eicosenoate (20:1) levels	-0.237702	0.145178	0.116463
GCST90199745	finn-b-C3_MELANOMA_SKIN	Malignant melanoma of skin	Aconitate [cis or trans] levels	-0.111927	0.0928878	0.241619
GCST90199746	finn-b-C3_MELANOMA_SKIN	Malignant melanoma of skin	Erythronate levels	-0.104397	0.115881	0.380229
GCST90199747	finn-b-C3_MELANOMA_SKIN	Malignant melanoma of skin	Isovalerylcarnitine (C5) levels	0.150367	0.128512	0.254495
GCST90199748	finn-b-C3_MELANOMA_SKIN	Malignant melanoma of skin	Linolenate [alpha or gamma; (18:3n3 or 6)] levels	0.0308065	0.124069	0.806204
GCST90199749	finn-b-C3_MELANOMA_SKIN	Malignant melanoma of skin	Gamma-glutamylthreonine levels	0.0684625	0.0885943	0.444707
GCST90199750	finn-b-C3_MELANOMA_SKIN	Malignant melanoma of skin	Laurylcarnitine levels	-0.0448033	0.100025	0.658228
GCST90199751	finn-b-C3_MELANOMA_SKIN	Malignant melanoma of skin	Gamma-glutamylmethionine levels	0.0367375	0.0917098	0.69227
GCST90199752	finn-b-C3_MELANOMA_SKIN	Malignant melanoma of skin	Epiandrosterone sulfate levels	0.0835148	0.0532049	0.130761
GCST90199753	finn-b-C3_MELANOMA_SKIN	Malignant melanoma of skin	Gamma-glutamyltryptophan levels	0.115157	0.11766	0.338358
GCST90199754	finn-b-C3_MELANOMA_SKIN	Malignant melanoma of skin	7-methylxanthine levels	0.192983	0.135086	0.167168
GCST90199755	finn-b-C3_MELANOMA_SKIN	Malignant melanoma of skin	3,7-dimethylurate levels	-0.0272587	0.070691	0.702423
GCST90199756	finn-b-C3_MELANOMA_SKIN	Malignant melanoma of skin	1,7-dimethyluric acid levels	-0.0638785	0.0864164	0.465015
GCST90199757	finn-b-C3_MELANOMA_SKIN	Malignant melanoma of skin	1,3,7-trimethylurate levels	-0.0756475	0.101937	0.465538
GCST90199758	finn-b-C3_MELANOMA_SKIN	Malignant melanoma of skin	N4-acetylcytidine levels	0.0732875	0.0743084	0.331182
GCST90199759	finn-b-C3_MELANOMA_SKIN	Malignant melanoma of skin	Indolebutyrate levels	0.182848	0.117487	0.133285
GCST90199760	finn-b-C3_MELANOMA_SKIN	Malignant melanoma of skin	5-acetylamino-6-amino-3-methyluracil levels	0.0637883	0.0710113	0.375744
GCST90199761	finn-b-C3_MELANOMA_SKIN	Malignant melanoma of skin	N1-methylinosine levels	-0.0192907	0.107817	0.859387
GCST90199762	finn-b-C3_MELANOMA_SKIN	Malignant melanoma of skin	N6-carbamoylthreonyladenosine levels	-0.0930213	0.0699079	0.193338
GCST90199763	finn-b-C3_MELANOMA_SKIN	Malignant melanoma of skin	1-methylxanthine levels	0.0686117	0.0712136	0.343562
GCST90199764	finn-b-C3_MELANOMA_SKIN	Malignant melanoma of skin	N2,n2-dimethylguanosine levels	-0.00465923	0.14038	0.973934
GCST90199765	finn-b-C3_MELANOMA_SKIN	Malignant melanoma of skin	4-hydroxyhippurate levels	0.206082	0.163439	0.223439
GCST90199766	finn-b-C3_MELANOMA_SKIN	Malignant melanoma of skin	3-(3-amino-3-carboxypropyl)uridine levels	-0.0531581	0.134857	0.698995
GCST90199767	finn-b-C3_MELANOMA_SKIN	Malignant melanoma of skin	5,6-dihydrouridine levels	0.0608513	0.0828278	0.468243
GCST90199768	finn-b-C3_MELANOMA_SKIN	Malignant melanoma of skin	Phenylacetylglutamine levels	-0.131829	0.13589	0.344842
GCST90199769	finn-b-C3_MELANOMA_SKIN	Malignant melanoma of skin	3-hydroxydodecanedioate levels	-0.0567646	0.127299	0.660698
GCST90199770	finn-b-C3_MELANOMA_SKIN	Malignant melanoma of skin	1-arachidonylglycerol (20:4) levels	0.0870366	0.0948266	0.36912
GCST90199771	finn-b-C3_MELANOMA_SKIN	Malignant melanoma of skin	7-methylguanine levels	0.0892526	0.116756	0.453531
GCST90199772	finn-b-C3_MELANOMA_SKIN	Malignant melanoma of skin	1-stearoyl-GPE (18:0) levels	-0.0354868	0.0748728	0.638313
GCST90199773	finn-b-C3_MELANOMA_SKIN	Malignant melanoma of skin	Phenol sulfate levels	-0.214901	0.146404	0.160401
GCST90199774	finn-b-C3_MELANOMA_SKIN	Malignant melanoma of skin	Oleoylcarnitine levels	-0.13028	0.0836435	0.132426
GCST90199775	finn-b-C3_MELANOMA_SKIN	Malignant melanoma of skin	Gamma-glutamylisoleucine levels	0.0879818	0.0903243	0.346555
GCST90199776	finn-b-C3_MELANOMA_SKIN	Malignant melanoma of skin	Malonylcarnitine levels	0.12481	0.113621	0.28572
GCST90199777	finn-b-C3_MELANOMA_SKIN	Malignant melanoma of skin	1-palmitoleoyl-GPC (16:1) levels	0.102935	0.104061	0.330486
GCST90199778	finn-b-C3_MELANOMA_SKIN	Malignant melanoma of skin	N-methyl-2-pyridone-5-carboxamide levels	-0.0307762	0.081475	0.71172
GCST90199779	finn-b-C3_MELANOMA_SKIN	Malignant melanoma of skin	Gamma-glutamyl-2-aminobutyrate levels	-0.00236799	0.117248	0.984077
GCST90199780	finn-b-C3_MELANOMA_SKIN	Malignant melanoma of skin	1-stearoyl-GPG (18:0) levels	0.00890372	0.0948101	0.9259
GCST90199781	finn-b-C3_MELANOMA_SKIN	Malignant melanoma of skin	Hexanoylglycine levels	-0.0127671	0.0948683	0.89417
GCST90199782	finn-b-C3_MELANOMA_SKIN	Malignant melanoma of skin	Glutamine degradant levels	-0.0152071	0.0892376	0.866115
GCST90199783	finn-b-C3_MELANOMA_SKIN	Malignant melanoma of skin	5-methyluridine (ribothymidine) levels	0.0412099	0.0609565	0.505213
GCST90199784	finn-b-C3_MELANOMA_SKIN	Malignant melanoma of skin	Cysteine-glutathione disulfide levels	-0.133017	0.0907982	0.155392
GCST90199785	finn-b-C3_MELANOMA_SKIN	Malignant melanoma of skin	Isovalerylglycine levels	0.0517343	0.0918646	0.579022
GCST90199786	finn-b-C3_MELANOMA_SKIN	Malignant melanoma of skin	2-hydroxy-3-methylvalerate levels	-0.0739838	0.0869961	0.402302
GCST90199787	finn-b-C3_MELANOMA_SKIN	Malignant melanoma of skin	Homostachydrine levels	0.130581	0.116108	0.273425
GCST90199788	finn-b-C3_MELANOMA_SKIN	Malignant melanoma of skin	1-arachidonoyl-gpc (20:4n6) levels	0.0367892	0.0558066	0.515547
GCST90199789	finn-b-C3_MELANOMA_SKIN	Malignant melanoma of skin	2-palmitoyl-GPC (16:0) levels	0.258891	0.16686	0.143077
GCST90199790	finn-b-C3_MELANOMA_SKIN	Malignant melanoma of skin	2-palmitoleoyl-GPC (16:1) levels	-0.182109	0.142593	0.214301
GCST90199791	finn-b-C3_MELANOMA_SKIN	Malignant melanoma of skin	1-arachidonoyl-GPE (20:4n6) levels	-0.00482331	0.0708677	0.946174
GCST90199792	finn-b-C3_MELANOMA_SKIN	Malignant melanoma of skin	1-palmitoyl-GPE (16:0) levels	-0.0480732	0.148531	0.75039
GCST90199793	finn-b-C3_MELANOMA_SKIN	Malignant melanoma of skin	1-linoleoyl-GPE (18:2) levels	-0.110448	0.0691009	0.120445
GCST90199794	finn-b-C3_MELANOMA_SKIN	Malignant melanoma of skin	1-oleoyl-GPE (18:1) levels	-0.0197815	0.107311	0.855179
GCST90199795	finn-b-C3_MELANOMA_SKIN	Malignant melanoma of skin	2-hydroxypalmitate levels	0.115103	0.110807	0.311952
GCST90199796	finn-b-C3_MELANOMA_SKIN	Malignant melanoma of skin	Docosapentaenoate (n6 DPA; 22:5n6) levels	0.12145	0.136057	0.387136
GCST90199797	finn-b-C3_MELANOMA_SKIN	Malignant melanoma of skin	Gulonate levels	-0.175357	0.121023	0.163654
GCST90199798	finn-b-C3_MELANOMA_SKIN	Malignant melanoma of skin	Isobutyrylglycine levels	0.0875517	0.0990602	0.384595
GCST90199799	finn-b-C3_MELANOMA_SKIN	Malignant melanoma of skin	Glutarylcarnitine (c5-dc) levels	0.032486	0.0832344	0.69917
GCST90199800	finn-b-C3_MELANOMA_SKIN	Malignant melanoma of skin	Carnitine C5:1 levels	-0.296225	0.115756	0.0172231
GCST90199801	finn-b-C3_MELANOMA_SKIN	Malignant melanoma of skin	Hydroquinone sulfate levels	0.10743	0.114302	0.360441
GCST90199802	finn-b-C3_MELANOMA_SKIN	Malignant melanoma of skin	Beta-hydroxyisovaleroylcarnitine levels	0.0641896	0.103329	0.538603
GCST90199803	finn-b-C3_MELANOMA_SKIN	Malignant melanoma of skin	Catechol sulfate levels	-0.0355677	0.0781853	0.653096
GCST90199804	finn-b-C3_MELANOMA_SKIN	Malignant melanoma of skin	7-alpha-hydroxy-3-oxo-4-cholestenoate (7-hoca) levels	0.106872	0.10877	0.335633
GCST90199805	finn-b-C3_MELANOMA_SKIN	Malignant melanoma of skin	Octadecanedioate levels	0.042177	0.13198	0.752058
GCST90199806	finn-b-C3_MELANOMA_SKIN	Malignant melanoma of skin	Tetradecanedioate (C14-DC) levels	0.0231175	0.0657617	0.729507
GCST90199807	finn-b-C3_MELANOMA_SKIN	Malignant melanoma of skin	Hexadecanedioate (C16-DC) levels	-0.0470677	0.058357	0.428967
GCST90199808	finn-b-C3_MELANOMA_SKIN	Malignant melanoma of skin	Glycerophosphoethanolamine levels	-0.085016	0.104594	0.425894
GCST90199809	finn-b-C3_MELANOMA_SKIN	Malignant melanoma of skin	Taurolithocholate 3-sulfate levels	0.122888	0.0941257	0.207287
GCST90199810	finn-b-C3_MELANOMA_SKIN	Malignant melanoma of skin	1-palmitoyl-GPI (16:0) levels	-0.0798932	0.093396	0.402448
GCST90199811	finn-b-C3_MELANOMA_SKIN	Malignant melanoma of skin	Glycolithocholate sulfate levels	-0.0526812	0.0708658	0.465888
GCST90199812	finn-b-C3_MELANOMA_SKIN	Malignant melanoma of skin	3-(3-hydroxyphenyl)propionate levels	0.0717742	0.0953919	0.461529
GCST90199813	finn-b-C3_MELANOMA_SKIN	Malignant melanoma of skin	Deoxycarnitine levels	0.00446892	0.075229	0.952978
GCST90199814	finn-b-C3_MELANOMA_SKIN	Malignant melanoma of skin	Alpha-hydroxycaproate levels	-0.00533679	0.124228	0.966207
GCST90199815	finn-b-C3_MELANOMA_SKIN	Malignant melanoma of skin	1-ribosyl-imidazoleacetate levels	-0.00156644	0.123205	0.989928
GCST90199816	finn-b-C3_MELANOMA_SKIN	Malignant melanoma of skin	3,4-dihydroxybutyrate levels	0.0998878	0.109924	0.373819
GCST90199817	finn-b-C3_MELANOMA_SKIN	Malignant melanoma of skin	Indoleacetylglutamine levels	-0.0993195	0.106488	0.361109
GCST90199818	finn-b-C3_MELANOMA_SKIN	Malignant melanoma of skin	Mannitol/sorbitol levels	0.159872	0.110866	0.162219
GCST90199819	finn-b-C3_MELANOMA_SKIN	Malignant melanoma of skin	Tryptophan betaine levels	0.0711184	0.0659621	0.288548
GCST90199820	finn-b-C3_MELANOMA_SKIN	Malignant melanoma of skin	Dihomo-linolenate (20:3n3 or n6) levels	-0.00610994	0.108673	0.95563
GCST90199821	finn-b-C3_MELANOMA_SKIN	Malignant melanoma of skin	1-linoleoyl-GPI (18:2) levels	-0.040697	0.0971609	0.680015
GCST90199822	finn-b-C3_MELANOMA_SKIN	Malignant melanoma of skin	1-oleoyl-GPI (18:1) levels	0.0367349	0.117556	0.756832
GCST90199823	finn-b-C3_MELANOMA_SKIN	Malignant melanoma of skin	O-cresol sulfate levels	0.0913058	0.106119	0.40088
GCST90199824	finn-b-C3_MELANOMA_SKIN	Malignant melanoma of skin	4-vinylphenol sulfate levels	0.0321567	0.0769724	0.680165
GCST90199825	finn-b-C3_MELANOMA_SKIN	Malignant melanoma of skin	Pyrraline levels	0.0799934	0.0850565	0.357668
GCST90199826	finn-b-C3_MELANOMA_SKIN	Malignant melanoma of skin	N6-acetyllysine levels	-0.027241	0.0874101	0.759099
GCST90199827	finn-b-C3_MELANOMA_SKIN	Malignant melanoma of skin	Thymol sulfate levels	0.0670921	0.130291	0.613224
GCST90199828	finn-b-C3_MELANOMA_SKIN	Malignant melanoma of skin	N-acetylserine levels	0.0397346	0.107041	0.714201
GCST90199829	finn-b-C3_MELANOMA_SKIN	Malignant melanoma of skin	3-methyladipate levels	0.0386527	0.11056	0.731192
GCST90199830	finn-b-C3_MELANOMA_SKIN	Malignant melanoma of skin	4-ethylphenylsulfate levels	-0.215326	0.0935736	0.0317261
GCST90199831	finn-b-C3_MELANOMA_SKIN	Malignant melanoma of skin	1-stearoyl-2-oleoyl-GPE (18:0/18:1) levels	0.0431558	0.0893296	0.633398
GCST90199832	finn-b-C3_MELANOMA_SKIN	Malignant melanoma of skin	Dimethylarginine (sdma + adma) levels	0.126322	0.102912	0.234636
GCST90199833	finn-b-C3_MELANOMA_SKIN	Malignant melanoma of skin	Hexanoylglutamine levels	0.00866324	0.0917853	0.92562
GCST90199834	finn-b-C3_MELANOMA_SKIN	Malignant melanoma of skin	Gamma-glutamylalanine levels	-0.100259	0.116808	0.406262
GCST90199835	finn-b-C3_MELANOMA_SKIN	Malignant melanoma of skin	5alpha-androstan-3beta,17beta-diol disulfate levels	0.000320375	0.0648315	0.996093
GCST90199836	finn-b-C3_MELANOMA_SKIN	Malignant melanoma of skin	N-methylproline levels	-0.0401852	0.119042	0.739204
GCST90199837	finn-b-C3_MELANOMA_SKIN	Malignant melanoma of skin	Carotenoid levels (cryptoxanthin)	0.0122372	0.112753	0.914408
GCST90199838	finn-b-C3_MELANOMA_SKIN	Malignant melanoma of skin	5alpha-pregnan-3beta,20alpha-diol disulfate levels	0.137201	0.0885929	0.132307
GCST90199839	finn-b-C3_MELANOMA_SKIN	Malignant melanoma of skin	Taurocholenate sulfate levels	-0.0745139	0.0615152	0.233256
GCST90199840	finn-b-C3_MELANOMA_SKIN	Malignant melanoma of skin	Pregnenediol disulfate (C21H34O8S2) levels	0.0542183	0.0658051	0.416083
GCST90199841	finn-b-C3_MELANOMA_SKIN	Malignant melanoma of skin	Glycocholenate sulfate levels	-0.0192753	0.058185	0.742531
GCST90199842	finn-b-C3_MELANOMA_SKIN	Malignant melanoma of skin	Androstenediol (3beta,17beta) disulfate (1) levels	0.0739078	0.0697758	0.298553
GCST90199843	finn-b-C3_MELANOMA_SKIN	Malignant melanoma of skin	Chiro-inositol levels	0.143737	0.175226	0.429464
GCST90199844	finn-b-C3_MELANOMA_SKIN	Malignant melanoma of skin	1-palmitoyl-2-linoleoyl-GPE (16:0/18:2) levels	0.0286322	0.0690806	0.682366
GCST90199845	finn-b-C3_MELANOMA_SKIN	Malignant melanoma of skin	Sphinganine-1-phosphate levels	-0.0439919	0.143435	0.763026
GCST90199846	finn-b-C3_MELANOMA_SKIN	Malignant melanoma of skin	Glycosyl-N-stearoyl-sphingosine (d18:1/18:0) levels	0.0754374	0.0881474	0.399119
GCST90199847	finn-b-C3_MELANOMA_SKIN	Malignant melanoma of skin	4-allylphenol sulfate levels	0.0687758	0.0862115	0.433538
GCST90199848	finn-b-C3_MELANOMA_SKIN	Malignant melanoma of skin	Succinylcarnitine levels	0.0084828	0.0789797	0.915262
GCST90199849	finn-b-C3_MELANOMA_SKIN	Malignant melanoma of skin	21-hydroxypregnenolone disulfate levels	0.0946593	0.0795624	0.241932
GCST90199850	finn-b-C3_MELANOMA_SKIN	Malignant melanoma of skin	5alpha-androstan-3alpha,17alpha-diol monosulfate levels	0.113154	0.0619068	0.0790754
GCST90199851	finn-b-C3_MELANOMA_SKIN	Malignant melanoma of skin	Androstenediol (3beta,17beta) disulfate (2) levels	0.0442192	0.0463801	0.346571
GCST90199852	finn-b-C3_MELANOMA_SKIN	Malignant melanoma of skin	5alpha-androstan-3beta,17alpha-diol disulfate levels	0.216236	0.093595	0.0311204
GCST90199853	finn-b-C3_MELANOMA_SKIN	Malignant melanoma of skin	5alpha-pregnan-3beta,20beta-diol monosulfate (1) levels	0.140072	0.0738673	0.0695386
GCST90199854	finn-b-C3_MELANOMA_SKIN	Malignant melanoma of skin	5alpha-pregnan-3beta,20alpha-diol monosulfate (2) levels	-0.0457156	0.0926714	0.625936
GCST90199855	finn-b-C3_MELANOMA_SKIN	Malignant melanoma of skin	5alpha-androstan-3beta,17beta-diol monosulfate (2) levels	-0.00520069	0.0534185	0.923112
GCST90199856	finn-b-C3_MELANOMA_SKIN	Malignant melanoma of skin	Androstenediol (3alpha, 17alpha) monosulfate (3) levels	0.0166069	0.0428398	0.701105
GCST90199857	finn-b-C3_MELANOMA_SKIN	Malignant melanoma of skin	5alpha-pregnan-diol disulfate levels	-0.0511611	0.123304	0.68262
GCST90199858	finn-b-C3_MELANOMA_SKIN	Malignant melanoma of skin	5alpha-androstan-3alpha,17beta-diol monosulfate (1) levels	0.0133495	0.0626087	0.833426
GCST90199859	finn-b-C3_MELANOMA_SKIN	Malignant melanoma of skin	5alpha-androstan-3alpha,17beta-diol disulfate levels	0.102316	0.0896338	0.264069
GCST90199860	finn-b-C3_MELANOMA_SKIN	Malignant melanoma of skin	Andro steroid monosulfate C19H28O6S (1) levels	0.0432635	0.0534084	0.423091
GCST90199861	finn-b-C3_MELANOMA_SKIN	Malignant melanoma of skin	Pregnenediol sulfate (C21H34O5S) levels	0.0209272	0.0817566	0.799781
GCST90199862	finn-b-C3_MELANOMA_SKIN	Malignant melanoma of skin	4-hydroxycoumarin levels	0.0143894	0.0972454	0.883848
GCST90199863	finn-b-C3_MELANOMA_SKIN	Malignant melanoma of skin	16a-hydroxy DHEA 3-sulfate levels	0.0157098	0.0528585	0.76923
GCST90199864	finn-b-C3_MELANOMA_SKIN	Malignant melanoma of skin	Gamma-CEHC levels	0.0977828	0.0755525	0.204306
GCST90199865	finn-b-C3_MELANOMA_SKIN	Malignant melanoma of skin	2-hydroxyglutarate levels	-0.0128998	0.0848865	0.880388
GCST90199866	finn-b-C3_MELANOMA_SKIN	Malignant melanoma of skin	N-acetyl-beta-alanine levels	-0.000131544	0.07654	0.998644
GCST90199867	finn-b-C3_MELANOMA_SKIN	Malignant melanoma of skin	Tridecenedioate (C13:1-DC) levels	-0.0743423	0.0900283	0.417803
GCST90199868	finn-b-C3_MELANOMA_SKIN	Malignant melanoma of skin	N-acetyl-3-methylhistidine levels	0.0319339	0.107149	0.768474
GCST90199869	finn-b-C3_MELANOMA_SKIN	Malignant melanoma of skin	2-hydroxyhippurate levels	0.187719	0.121393	0.139414
GCST90199870	finn-b-C3_MELANOMA_SKIN	Malignant melanoma of skin	4-cholesten-3-one levels	0.0144352	0.0806738	0.859557
GCST90199871	finn-b-C3_MELANOMA_SKIN	Malignant melanoma of skin	Androstenediol (3beta,17beta) monosulfate (2) levels	0.19782	0.0883479	0.0335875
GCST90199872	finn-b-C3_MELANOMA_SKIN	Malignant melanoma of skin	Androstenediol (3beta,17beta) monosulfate (1) levels	0.0616873	0.0665949	0.361679
GCST90199873	finn-b-C3_MELANOMA_SKIN	Malignant melanoma of skin	Pregnenolone sulfate levels	0.0576307	0.082272	0.488531
GCST90199874	finn-b-C3_MELANOMA_SKIN	Malignant melanoma of skin	S-methylmethionine levels	0.170418	0.140844	0.241129
GCST90199875	finn-b-C3_MELANOMA_SKIN	Malignant melanoma of skin	13-HODE + 9-HODE levels	-0.233681	0.120701	0.0696708
GCST90199876	finn-b-C3_MELANOMA_SKIN	Malignant melanoma of skin	Palmitoyl sphingomyelin (d18:1/16:0) levels	-0.0905894	0.102663	0.384578
GCST90199877	finn-b-C3_MELANOMA_SKIN	Malignant melanoma of skin	Indole-3-carboxylate levels	0.0185482	0.132285	0.890817
GCST90199878	finn-b-C3_MELANOMA_SKIN	Malignant melanoma of skin	Sphingomyelin (d18:1/18:1, d18:2/18:0) levels	-0.0026297	0.0958313	0.978284
GCST90199879	finn-b-C3_MELANOMA_SKIN	Malignant melanoma of skin	Ergothioneine levels	-0.0545262	0.0568369	0.348301
GCST90199880	finn-b-C3_MELANOMA_SKIN	Malignant melanoma of skin	Cis-4-decenoylcarnitine (C10:1) levels	-0.0176803	0.0870482	0.840693
GCST90199881	finn-b-C3_MELANOMA_SKIN	Malignant melanoma of skin	5-(galactosylhydroxy)-L-lysine levels	-0.177473	0.145184	0.247102
GCST90199882	finn-b-C3_MELANOMA_SKIN	Malignant melanoma of skin	2s,3R-dihydroxybutyrate levels	0.0802195	0.0855785	0.358741
GCST90199883	finn-b-C3_MELANOMA_SKIN	Malignant melanoma of skin	Cysteinylglycine disulfide levels	0.0150652	0.11049	0.893246
GCST90199884	finn-b-C3_MELANOMA_SKIN	Malignant melanoma of skin	2,3-dihydroxyisovalerate levels	0.0400342	0.0848367	0.641262
GCST90199885	finn-b-C3_MELANOMA_SKIN	Malignant melanoma of skin	Alpha-ketoglutaramate levels	0.0201137	0.0988338	0.841153
GCST90199886	finn-b-C3_MELANOMA_SKIN	Malignant melanoma of skin	3-methylglutaconate levels	0.105359	0.0748041	0.175146
GCST90199887	finn-b-C3_MELANOMA_SKIN	Malignant melanoma of skin	(16 or 17)-methylstearate (a19:0 or i19:0) levels	0.0441358	0.0833612	0.602961
GCST90199888	finn-b-C3_MELANOMA_SKIN	Malignant melanoma of skin	Cinnamoylglycine levels	0.0613735	0.0841958	0.471511
GCST90199889	finn-b-C3_MELANOMA_SKIN	Malignant melanoma of skin	2R,3R-dihydroxybutyrate levels	0.0352764	0.0921226	0.704664
GCST90199890	finn-b-C3_MELANOMA_SKIN	Malignant melanoma of skin	4-hydroxyglutamate levels	-0.0695766	0.0963626	0.477554
GCST90199891	finn-b-C3_MELANOMA_SKIN	Malignant melanoma of skin	S-methylcysteine levels	0.0412603	0.124926	0.745225
GCST90199892	finn-b-C3_MELANOMA_SKIN	Malignant melanoma of skin	Isoursodeoxycholate levels	-0.188141	0.0891845	0.0491593
GCST90199893	finn-b-C3_MELANOMA_SKIN	Malignant melanoma of skin	Cis-4-decenoate (10:1n6) levels	-0.0456058	0.0893702	0.615717
GCST90199894	finn-b-C3_MELANOMA_SKIN	Malignant melanoma of skin	4-oxo-retinoic acid levels	0.0875634	0.117523	0.468553
GCST90199895	finn-b-C3_MELANOMA_SKIN	Malignant melanoma of skin	1-lignoceroyl-GPC (24:0) levels	-0.240494	0.126753	0.0786012
GCST90199896	finn-b-C3_MELANOMA_SKIN	Malignant melanoma of skin	Sulfate levels	-0.209534	0.0968908	0.0392658
GCST90199897	finn-b-C3_MELANOMA_SKIN	Malignant melanoma of skin	4-hydroxy-2-oxoglutaric acid levels	0.0856414	0.0918325	0.359616
GCST90199898	finn-b-C3_MELANOMA_SKIN	Malignant melanoma of skin	Glycoursodeoxycholate levels	-0.113181	0.0967462	0.25457
GCST90199899	finn-b-C3_MELANOMA_SKIN	Malignant melanoma of skin	1-(1-enyl-palmitoyl)-GPC (p-16:0) levels	-0.144753	0.108105	0.193653
GCST90199900	finn-b-C3_MELANOMA_SKIN	Malignant melanoma of skin	Argininate levels	0.00261883	0.107257	0.980714
GCST90199901	finn-b-C3_MELANOMA_SKIN	Malignant melanoma of skin	1-methyl-5-imidazoleacetate levels	0.0025275	0.0850231	0.976503
GCST90199902	finn-b-C3_MELANOMA_SKIN	Malignant melanoma of skin	Hydantoin-5-propionate levels	0.0122169	0.103057	0.90732
GCST90199903	finn-b-C3_MELANOMA_SKIN	Malignant melanoma of skin	2-oxoarginine levels	0.12167	0.142659	0.404353
GCST90199904	finn-b-C3_MELANOMA_SKIN	Malignant melanoma of skin	Pantoate levels	0.00862783	0.0961201	0.929222
GCST90199905	finn-b-C3_MELANOMA_SKIN	Malignant melanoma of skin	Formiminoglutamate levels	-0.0805691	0.0780787	0.313332
GCST90199906	finn-b-C3_MELANOMA_SKIN	Malignant melanoma of skin	1-(1-enyl-palmitoyl)-GPE (p-16:0) levels	0.0300493	0.151036	0.844307
GCST90199907	finn-b-C3_MELANOMA_SKIN	Malignant melanoma of skin	S-methylcysteine sulfoxide levels	0.0490764	0.115771	0.676392
GCST90199908	finn-b-C3_MELANOMA_SKIN	Malignant melanoma of skin	2-o-methylascorbic acid levels	-0.0815633	0.0866467	0.355199
GCST90199909	finn-b-C3_MELANOMA_SKIN	Malignant melanoma of skin	Eicosanedioate (C20-DC) levels	-0.0716861	0.109621	0.524547
GCST90199910	finn-b-C3_MELANOMA_SKIN	Malignant melanoma of skin	1-(1-enyl-stearoyl)-GPE (p-18:0) levels	0.0162584	0.0867648	0.853076
GCST90199911	finn-b-C3_MELANOMA_SKIN	Malignant melanoma of skin	Beta-citrylglutamate levels	0.0427456	0.0876483	0.630191
GCST90199912	finn-b-C3_MELANOMA_SKIN	Malignant melanoma of skin	N-oleoyltaurine levels	0.0474404	0.116436	0.688239
GCST90199913	finn-b-C3_MELANOMA_SKIN	Malignant melanoma of skin	Docosadioate (C22-DC) levels	0.0374839	0.0933692	0.691788
GCST90199914	finn-b-C3_MELANOMA_SKIN	Malignant melanoma of skin	Oleoyl-linoleoyl-glycerol (18:1/18:2) [2] levels	0.153721	0.0868119	0.0878947
GCST90199915	finn-b-C3_MELANOMA_SKIN	Malignant melanoma of skin	Imidazole propionate levels	0.0832551	0.106108	0.441041
GCST90199916	finn-b-C3_MELANOMA_SKIN	Malignant melanoma of skin	Carnitine C18:2 levels	0.0415025	0.0679108	0.546223
GCST90199917	finn-b-C3_MELANOMA_SKIN	Malignant melanoma of skin	Pregnanediol-3-glucuronide levels	-0.0530861	0.0880282	0.550593
GCST90199918	finn-b-C3_MELANOMA_SKIN	Malignant melanoma of skin	Carboxyethyl-gaba levels	0.110467	0.0780551	0.174066
GCST90199919	finn-b-C3_MELANOMA_SKIN	Malignant melanoma of skin	Alliin levels	0.0471194	0.10677	0.664546
GCST90199920	finn-b-C3_MELANOMA_SKIN	Malignant melanoma of skin	Trimethylamine n-oxide levels	0.0391287	0.132732	0.772807
GCST90199921	finn-b-C3_MELANOMA_SKIN	Malignant melanoma of skin	Dihydroferulate levels	-0.12515	0.160238	0.451268
GCST90199922	finn-b-C3_MELANOMA_SKIN	Malignant melanoma of skin	Prolylglycine levels	0.0249553	0.101675	0.80797
GCST90199923	finn-b-C3_MELANOMA_SKIN	Malignant melanoma of skin	N-palmitoylglycine levels	-0.11644	0.0857005	0.191031
GCST90199924	finn-b-C3_MELANOMA_SKIN	Malignant melanoma of skin	N-methyltaurine levels	0.0174753	0.0739935	0.815149
GCST90199925	finn-b-C3_MELANOMA_SKIN	Malignant melanoma of skin	Succinimide levels	0.0456825	0.0767467	0.558708
GCST90199926	finn-b-C3_MELANOMA_SKIN	Malignant melanoma of skin	N-acetylcarnosine levels	0.0111567	0.0560577	0.843855
GCST90199927	finn-b-C3_MELANOMA_SKIN	Malignant melanoma of skin	Histidine betaine (hercynine) levels	0.012497	0.146936	0.933426
GCST90199928	finn-b-C3_MELANOMA_SKIN	Malignant melanoma of skin	2-stearoyl-GPE (18:0) levels	-0.0670752	0.0894769	0.459512
GCST90199929	finn-b-C3_MELANOMA_SKIN	Malignant melanoma of skin	Margaroylcarnitine (C17) levels	-0.0657849	0.0844875	0.443805
GCST90199930	finn-b-C3_MELANOMA_SKIN	Malignant melanoma of skin	(R)-3-hydroxybutyrylcarnitine levels	-0.183256	0.122504	0.148883
GCST90199931	finn-b-C3_MELANOMA_SKIN	Malignant melanoma of skin	Lanthionine levels	-0.0662902	0.128601	0.61058
GCST90199932	finn-b-C3_MELANOMA_SKIN	Malignant melanoma of skin	Mannonate levels	-0.078868	0.0618901	0.217158
GCST90199933	finn-b-C3_MELANOMA_SKIN	Malignant melanoma of skin	3b-hydroxy-5-cholenoic acid levels	0.0980073	0.109875	0.379999
GCST90199934	finn-b-C3_MELANOMA_SKIN	Malignant melanoma of skin	2-hydroxydecanoate levels	0.0603613	0.0948477	0.53299
GCST90199935	finn-b-C3_MELANOMA_SKIN	Malignant melanoma of skin	Glycohyocholate levels	-0.0608762	0.123381	0.628433
GCST90199936	finn-b-C3_MELANOMA_SKIN	Malignant melanoma of skin	3-methyl catechol sulfate (2) levels	-0.0375535	0.111874	0.740157
GCST90199937	finn-b-C3_MELANOMA_SKIN	Malignant melanoma of skin	2-aminooctanoate levels	0.0100154	0.0948005	0.916706
GCST90199938	finn-b-C3_MELANOMA_SKIN	Malignant melanoma of skin	3-methyl catechol sulfate (1) levels	-0.0792971	0.0981118	0.426581
GCST90199939	finn-b-C3_MELANOMA_SKIN	Malignant melanoma of skin	4-methylcatechol sulfate levels	0.195735	0.129323	0.1466
GCST90199940	finn-b-C3_MELANOMA_SKIN	Malignant melanoma of skin	Guaiacol sulfate levels	0.087466	0.0995003	0.388873
GCST90199941	finn-b-C3_MELANOMA_SKIN	Malignant melanoma of skin	Gamma-CEHC glucuronide levels	0.0322351	0.0794458	0.687905
GCST90199942	finn-b-C3_MELANOMA_SKIN	Malignant melanoma of skin	Dimethyl sulfone levels	-0.0455838	0.105107	0.669155
GCST90199943	finn-b-C3_MELANOMA_SKIN	Malignant melanoma of skin	2-piperidinone levels	0.0819882	0.12225	0.510109
GCST90199944	finn-b-C3_MELANOMA_SKIN	Malignant melanoma of skin	Indolin-2-one levels	-0.0559572	0.10652	0.60704
GCST90199945	finn-b-C3_MELANOMA_SKIN	Malignant melanoma of skin	Sphingomyelin (d18:1/14:0, d16:1/16:0) levels	0.0534429	0.052644	0.319034
GCST90199946	finn-b-C3_MELANOMA_SKIN	Malignant melanoma of skin	3-acetylphenol sulfate levels	0.0036257	0.126553	0.977459
GCST90199947	finn-b-C3_MELANOMA_SKIN	Malignant melanoma of skin	Sphingomyelin (d18:2/16:0, d18:1/16:1) levels	-0.0408525	0.0994058	0.685072
GCST90199948	finn-b-C3_MELANOMA_SKIN	Malignant melanoma of skin	S-allylcysteine levels	0.203519	0.113519	0.0908126
GCST90199949	finn-b-C3_MELANOMA_SKIN	Malignant melanoma of skin	6-oxopiperidine-2-carboxylate levels	-0.0479919	0.0659172	0.473619
GCST90199950	finn-b-C3_MELANOMA_SKIN	Malignant melanoma of skin	2-aminophenol sulfate levels	0.0215961	0.0834266	0.797398
GCST90199951	finn-b-C3_MELANOMA_SKIN	Malignant melanoma of skin	N-acetylalliin levels	0.137428	0.0930259	0.151605
GCST90199952	finn-b-C3_MELANOMA_SKIN	Malignant melanoma of skin	2-aminoheptanoate levels	0.195252	0.117802	0.111621
GCST90199953	finn-b-C3_MELANOMA_SKIN	Malignant melanoma of skin	3-methoxytyramine sulfate levels	0.123176	0.109112	0.274621
GCST90199954	finn-b-C3_MELANOMA_SKIN	Malignant melanoma of skin	N2,N5-diacetylornithine levels	-0.0311507	0.0717729	0.667998
GCST90199955	finn-b-C3_MELANOMA_SKIN	Malignant melanoma of skin	Ferulic acid 4-sulfate levels	-0.011168	0.0477073	0.816451
GCST90199956	finn-b-C3_MELANOMA_SKIN	Malignant melanoma of skin	1H-indole-7-acetic acid levels	0.0975767	0.0882699	0.278724
GCST90199957	finn-b-C3_MELANOMA_SKIN	Malignant melanoma of skin	3-(3-hydroxyphenyl)propionate sulfate levels	-0.0476123	0.164395	0.775415
GCST90199958	finn-b-C3_MELANOMA_SKIN	Malignant melanoma of skin	1-linolenoyl-GPC (18:3) levels	0.160942	0.105538	0.138484
GCST90199959	finn-b-C3_MELANOMA_SKIN	Malignant melanoma of skin	O-sulfo-l-tyrosine levels	-0.0709221	0.0966111	0.47
GCST90199960	finn-b-C3_MELANOMA_SKIN	Malignant melanoma of skin	N-formylanthranilic acid levels	0.0785881	0.0746308	0.303758
GCST90199961	finn-b-C3_MELANOMA_SKIN	Malignant melanoma of skin	Methionine sulfone levels	-0.058782	0.067036	0.38671
GCST90199962	finn-b-C3_MELANOMA_SKIN	Malignant melanoma of skin	Acisoga levels	-0.10493	0.08117	0.209522
GCST90199963	finn-b-C3_MELANOMA_SKIN	Malignant melanoma of skin	17alpha-hydroxypregnanolone glucuronide levels	0.0478526	0.0607696	0.437002
GCST90199964	finn-b-C3_MELANOMA_SKIN	Malignant melanoma of skin	Etiocholanolone glucuronide levels	0.00431524	0.0793725	0.957182
GCST90199965	finn-b-C3_MELANOMA_SKIN	Malignant melanoma of skin	Fructosyllysine levels	0.117591	0.0893032	0.199864
GCST90199966	finn-b-C3_MELANOMA_SKIN	Malignant melanoma of skin	1-(1-enyl-oleoyl)-GPE (p-18:1) levels	0.0714192	0.0689475	0.315675
GCST90199967	finn-b-C3_MELANOMA_SKIN	Malignant melanoma of skin	N-acetyltaurine levels	-0.00940638	0.08819	0.916238
GCST90199968	finn-b-C3_MELANOMA_SKIN	Malignant melanoma of skin	1-palmitoyl-GPG (16:0) levels	-0.145237	0.0955664	0.142817
GCST90199969	finn-b-C3_MELANOMA_SKIN	Malignant melanoma of skin	1-oleoyl-GPG (18:1) levels	-0.13343	0.090325	0.15262
GCST90199970	finn-b-C3_MELANOMA_SKIN	Malignant melanoma of skin	Octadecenedioylcarnitine (C18:1-DC) levels	0.145928	0.0802274	0.0903726
GCST90199971	finn-b-C3_MELANOMA_SKIN	Malignant melanoma of skin	3-methylglutarylcarnitine (2) levels	0.0878783	0.0792567	0.277304
GCST90199972	finn-b-C3_MELANOMA_SKIN	Malignant melanoma of skin	Sphingomyelin (d18:1/24:1, d18:2/24:0) levels	-0.033474	0.154977	0.831564
GCST90199973	finn-b-C3_MELANOMA_SKIN	Malignant melanoma of skin	Methyl glucopyranoside (alpha + beta) levels	0.0467867	0.0652653	0.480099
GCST90199974	finn-b-C3_MELANOMA_SKIN	Malignant melanoma of skin	9-hydroxystearate levels	-0.037069	0.136361	0.788167
GCST90199975	finn-b-C3_MELANOMA_SKIN	Malignant melanoma of skin	Sphingomyelin (d18:2/14:0, d18:1/14:1) levels	-0.126192	0.0859485	0.157593
GCST90199976	finn-b-C3_MELANOMA_SKIN	Malignant melanoma of skin	1-dihomo-linolenylglycerol (20:3) levels	-0.0753332	0.110631	0.503015
GCST90199977	finn-b-C3_MELANOMA_SKIN	Malignant melanoma of skin	4-hydroxychlorothalonil levels	0.0202334	0.0856744	0.815591
GCST90199978	finn-b-C3_MELANOMA_SKIN	Malignant melanoma of skin	Vanillactate levels	-0.0342339	0.112184	0.763249
GCST90199979	finn-b-C3_MELANOMA_SKIN	Malignant melanoma of skin	Carnitine C14:1 levels	-0.119729	0.0866829	0.176777
GCST90199980	finn-b-C3_MELANOMA_SKIN	Malignant melanoma of skin	N-formylphenylalanine levels	0.0145122	0.0916817	0.875326
GCST90199981	finn-b-C3_MELANOMA_SKIN	Malignant melanoma of skin	2-acetamidophenol sulfate levels	-0.121146	0.102644	0.251745
GCST90199982	finn-b-C3_MELANOMA_SKIN	Malignant melanoma of skin	4-vinylguaiacol sulfate levels	-0.00988544	0.16529	0.953007
GCST90199983	finn-b-C3_MELANOMA_SKIN	Malignant melanoma of skin	5alpha-androstan-3alpha,17beta-diol monosulfate (2) levels	-0.0267189	0.103933	0.798818
GCST90199984	finn-b-C3_MELANOMA_SKIN	Malignant melanoma of skin	Vanillic alcohol sulfate levels	0.197198	0.0952727	0.0493955
GCST90199985	finn-b-C3_MELANOMA_SKIN	Malignant melanoma of skin	Methyl-4-hydroxybenzoate sulfate levels	-0.0278438	0.116518	0.813691
GCST90199986	finn-b-C3_MELANOMA_SKIN	Malignant melanoma of skin	Eugenol sulfate levels	0.0707391	0.0908545	0.444902
GCST90199987	finn-b-C3_MELANOMA_SKIN	Malignant melanoma of skin	2-methoxyresorcinol sulfate levels	-0.0923095	0.118153	0.442284
GCST90199988	finn-b-C3_MELANOMA_SKIN	Malignant melanoma of skin	Tyramine O-sulfate levels	0.103152	0.121211	0.405363
GCST90199989	finn-b-C3_MELANOMA_SKIN	Malignant melanoma of skin	4-methylguaiacol sulfate levels	-0.0657789	0.184051	0.727558
GCST90199990	finn-b-C3_MELANOMA_SKIN	Malignant melanoma of skin	3-hydroxypyridine sulfate levels	-0.0634107	0.105367	0.553452
GCST90199991	finn-b-C3_MELANOMA_SKIN	Malignant melanoma of skin	Arabonate/xylonate levels	0.0474152	0.0981061	0.633448
GCST90199992	finn-b-C3_MELANOMA_SKIN	Malignant melanoma of skin	Octadecanedioylcarnitine (C18-DC) levels	0.0917538	0.0701758	0.202945
GCST90199993	finn-b-C3_MELANOMA_SKIN	Malignant melanoma of skin	Phenylacetylcarnitine levels	-0.154808	0.100939	0.138752
GCST90199994	finn-b-C3_MELANOMA_SKIN	Malignant melanoma of skin	Ethylparaben sulfate levels	0.102365	0.17147	0.56005
GCST90199995	finn-b-C3_MELANOMA_SKIN	Malignant melanoma of skin	Sphingomyelin (d18:1/20:2, d18:2/20:1, d16:1/22:2) levels	0.094068	0.0898153	0.305821
GCST90199996	finn-b-C3_MELANOMA_SKIN	Malignant melanoma of skin	Sphingomyelin (d18:1/20:1, d18:2/20:0) levels	-0.0604745	0.082541	0.47032
GCST90199997	finn-b-C3_MELANOMA_SKIN	Malignant melanoma of skin	Behenoyl sphingomyelin (d18:1/22:0) levels	-0.0996901	0.121689	0.424696
GCST90199998	finn-b-C3_MELANOMA_SKIN	Malignant melanoma of skin	Propyl 4-hydroxybenzoate sulfate levels	-0.0885513	0.133668	0.514549
GCST90199999	finn-b-C3_MELANOMA_SKIN	Malignant melanoma of skin	4-methoxyphenol sulfate levels	-0.032386	0.123545	0.796191
GCST90200000	finn-b-C3_MELANOMA_SKIN	Malignant melanoma of skin	Umbelliferone sulfate levels	-0.0696828	0.112196	0.541926
GCST90200001	finn-b-C3_MELANOMA_SKIN	Malignant melanoma of skin	Sphingomyelin (d18:1/20:0, d16:1/22:0) levels	-0.000221345	0.120125	0.998546
GCST90200002	finn-b-C3_MELANOMA_SKIN	Malignant melanoma of skin	6-hydroxyindole sulfate levels	-0.0548664	0.148099	0.716211
GCST90200003	finn-b-C3_MELANOMA_SKIN	Malignant melanoma of skin	P-cresol glucuronide levels	-0.142929	0.110938	0.211634
GCST90200004	finn-b-C3_MELANOMA_SKIN	Malignant melanoma of skin	N-carbamoylalanine levels	0.0304103	0.0874859	0.73177
GCST90200005	finn-b-C3_MELANOMA_SKIN	Malignant melanoma of skin	Citraconate/glutaconate levels	0.0444983	0.0982685	0.654918
GCST90200006	finn-b-C3_MELANOMA_SKIN	Malignant melanoma of skin	1,2,3-benzenetriol sulfate (2) levels	0.0722945	0.0739463	0.33992
GCST90200007	finn-b-C3_MELANOMA_SKIN	Malignant melanoma of skin	3-methoxycatechol sulfate (2) levels	0.0385329	0.0958711	0.692003
GCST90200008	finn-b-C3_MELANOMA_SKIN	Malignant melanoma of skin	C-glycosyltryptophan levels	-0.178421	0.108811	0.111865
GCST90200009	finn-b-C3_MELANOMA_SKIN	Malignant melanoma of skin	3-methoxycatechol sulfate (1) levels	-0.0380664	0.0759455	0.621679
GCST90200010	finn-b-C3_MELANOMA_SKIN	Malignant melanoma of skin	Sphingomyelin (d18:1/22:1, d18:2/22:0, d16:1/24:1) levels	0.101601	0.106597	0.351901
GCST90200011	finn-b-C3_MELANOMA_SKIN	Malignant melanoma of skin	Arabitol/xylitol levels	0.0319845	0.1569	0.840342
GCST90200012	finn-b-C3_MELANOMA_SKIN	Malignant melanoma of skin	3-hydroxyhexanoate levels	0.116102	0.126574	0.371835
GCST90200013	finn-b-C3_MELANOMA_SKIN	Malignant melanoma of skin	Sphingomyelin (d18:1/22:2, d18:2/22:1, d16:1/24:2) levels	-0.122142	0.10243	0.249468
GCST90200014	finn-b-C3_MELANOMA_SKIN	Malignant melanoma of skin	3beta-hydroxy-5-cholestenoate levels	-0.0991894	0.0761032	0.20433
GCST90200015	finn-b-C3_MELANOMA_SKIN	Malignant melanoma of skin	N-acetylkynurenine (2) levels	0.0584368	0.0834835	0.493993
GCST90200016	finn-b-C3_MELANOMA_SKIN	Malignant melanoma of skin	Dopamine 4-sulfate levels	-0.0736821	0.0720296	0.317453
GCST90200017	finn-b-C3_MELANOMA_SKIN	Malignant melanoma of skin	Sphingomyelin (d17:1/16:0, d18:1/15:0, d16:1/17:0) levels	0.0104839	0.0917732	0.909865
GCST90200018	finn-b-C3_MELANOMA_SKIN	Malignant melanoma of skin	Adipoylcarnitine (C6-DC) levels	0.0366053	0.126548	0.775219
GCST90200019	finn-b-C3_MELANOMA_SKIN	Malignant melanoma of skin	Dopamine 3-o-sulfate levels	-0.060125	0.102075	0.561584
GCST90200020	finn-b-C3_MELANOMA_SKIN	Malignant melanoma of skin	Lignoceroyl sphingomyelin (d18:1/24:0) levels	0.201921	0.112813	0.0866504
GCST90200021	finn-b-C3_MELANOMA_SKIN	Malignant melanoma of skin	N-acetylglucosamine/n-acetylgalactosamine levels	0.135164	0.121547	0.283631
GCST90200022	finn-b-C3_MELANOMA_SKIN	Malignant melanoma of skin	Glycochenodeoxycholate 3-sulfate levels	0.0629083	0.0796749	0.436663
GCST90200023	finn-b-C3_MELANOMA_SKIN	Malignant melanoma of skin	Trans 3,4-methyleneheptanoate levels	-0.0302908	0.16839	0.859651
GCST90200024	finn-b-C3_MELANOMA_SKIN	Malignant melanoma of skin	Taurodeoxycholic acid 3-sulfate levels	-0.0422598	0.0748977	0.578868
GCST90200025	finn-b-C3_MELANOMA_SKIN	Malignant melanoma of skin	Phenol glucuronide levels	-0.0183861	0.0858513	0.832486
GCST90200026	finn-b-C3_MELANOMA_SKIN	Malignant melanoma of skin	Glycodeoxycholate 3-sulfate levels	0.0433339	0.0644756	0.506841
GCST90200027	finn-b-C3_MELANOMA_SKIN	Malignant melanoma of skin	4-hydroxyphenylacetoylcarnitine levels	0.15181	0.0887458	0.0995357
GCST90200028	finn-b-C3_MELANOMA_SKIN	Malignant melanoma of skin	1-stearoyl-2-oleoyl-gpc (18:0/18:1) levels	0.136418	0.110876	0.22753
GCST90200029	finn-b-C3_MELANOMA_SKIN	Malignant melanoma of skin	Linoleoyl ethanolamide levels	0.0652754	0.0876895	0.465296
GCST90200030	finn-b-C3_MELANOMA_SKIN	Malignant melanoma of skin	1,2-dilinoleoyl-GPC (18:2/18:2) levels	-0.231944	0.0914513	0.0228108
GCST90200031	finn-b-C3_MELANOMA_SKIN	Malignant melanoma of skin	Nonanoylcarnitine (C9) levels	-0.0245189	0.0884986	0.784895
GCST90200032	finn-b-C3_MELANOMA_SKIN	Malignant melanoma of skin	2-hydroxybutyrate/2-hydroxyisobutyrate levels	0.132911	0.134923	0.340206
GCST90200033	finn-b-C3_MELANOMA_SKIN	Malignant melanoma of skin	Sphingomyelin (d18:2/23:0, d18:1/23:1, d17:1/24:1) levels	-0.0451313	0.0847001	0.599258
GCST90200034	finn-b-C3_MELANOMA_SKIN	Malignant melanoma of skin	Tricosanoyl sphingomyelin (d18:1/23:0) levels	0.0326689	0.0954995	0.735037
GCST90200035	finn-b-C3_MELANOMA_SKIN	Malignant melanoma of skin	Palmitoyl dihydrosphingomyelin (d18:0/16:0) levels	-0.149374	0.090813	0.110439
GCST90200036	finn-b-C3_MELANOMA_SKIN	Malignant melanoma of skin	1-palmitoleoylglycerol (16:1) levels	-0.063092	0.0755618	0.409924
GCST90200037	finn-b-C3_MELANOMA_SKIN	Malignant melanoma of skin	1-stearoyl-2-linoleoyl-gpc (18:0/18:2) levels	0.00155785	0.100311	0.987763
GCST90200038	finn-b-C3_MELANOMA_SKIN	Malignant melanoma of skin	1-palmitoyl-2-palmitoleoyl-gpc (16:0/16:1) levels	0.0854239	0.0980087	0.392842
GCST90200039	finn-b-C3_MELANOMA_SKIN	Malignant melanoma of skin	1-stearoyl-2-linoleoyl-GPE (18:0/18:2) levels	-0.0231015	0.088184	0.79541
GCST90200040	finn-b-C3_MELANOMA_SKIN	Malignant melanoma of skin	Sphingomyelin (d18:2/24:1, d18:1/24:2) levels	0.00863627	0.0777592	0.912259
GCST90200041	finn-b-C3_MELANOMA_SKIN	Malignant melanoma of skin	1-palmitoyl-2-stearoyl-gpc (16:0/18:0) levels	-0.120217	0.087875	0.182178
GCST90200042	finn-b-C3_MELANOMA_SKIN	Malignant melanoma of skin	Oleate/vaccenate (18:1) levels	-0.0586154	0.0505091	0.258287
GCST90200043	finn-b-C3_MELANOMA_SKIN	Malignant melanoma of skin	1-palmitoyl-2-docosahexaenoyl-gpc (16:0/22:6) levels	0.0707727	0.121385	0.566075
GCST90200044	finn-b-C3_MELANOMA_SKIN	Malignant melanoma of skin	1-(1-enyl-stearoyl)-2-oleoyl-GPE (p-18:0/18:1) levels	-0.0350845	0.11598	0.765937
GCST90200045	finn-b-C3_MELANOMA_SKIN	Malignant melanoma of skin	1-stearoyl-2-arachidonoyl-GPE (18:0/20:4) levels	0.0237343	0.0693478	0.73463
GCST90200046	finn-b-C3_MELANOMA_SKIN	Malignant melanoma of skin	1-stearoyl-2-docosahexaenoyl-gpc (18:0/22:6) levels	0.0182275	0.0878194	0.837256
GCST90200047	finn-b-C3_MELANOMA_SKIN	Malignant melanoma of skin	Sphingomyelin (d18:1/17:0, d17:1/18:0, d19:1/16:0) levels	0.065078	0.0882729	0.467842
GCST90200048	finn-b-C3_MELANOMA_SKIN	Malignant melanoma of skin	1-(1-enyl-palmitoyl)-2-arachidonoyl-GPE (p-16:0/20:4) levels	-0.0354573	0.112806	0.756532
GCST90200049	finn-b-C3_MELANOMA_SKIN	Malignant melanoma of skin	Myristoyl dihydrosphingomyelin (d18:0/14:0) levels	-0.0532241	0.0799965	0.511097
GCST90200050	finn-b-C3_MELANOMA_SKIN	Malignant melanoma of skin	5-hydroxyindole sulfate levels	-0.0547646	0.145684	0.711919
GCST90200051	finn-b-C3_MELANOMA_SKIN	Malignant melanoma of skin	1-palmitoyl-2-dihomo-linolenoyl-GPC (16:0/20:3n3 or 6) levels	0.0268378	0.0925713	0.774273
GCST90200052	finn-b-C3_MELANOMA_SKIN	Malignant melanoma of skin	1-(1-enyl-palmitoyl)-2-arachidonoyl-gpc (p-16:0/20:4) levels	0.0867365	0.0567513	0.135953
GCST90200053	finn-b-C3_MELANOMA_SKIN	Malignant melanoma of skin	Sphingomyelin (d18:1/21:0, d17:1/22:0, d16:1/23:0) levels	3.41696e-05	0.106988	0.999749
GCST90200054	finn-b-C3_MELANOMA_SKIN	Malignant melanoma of skin	1-palmitoyl-2-arachidonoyl-GPE (16:0/20:4) levels	0.00266824	0.0888318	0.976387
GCST90200055	finn-b-C3_MELANOMA_SKIN	Malignant melanoma of skin	Lactosyl-N-palmitoyl-sphingosine (d18:1/16:0) levels	-0.0484341	0.0877641	0.586603
GCST90200056	finn-b-C3_MELANOMA_SKIN	Malignant melanoma of skin	Sphingomyelin (d18:0/18:0, d19:0/17:0) levels	-0.0553785	0.0792183	0.490492
GCST90200057	finn-b-C3_MELANOMA_SKIN	Malignant melanoma of skin	1-(1-enyl-palmitoyl)-2-oleoyl-gpc (p-16:0/18:1) levels	0.0292543	0.0729606	0.692317
GCST90200058	finn-b-C3_MELANOMA_SKIN	Malignant melanoma of skin	1-(1-enyl-stearoyl)-2-arachidonoyl-GPE (p-18:0/20:4) levels	0.177222	0.114207	0.134987
GCST90200059	finn-b-C3_MELANOMA_SKIN	Malignant melanoma of skin	Behenoyl dihydrosphingomyelin (d18:0/22:0) levels	-0.139253	0.0771648	0.0795061
GCST90200060	finn-b-C3_MELANOMA_SKIN	Malignant melanoma of skin	1-(1-enyl-palmitoyl)-2-linoleoyl-GPC (p-16:0/18:2) levels	0.00455666	0.11263	0.968151
GCST90200061	finn-b-C3_MELANOMA_SKIN	Malignant melanoma of skin	1-(1-enyl-palmitoyl)-2-oleoyl-GPE (p-16:0/18:1) levels	0.146255	0.0973704	0.144279
GCST90200062	finn-b-C3_MELANOMA_SKIN	Malignant melanoma of skin	1-palmitoyl-2-arachidonoyl-GPI (16:0/20:4) levels	0.00730495	0.100547	0.942739
GCST90200063	finn-b-C3_MELANOMA_SKIN	Malignant melanoma of skin	1-palmitoyl-2-docosahexaenoyl-GPE (16:0/22:6) levels	0.0240081	0.0943473	0.802378
GCST90200064	finn-b-C3_MELANOMA_SKIN	Malignant melanoma of skin	N-palmitoyl-sphinganine (d18:0/16:0) levels	-0.0924714	0.101838	0.374676
GCST90200065	finn-b-C3_MELANOMA_SKIN	Malignant melanoma of skin	1-stearoyl-2-docosahexaenoyl-GPE (18:0/22:6) levels	-0.104859	0.0848984	0.226376
GCST90200066	finn-b-C3_MELANOMA_SKIN	Malignant melanoma of skin	Gamma-tocopherol/beta-tocopherol levels	0.117482	0.103153	0.266993
GCST90200067	finn-b-C3_MELANOMA_SKIN	Malignant melanoma of skin	1-stearoyl-2-linoleoyl-GPI (18:0/18:2) levels	0.00851347	0.0859283	0.921838
GCST90200068	finn-b-C3_MELANOMA_SKIN	Malignant melanoma of skin	1,2-dilinoleoyl-GPE (18:2/18:2) levels	0.0387107	0.0918805	0.676988
GCST90200069	finn-b-C3_MELANOMA_SKIN	Malignant melanoma of skin	Phenylacetylglutamate levels	0.063593	0.148663	0.67363
GCST90200070	finn-b-C3_MELANOMA_SKIN	Malignant melanoma of skin	1-(1-enyl-palmitoyl)-2-palmitoleoyl-GPC (P-16:0/16:1) levels	0.0580694	0.0624021	0.359044
GCST90200071	finn-b-C3_MELANOMA_SKIN	Malignant melanoma of skin	Palmitoylcholine levels	0.150216	0.0983644	0.140364
GCST90200072	finn-b-C3_MELANOMA_SKIN	Malignant melanoma of skin	Thioproline levels	-0.109609	0.0890236	0.230676
GCST90200073	finn-b-C3_MELANOMA_SKIN	Malignant melanoma of skin	1-linoleoyl-2-arachidonoyl-GPC (18:2/20:4n6) levels	0.126563	0.0711055	0.0863467
GCST90200074	finn-b-C3_MELANOMA_SKIN	Malignant melanoma of skin	1-linoleoyl-GPG (18:2) levels	-0.0451007	0.0777141	0.567861
GCST90200075	finn-b-C3_MELANOMA_SKIN	Malignant melanoma of skin	1-(1-enyl-palmitoyl)-2-linoleoyl-GPE (p-16:0/18:2) levels	-0.0297545	0.124731	0.813882
GCST90200076	finn-b-C3_MELANOMA_SKIN	Malignant melanoma of skin	1-(1-enyl-stearoyl)-2-linoleoyl-GPE (p-18:0/18:2) levels	-0.102099	0.121737	0.412075
GCST90200077	finn-b-C3_MELANOMA_SKIN	Malignant melanoma of skin	1-stearoyl-2-oleoyl-GPI (18:0/18:1) levels	0.0238097	0.152149	0.877074
GCST90200078	finn-b-C3_MELANOMA_SKIN	Malignant melanoma of skin	1-myristoyl-2-arachidonoyl-GPC (14:0/20:4) levels	-0.0159002	0.0747787	0.833573
GCST90200079	finn-b-C3_MELANOMA_SKIN	Malignant melanoma of skin	1-oleoyl-2-arachidonoyl-GPE (18:1/20:4) levels	0.000351485	0.0706012	0.996066
GCST90200080	finn-b-C3_MELANOMA_SKIN	Malignant melanoma of skin	1-palmitoyl-2-oleoyl-GPI (16:0/18:1) levels	0.0552959	0.109884	0.619396
GCST90200081	finn-b-C3_MELANOMA_SKIN	Malignant melanoma of skin	1-oleoyl-2-docosahexaenoyl-GPC (18:1/22:6) levels	-0.014201	0.101719	0.889902
GCST90200082	finn-b-C3_MELANOMA_SKIN	Malignant melanoma of skin	1-oleoyl-2-linoleoyl-GPE (18:1/18:2) levels	0.100874	0.0714527	0.168663
GCST90200083	finn-b-C3_MELANOMA_SKIN	Malignant melanoma of skin	1-(1-enyl-palmitoyl)-2-palmitoyl-GPC (P-16:0/16:0) levels	0.0840195	0.0674346	0.222121
GCST90200084	finn-b-C3_MELANOMA_SKIN	Malignant melanoma of skin	Oleoylcholine levels	0.00577796	0.141355	0.967871
GCST90200085	finn-b-C3_MELANOMA_SKIN	Malignant melanoma of skin	Glycosyl-N-palmitoyl-sphingosine (d18:1/16:0) levels	-0.00526636	0.0978556	0.957614
GCST90200086	finn-b-C3_MELANOMA_SKIN	Malignant melanoma of skin	Arachidonoylcholine levels	0.0338724	0.107841	0.75727
GCST90200087	finn-b-C3_MELANOMA_SKIN	Malignant melanoma of skin	2-methylserine levels	-0.0923685	0.062135	0.150707
GCST90200088	finn-b-C3_MELANOMA_SKIN	Malignant melanoma of skin	(S)-3-hydroxybutyrylcarnitine levels	0.0280005	0.0727813	0.705215
GCST90200089	finn-b-C3_MELANOMA_SKIN	Malignant melanoma of skin	Methylsuccinoylcarnitine levels	0.00784923	0.0759847	0.918461
GCST90200090	finn-b-C3_MELANOMA_SKIN	Malignant melanoma of skin	Dihomo-linolenoyl-choline levels	0.105294	0.12656	0.41363
GCST90200091	finn-b-C3_MELANOMA_SKIN	Malignant melanoma of skin	Docosahexaenoylcholine levels	-0.0397016	0.103677	0.706253
GCST90200092	finn-b-C3_MELANOMA_SKIN	Malignant melanoma of skin	Glycocholate glucuronide (1) levels	-0.0284815	0.0952461	0.768002
GCST90200093	finn-b-C3_MELANOMA_SKIN	Malignant melanoma of skin	Caffeic acid sulfate levels	-0.0997029	0.112501	0.384284
GCST90200094	finn-b-C3_MELANOMA_SKIN	Malignant melanoma of skin	Ascorbic acid 2-sulfate levels	-0.0044875	0.0668215	0.946991
GCST90200095	finn-b-C3_MELANOMA_SKIN	Malignant melanoma of skin	1-linoleoyl-2-linolenoyl-GPC (18:2/18:3) levels	-0.0166107	0.0477758	0.732348
GCST90200096	finn-b-C3_MELANOMA_SKIN	Malignant melanoma of skin	Catechol glucuronide levels	0.0284263	0.160436	0.861344
GCST90200097	finn-b-C3_MELANOMA_SKIN	Malignant melanoma of skin	Furaneol sulfate levels	-0.0292492	0.143231	0.841351
GCST90200098	finn-b-C3_MELANOMA_SKIN	Malignant melanoma of skin	Ceramide (d18:1/24:1) levels	0.0234172	0.0807054	0.773913
GCST90200099	finn-b-C3_MELANOMA_SKIN	Malignant melanoma of skin	N-oleoylserine levels	-0.107659	0.108841	0.335706
GCST90200100	finn-b-C3_MELANOMA_SKIN	Malignant melanoma of skin	Perfluorooctanesulfonate (PFOS) levels	0.0146615	0.100525	0.885369
GCST90200101	finn-b-C3_MELANOMA_SKIN	Malignant melanoma of skin	Pimeloylcarnitine/3-methyladipoylcarnitine (C7-DC) levels	0.0763514	0.08269	0.364654
GCST90200102	finn-b-C3_MELANOMA_SKIN	Malignant melanoma of skin	1-palmitoleoyl-2-linolenoyl-GPC (16:1/18:3) levels	-0.152553	0.12867	0.252082
GCST90200103	finn-b-C3_MELANOMA_SKIN	Malignant melanoma of skin	Linoleoyl-arachidonoyl-glycerol (18:2/20:4) [1] levels	0.00337823	0.0647071	0.958938
GCST90200104	finn-b-C3_MELANOMA_SKIN	Malignant melanoma of skin	Hexadecadienoate (16:2n6) levels	0.0774913	0.173228	0.661024
GCST90200105	finn-b-C3_MELANOMA_SKIN	Malignant melanoma of skin	Glycosyl-N-behenoyl-sphingadienine (d18:2/22:0) levels	0.0494472	0.0745648	0.513307
GCST90200106	finn-b-C3_MELANOMA_SKIN	Malignant melanoma of skin	4-hydroxyphenylacetylglutamine levels	-0.124419	0.0780238	0.123882
GCST90200107	finn-b-C3_MELANOMA_SKIN	Malignant melanoma of skin	Gamma-glutamyl-alpha-lysine levels	0.00482768	0.0648957	0.94121
GCST90200108	finn-b-C3_MELANOMA_SKIN	Malignant melanoma of skin	N-palmitoyl-sphingadienine (d18:2/16:0) levels	0.391286	0.128285	0.00723739
GCST90200109	finn-b-C3_MELANOMA_SKIN	Malignant melanoma of skin	Linoleoyl-arachidonoyl-glycerol (18:2/20:4) [2] levels	0.150172	0.0813863	0.0740019
GCST90200110	finn-b-C3_MELANOMA_SKIN	Malignant melanoma of skin	Palmitoleoylcarnitine (C16:1) levels	-0.0611898	0.140328	0.668288
GCST90200111	finn-b-C3_MELANOMA_SKIN	Malignant melanoma of skin	N-stearoyl-sphingadienine (d18:2/18:0) levels	0.0222544	0.081082	0.786541
GCST90200112	finn-b-C3_MELANOMA_SKIN	Malignant melanoma of skin	2,3-dihydroxy-2-methylbutyrate levels	0.0315642	0.162925	0.849378
GCST90200113	finn-b-C3_MELANOMA_SKIN	Malignant melanoma of skin	Stearoylcholine levels	-0.210612	0.147239	0.173102
GCST90200114	finn-b-C3_MELANOMA_SKIN	Malignant melanoma of skin	Glycosyl-N-tricosanoyl-sphingadienine (d18:2/23:0) levels	0.170729	0.109033	0.131655
GCST90200115	finn-b-C3_MELANOMA_SKIN	Malignant melanoma of skin	N-palmitoyl-heptadecasphingosine (d17:1/16:0) levels	-0.0468614	0.0990563	0.63996
GCST90200116	finn-b-C3_MELANOMA_SKIN	Malignant melanoma of skin	Ceramide (d18:1/14:0, d16:1/16:0) levels	-0.0518881	0.0862782	0.552409
GCST90200117	finn-b-C3_MELANOMA_SKIN	Malignant melanoma of skin	Glycosyl-N-(2-hydroxynervonoyl)-sphingosine (d18:1/24:1(2OH)) levels	-0.147853	0.083441	0.089652
GCST90200118	finn-b-C3_MELANOMA_SKIN	Malignant melanoma of skin	Glycosyl ceramide (d18:2/24:1, d18:1/24:2) levels	-0.0558207	0.0726442	0.448455
GCST90200119	finn-b-C3_MELANOMA_SKIN	Malignant melanoma of skin	Glycosyl ceramide (d18:1/23:1, d17:1/24:1) levels	0.14795	0.117671	0.223123
GCST90200120	finn-b-C3_MELANOMA_SKIN	Malignant melanoma of skin	Sphingadienine levels	-0.123607	0.135812	0.376261
GCST90200121	finn-b-C3_MELANOMA_SKIN	Malignant melanoma of skin	Ceramide (d18:1/17:0, d17:1/18:0) levels	0.0494974	0.11062	0.659127
GCST90200122	finn-b-C3_MELANOMA_SKIN	Malignant melanoma of skin	Nisinate (24:6n3) levels	-0.264911	0.122838	0.0465967
GCST90200123	finn-b-C3_MELANOMA_SKIN	Malignant melanoma of skin	Sphingomyelin (d18:0/20:0, d16:0/22:0) levels	-0.121487	0.073959	0.108301
GCST90200124	finn-b-C3_MELANOMA_SKIN	Malignant melanoma of skin	Sphingomyelin (d18:2/24:2) levels	-0.167145	0.0986545	0.104999
GCST90200125	finn-b-C3_MELANOMA_SKIN	Malignant melanoma of skin	Sphingomyelin (d17:2/16:0, d18:2/15:0) levels	0.0134904	0.0869184	0.877813
GCST90200126	finn-b-C3_MELANOMA_SKIN	Malignant melanoma of skin	Sphingomyelin (d18:2/23:1) levels	-0.00117571	0.0754078	0.987695
GCST90200127	finn-b-C3_MELANOMA_SKIN	Malignant melanoma of skin	Behenoylcarnitine (C22) levels	-0.051324	0.0747777	0.498566
GCST90200128	finn-b-C3_MELANOMA_SKIN	Malignant melanoma of skin	Sphingomyelin (d18:2/18:1) levels	-0.0438008	0.281922	0.878751
GCST90200129	finn-b-C3_MELANOMA_SKIN	Malignant melanoma of skin	Sphingomyelin (d18:2/21:0, d16:2/23:0) levels	-0.00848937	0.0786187	0.914706
GCST90200130	finn-b-C3_MELANOMA_SKIN	Malignant melanoma of skin	Linoleoylcholine levels	0.149374	0.115204	0.210295
GCST90200131	finn-b-C3_MELANOMA_SKIN	Malignant melanoma of skin	Sphingomyelin (d18:1/19:0, d19:1/18:0) levels	0.0621527	0.0832193	0.463059
GCST90200132	finn-b-C3_MELANOMA_SKIN	Malignant melanoma of skin	Linolenoylcarnitine (C18:3) levels	0.0594023	0.112637	0.603208
GCST90200133	finn-b-C3_MELANOMA_SKIN	Malignant melanoma of skin	Heneicosapentaenoate (21:5n3) levels	-0.161959	0.125468	0.216301
GCST90200134	finn-b-C3_MELANOMA_SKIN	Malignant melanoma of skin	Sphingomyelin (d18:1/25:0, d19:0/24:1, d20:1/23:0, d19:1/24:0) levels	-0.0751076	0.0570134	0.19803
GCST90200135	finn-b-C3_MELANOMA_SKIN	Malignant melanoma of skin	Arachidoylcarnitine (C20) levels	0.0677248	0.0819962	0.415353
GCST90200136	finn-b-C3_MELANOMA_SKIN	Malignant melanoma of skin	Cerotoylcarnitine (C26) levels	-0.0487579	0.0949438	0.611599
GCST90200137	finn-b-C3_MELANOMA_SKIN	Malignant melanoma of skin	Lignoceroylcarnitine (C24) levels	-0.0608491	0.108805	0.581175
GCST90200138	finn-b-C3_MELANOMA_SKIN	Malignant melanoma of skin	Docosatrienoate (22:3n6) levels	0.0510887	0.151709	0.741675
GCST90200139	finn-b-C3_MELANOMA_SKIN	Malignant melanoma of skin	Dihomo-linolenoylcarnitine (C20:3n3 or 6) levels	0.0205071	0.0624252	0.744669
GCST90200140	finn-b-C3_MELANOMA_SKIN	Malignant melanoma of skin	Carotene diol (2) levels	-0.07423	0.152004	0.630367
GCST90200141	finn-b-C3_MELANOMA_SKIN	Malignant melanoma of skin	Ethyl alpha-glucopyranoside levels	0.053179	0.0933984	0.573807
GCST90200142	finn-b-C3_MELANOMA_SKIN	Malignant melanoma of skin	Carotene diol (1) levels	-0.0240954	0.0943159	0.800044
GCST90200143	finn-b-C3_MELANOMA_SKIN	Malignant melanoma of skin	Nervonoylcarnitine (C24:1) levels	0.133753	0.121603	0.282748
GCST90200144	finn-b-C3_MELANOMA_SKIN	Malignant melanoma of skin	Dihomo-linoleoylcarnitine (C20:2) levels	0.00854617	0.0771849	0.912626
GCST90200145	finn-b-C3_MELANOMA_SKIN	Malignant melanoma of skin	Glycosyl ceramide (d18:1/20:0, d16:1/22:0) levels	-0.0230731	0.0859482	0.790188
GCST90200146	finn-b-C3_MELANOMA_SKIN	Malignant melanoma of skin	Docosahexaenoylcarnitine (C22:6) levels	-0.113512	0.105669	0.292231
GCST90200147	finn-b-C3_MELANOMA_SKIN	Malignant melanoma of skin	N,N,N-trimethyl-5-aminovalerate levels	0.160364	0.104954	0.137002
GCST90200148	finn-b-C3_MELANOMA_SKIN	Malignant melanoma of skin	Eicosenoylcarnitine (C20:1) levels	-0.0139786	0.10286	0.892839
GCST90200149	finn-b-C3_MELANOMA_SKIN	Malignant melanoma of skin	Ximenoylcarnitine (C26:1) levels	0.127978	0.119369	0.293158
GCST90200150	finn-b-C3_MELANOMA_SKIN	Malignant melanoma of skin	Arachidonoylcarnitine (C20:4) levels	0.00370752	0.0666201	0.955965
GCST90200151	finn-b-C3_MELANOMA_SKIN	Malignant melanoma of skin	5-dodecenoylcarnitine (C12:1) levels	-0.0655334	0.108066	0.550176
GCST90200152	finn-b-C3_MELANOMA_SKIN	Malignant melanoma of skin	2-butenoylglycine levels	0.0811112	0.139414	0.565912
GCST90200153	finn-b-C3_MELANOMA_SKIN	Malignant melanoma of skin	(N(1) + N(8))-acetylspermidine levels	0.0636814	0.0719775	0.382698
GCST90200154	finn-b-C3_MELANOMA_SKIN	Malignant melanoma of skin	Hydroxy-cmpf levels	-0.191433	0.132472	0.166617
GCST90200155	finn-b-C3_MELANOMA_SKIN	Malignant melanoma of skin	2-furoylcarnitine levels	0.0495851	0.08831	0.580702
GCST90200156	finn-b-C3_MELANOMA_SKIN	Malignant melanoma of skin	Cortolone glucuronide (1) levels	0.0656228	0.0936426	0.49047
GCST90200157	finn-b-C3_MELANOMA_SKIN	Malignant melanoma of skin	Carotene diol (3) levels	-0.152911	0.0941184	0.116777
GCST90200158	finn-b-C3_MELANOMA_SKIN	Malignant melanoma of skin	3-hydroxyoleoylcarnitine levels	-0.110541	0.100488	0.281026
GCST90200159	finn-b-C3_MELANOMA_SKIN	Malignant melanoma of skin	Dodecenedioate (C12:1-DC) levels	0.0409179	0.115308	0.726606
GCST90200160	finn-b-C3_MELANOMA_SKIN	Malignant melanoma of skin	Trans-2-hexenoylglycine levels	0.0717304	0.0883631	0.423772
GCST90200161	finn-b-C3_MELANOMA_SKIN	Malignant melanoma of skin	2-hydroxyarachidate levels	0.0234789	0.0610738	0.704522
GCST90200162	finn-b-C3_MELANOMA_SKIN	Malignant melanoma of skin	3-hydroxyphenylacetoylglutamine levels	0.0798721	0.109955	0.478772
GCST90200163	finn-b-C3_MELANOMA_SKIN	Malignant melanoma of skin	Heptenedioate (C7:1-DC) levels	0.0441146	0.153781	0.778417
GCST90200164	finn-b-C3_MELANOMA_SKIN	Malignant melanoma of skin	Hexadecenedioate (C16:1-DC) levels	0.0244233	0.0523529	0.644218
GCST90200165	finn-b-C3_MELANOMA_SKIN	Malignant melanoma of skin	Octadecenedioate (C18:1-DC) levels	-0.12045	0.099592	0.240599
GCST90200166	finn-b-C3_MELANOMA_SKIN	Malignant melanoma of skin	Dihydroferulic acid sulfate levels	0.0181085	0.0672766	0.790011
GCST90200167	finn-b-C3_MELANOMA_SKIN	Malignant melanoma of skin	Glutamine conjugate of C7H12O2 levels	0.0348805	0.11126	0.75622
GCST90200168	finn-b-C3_MELANOMA_SKIN	Malignant melanoma of skin	Hydroxyasparagine levels	-0.0501256	0.134481	0.713472
GCST90200169	finn-b-C3_MELANOMA_SKIN	Malignant melanoma of skin	Sphingomyelin (d17:1/14:0, d16:1/15:0) levels	-0.08414	0.125033	0.507691
GCST90200170	finn-b-C3_MELANOMA_SKIN	Malignant melanoma of skin	Octadecadienedioate (C18:2-DC) levels	-0.0300706	0.0678146	0.660641
GCST90200171	finn-b-C3_MELANOMA_SKIN	Malignant melanoma of skin	Perfluorooctanoate (PFOA) levels	0.0434615	0.112338	0.702735
GCST90200172	finn-b-C3_MELANOMA_SKIN	Malignant melanoma of skin	3-carboxy-4-methyl-5-pentyl-2-furanpropionate (3-CMPFP) levels	0.0735202	0.0891826	0.417521
GCST90200173	finn-b-C3_MELANOMA_SKIN	Malignant melanoma of skin	Glutamine conjugate of C6H10O2 (2) levels	-0.0219018	0.140368	0.878406
GCST90200174	finn-b-C3_MELANOMA_SKIN	Malignant melanoma of skin	3-hydroxybutyroylglycine levels	0.146336	0.0975698	0.146189
GCST90200175	finn-b-C3_MELANOMA_SKIN	Malignant melanoma of skin	Glycine conjugate of C10H14O2 (1) levels	0.0183481	0.0946781	0.848199
GCST90200176	finn-b-C3_MELANOMA_SKIN	Malignant melanoma of skin	Glutamine conjugate of C6H10O2 (1) levels	-0.259417	0.167725	0.147895
GCST90200177	finn-b-C3_MELANOMA_SKIN	Malignant melanoma of skin	N-methylhydroxyproline levels	-0.233451	0.218438	0.304638
GCST90200178	finn-b-C3_MELANOMA_SKIN	Malignant melanoma of skin	Glucuronide of C10H18O2 (7) levels	-0.114944	0.109096	0.304628
GCST90200179	finn-b-C3_MELANOMA_SKIN	Malignant melanoma of skin	Glyco-beta-muricholate levels	-0.00407601	0.0710406	0.954741
GCST90200180	finn-b-C3_MELANOMA_SKIN	Malignant melanoma of skin	Glucuronide of C12H22O4 (1) levels	0.0957375	0.101286	0.358602
GCST90200181	finn-b-C3_MELANOMA_SKIN	Malignant melanoma of skin	N,n,n-trimethyl-alanylproline betaine (tmap) levels	0.0616795	0.117263	0.603529
GCST90200182	finn-b-C3_MELANOMA_SKIN	Malignant melanoma of skin	Glycine conjugate of C10H12O2 levels	-0.055783	0.0579901	0.346084
GCST90200183	finn-b-C3_MELANOMA_SKIN	Malignant melanoma of skin	N-acetyl-2-aminooctanoate levels	0.0163448	0.0780771	0.835877
GCST90200184	finn-b-C3_MELANOMA_SKIN	Malignant melanoma of skin	3-formylindole levels	-0.0103244	0.0744692	0.890763
GCST90200185	finn-b-C3_MELANOMA_SKIN	Malignant melanoma of skin	Gamma-glutamylcitrulline levels	-0.15382	0.0583627	0.0142195
GCST90200186	finn-b-C3_MELANOMA_SKIN	Malignant melanoma of skin	8-methoxykynurenate levels	-0.139974	0.127707	0.284908
GCST90200187	finn-b-C3_MELANOMA_SKIN	Malignant melanoma of skin	Tetradecadienoate (14:2) levels	-0.139257	0.122537	0.274848
GCST90200188	finn-b-C3_MELANOMA_SKIN	Malignant melanoma of skin	3-amino-2-piperidone levels	0.0265221	0.102042	0.797587
GCST90200189	finn-b-C3_MELANOMA_SKIN	Malignant melanoma of skin	Glucuronide of piperine metabolite C17H21NO3 (3) levels	-0.0861816	0.0667658	0.212258
GCST90200190	finn-b-C3_MELANOMA_SKIN	Malignant melanoma of skin	Dodecadienoate (12:2) levels	0.0740894	0.0640724	0.259945
GCST90200191	finn-b-C3_MELANOMA_SKIN	Malignant melanoma of skin	N-lactoyl tyrosine levels	-0.0236943	0.0996349	0.814228
GCST90200192	finn-b-C3_MELANOMA_SKIN	Malignant melanoma of skin	N,N-dimethylalanine levels	-0.108395	0.110289	0.336377
GCST90200193	finn-b-C3_MELANOMA_SKIN	Malignant melanoma of skin	Ethyl beta-glucopyranoside levels	0.0849205	0.0733589	0.263032
GCST90200194	finn-b-C3_MELANOMA_SKIN	Malignant melanoma of skin	N-lactoyl phenylalanine levels	0.188723	0.167237	0.276845
GCST90200195	finn-b-C3_MELANOMA_SKIN	Malignant melanoma of skin	N-acetyl-isoputreanine levels	-0.0607421	0.0757471	0.428344
GCST90200196	finn-b-C3_MELANOMA_SKIN	Malignant melanoma of skin	2,2'-Methylenebis(6-tert-butyl-p-cresol) levels	-0.0181429	0.104931	0.864658
GCST90200197	finn-b-C3_MELANOMA_SKIN	Malignant melanoma of skin	N-lactoyl isoleucine levels	0.0182633	0.169279	0.915615
GCST90200198	finn-b-C3_MELANOMA_SKIN	Malignant melanoma of skin	2-hydroxysebacate levels	-0.258532	0.130485	0.063968
GCST90200199	finn-b-C3_MELANOMA_SKIN	Malignant melanoma of skin	Ascorbic acid 3-sulfate levels	-0.0959824	0.0689711	0.180994
GCST90200200	finn-b-C3_MELANOMA_SKIN	Malignant melanoma of skin	N-lactoyl valine levels	0.166587	0.203561	0.429099
GCST90200201	finn-b-C3_MELANOMA_SKIN	Malignant melanoma of skin	6-bromotryptophan levels	0.0151772	0.0835157	0.857625
GCST90200202	finn-b-C3_MELANOMA_SKIN	Malignant melanoma of skin	Delta-CEHC levels	0.0236485	0.120414	0.846631
GCST90200203	finn-b-C3_MELANOMA_SKIN	Malignant melanoma of skin	Indoleacetoylcarnitine levels	0.0394343	0.0964124	0.685532
GCST90200204	finn-b-C3_MELANOMA_SKIN	Malignant melanoma of skin	N-acetyl leucine levels	-0.0457613	0.186147	0.809143
GCST90200205	finn-b-C3_MELANOMA_SKIN	Malignant melanoma of skin	3-indoleglyoxylic acid levels	0.0752281	0.104619	0.481333
GCST90200206	finn-b-C3_MELANOMA_SKIN	Malignant melanoma of skin	Sulfate of piperine metabolite C18H21NO3 (1) levels	0.229388	0.117984	0.0647658
GCST90200207	finn-b-C3_MELANOMA_SKIN	Malignant melanoma of skin	Methyl vanillate sulfate levels	-0.035226	0.154652	0.822023
GCST90200208	finn-b-C3_MELANOMA_SKIN	Malignant melanoma of skin	Glucuronide of piperine metabolite C17H21NO3 (4) levels	0.0933632	0.0705964	0.201704
GCST90200209	finn-b-C3_MELANOMA_SKIN	Malignant melanoma of skin	Sulfate of piperine metabolite C16H19NO3 (3) levels	0.144789	0.117343	0.229189
GCST90200210	finn-b-C3_MELANOMA_SKIN	Malignant melanoma of skin	Sulfate of piperine metabolite C16H19NO3 (2) levels	0.129654	0.118268	0.283407
GCST90200211	finn-b-C3_MELANOMA_SKIN	Malignant melanoma of skin	3-hydroxypyridine glucuronide levels	0.136348	0.146624	0.362982
GCST90200212	finn-b-C3_MELANOMA_SKIN	Malignant melanoma of skin	Glucuronide of piperine metabolite C17H21NO3 (5) levels	0.237516	0.147695	0.123476
GCST90200213	finn-b-C3_MELANOMA_SKIN	Malignant melanoma of skin	2-naphthol sulfate levels	-0.136478	0.105754	0.211587
GCST90200214	finn-b-C3_MELANOMA_SKIN	Malignant melanoma of skin	11beta-hydroxyandrosterone glucuronide levels	0.00250799	0.10236	0.980633
GCST90200215	finn-b-C3_MELANOMA_SKIN	Malignant melanoma of skin	4-ethylcatechol sulfate levels	0.0477224	0.0718747	0.513313
GCST90200216	finn-b-C3_MELANOMA_SKIN	Malignant melanoma of skin	Sulfate of piperine metabolite C18H21NO3 (3) levels	-0.0230568	0.138445	0.869325
GCST90200217	finn-b-C3_MELANOMA_SKIN	Malignant melanoma of skin	(2,4 or 2,5)-dimethylphenol sulfate levels	0.171119	0.170984	0.329506
GCST90200218	finn-b-C3_MELANOMA_SKIN	Malignant melanoma of skin	11beta-hydroxyetiocholanolone glucuronide levels	-0.153622	0.119515	0.212029
GCST90200219	finn-b-C3_MELANOMA_SKIN	Malignant melanoma of skin	Cholic acid glucuronide levels	0.136843	0.109358	0.226835
GCST90200220	finn-b-C3_MELANOMA_SKIN	Malignant melanoma of skin	4-allylcatechol sulfate levels	0.049907	0.128596	0.701854
GCST90200221	finn-b-C3_MELANOMA_SKIN	Malignant melanoma of skin	Glycoursodeoxycholic acid sulfate (1) levels	-0.0506553	0.121466	0.679952
GCST90200222	finn-b-C3_MELANOMA_SKIN	Malignant melanoma of skin	Dihydrocaffeate sulfate (2) levels	-0.0442908	0.0931704	0.638344
GCST90200223	finn-b-C3_MELANOMA_SKIN	Malignant melanoma of skin	4-methylhexanoylglutamine levels	-0.00530106	0.0879433	0.952504
GCST90200224	finn-b-C3_MELANOMA_SKIN	Malignant melanoma of skin	2-ketocaprylate levels	-0.104558	0.108783	0.347409
GCST90200225	finn-b-C3_MELANOMA_SKIN	Malignant melanoma of skin	3-hydroxy-2-methylpyridine sulfate levels	-0.111498	0.139441	0.434362
GCST90200226	finn-b-C3_MELANOMA_SKIN	Malignant melanoma of skin	5-hydroxy-2-methylpyridine sulfate levels	0.129146	0.176329	0.474508
GCST90200227	finn-b-C3_MELANOMA_SKIN	Malignant melanoma of skin	3-ethylcatechol sulfate (2) levels	-0.125172	0.165725	0.464637
GCST90200228	finn-b-C3_MELANOMA_SKIN	Malignant melanoma of skin	3-hydroxyhexanoylcarnitine (1) levels	0.0700595	0.155939	0.65926
GCST90200229	finn-b-C3_MELANOMA_SKIN	Malignant melanoma of skin	2,6-dihydroxybenzoic acid levels	-0.0317907	0.149763	0.834155
GCST90200230	finn-b-C3_MELANOMA_SKIN	Malignant melanoma of skin	3-ethylcatechol sulfate (1) levels	0.0603769	0.209183	0.776353
GCST90200231	finn-b-C3_MELANOMA_SKIN	Malignant melanoma of skin	Lithocholate sulfate (1) levels	-0.0590279	0.114846	0.612637
GCST90200232	finn-b-C3_MELANOMA_SKIN	Malignant melanoma of skin	4-acetylcatechol sulfate (1) levels	-0.0201662	0.0799817	0.804147
GCST90200233	finn-b-C3_MELANOMA_SKIN	Malignant melanoma of skin	2,3-dihydroxy-5-methylthio-4-pentenoate (dmtpa) levels	0.0185565	0.0881502	0.834647
GCST90200234	finn-b-C3_MELANOMA_SKIN	Malignant melanoma of skin	Picolinoylglycine levels	0.0334491	0.0935595	0.724112
GCST90200235	finn-b-C3_MELANOMA_SKIN	Malignant melanoma of skin	Succinoyltaurine levels	0.0374243	0.0559451	0.50966
GCST90200236	finn-b-C3_MELANOMA_SKIN	Malignant melanoma of skin	Undecenoylcarnitine (C11:1) levels	0.041324	0.0596828	0.494602
GCST90200237	finn-b-C3_MELANOMA_SKIN	Malignant melanoma of skin	Palmitoyl-sphingosine-phosphoethanolamine (d18:1/16:0) levels	-0.0127844	0.088958	0.88688
GCST90200238	finn-b-C3_MELANOMA_SKIN	Malignant melanoma of skin	Pregnenetriol disulfate levels	0.0792647	0.0532542	0.150835
GCST90200239	finn-b-C3_MELANOMA_SKIN	Malignant melanoma of skin	Tetradecadienedioate (C14:2-DC) levels	-0.0131727	0.0896272	0.884492
GCST90200240	finn-b-C3_MELANOMA_SKIN	Malignant melanoma of skin	Hydroxy-N6,N6,N6-trimethyllysine levels	-0.00870668	0.0872761	0.921363
GCST90200241	finn-b-C3_MELANOMA_SKIN	Malignant melanoma of skin	Pregnenetriol sulfate levels	0.00768549	0.0503459	0.879601
GCST90200242	finn-b-C3_MELANOMA_SKIN	Malignant melanoma of skin	Taurochenodeoxycholic acid 3-sulfate levels	0.0733996	0.080931	0.371913
GCST90200243	finn-b-C3_MELANOMA_SKIN	Malignant melanoma of skin	Hydroxypalmitoyl sphingomyelin (d18:1/16:0(OH)) levels	-0.118007	0.0948635	0.223475
GCST90200244	finn-b-C3_MELANOMA_SKIN	Malignant melanoma of skin	5-hydroxymethyl-2-furoylcarnitine levels	0.212684	0.099036	0.0435782
GCST90200245	finn-b-C3_MELANOMA_SKIN	Malignant melanoma of skin	Eicosenedioate (C20:1-DC) levels	-0.0760883	0.0996706	0.453718
GCST90200246	finn-b-C3_MELANOMA_SKIN	Malignant melanoma of skin	3-hydroxydecanoylcarnitine levels	0.0336991	0.0801142	0.677476
GCST90200247	finn-b-C3_MELANOMA_SKIN	Malignant melanoma of skin	Levulinoylcarnitine levels	-0.218998	0.115199	0.0734292
GCST90200248	finn-b-C3_MELANOMA_SKIN	Malignant melanoma of skin	Cis 3,4-methyleneheptanoate levels	0.0246229	0.0777487	0.754926
GCST90200249	finn-b-C3_MELANOMA_SKIN	Malignant melanoma of skin	Branched-chain, straight-chain, or cyclopropyl 12:1 fatty acid levels	0.0627158	0.0614926	0.317549
GCST90200250	finn-b-C3_MELANOMA_SKIN	Malignant melanoma of skin	Deoxycholic acid 12-sulfate levels	0.0781543	0.0604417	0.210038
GCST90200251	finn-b-C3_MELANOMA_SKIN	Malignant melanoma of skin	Branched-chain, straight-chain, or cyclopropyl 10:1 fatty acid (1) levels	0.0459655	0.0706679	0.525244
GCST90200252	finn-b-C3_MELANOMA_SKIN	Malignant melanoma of skin	3,5-dichloro-2,6-dihydroxybenzoic acid levels	0.0745108	0.099896	0.464866
GCST90200253	finn-b-C3_MELANOMA_SKIN	Malignant melanoma of skin	Vanillic acid glycine levels	-0.032435	0.0668514	0.632571
GCST90200254	finn-b-C3_MELANOMA_SKIN	Malignant melanoma of skin	(S)-a-amino-omega-caprolactam levels	0.164144	0.0758342	0.053284
GCST90200255	finn-b-C3_MELANOMA_SKIN	Malignant melanoma of skin	3-bromo-5-chloro-2,6-dihydroxybenzoic acid levels	-0.0665987	0.0997179	0.510101
GCST90200256	finn-b-C3_MELANOMA_SKIN	Malignant melanoma of skin	Dibutyl sulfosuccinate levels	-0.00143226	0.0524391	0.97837
GCST90200257	finn-b-C3_MELANOMA_SKIN	Malignant melanoma of skin	Metabolonic lactone sulfate levels	0.0196261	0.0535963	0.716886
GCST90200258	finn-b-C3_MELANOMA_SKIN	Malignant melanoma of skin	2-hydroxy-4-(methylthio)butanoic acid levels	-0.0803763	0.065521	0.231354
GCST90200259	finn-b-C3_MELANOMA_SKIN	Malignant melanoma of skin	Pentose acid levels	0.0911625	0.122591	0.465745
GCST90200260	finn-b-C3_MELANOMA_SKIN	Malignant melanoma of skin	Branched chain 14:0 dicarboxylic acid levels	0.179064	0.128351	0.180945
GCST90200261	finn-b-C3_MELANOMA_SKIN	Malignant melanoma of skin	S-carboxyethylcysteine levels	0.111847	0.123194	0.374742
GCST90200262	finn-b-C3_MELANOMA_SKIN	Malignant melanoma of skin	N-succinyl-phenylalanine levels	0.0541561	0.0811131	0.510466
GCST90200263	finn-b-C3_MELANOMA_SKIN	Malignant melanoma of skin	(2 or 3)-decenoate (10:1n7 or n8) levels	-0.100829	0.10367	0.339717
GCST90200264	finn-b-C3_MELANOMA_SKIN	Malignant melanoma of skin	Bilirubin degradation product, C17H20N2O5 (2) levels	0.0235043	0.0768532	0.762606
GCST90200265	finn-b-C3_MELANOMA_SKIN	Malignant melanoma of skin	Bilirubin degradation product, C16H18N2O5 (4) levels	-0.000522651	0.0711424	0.994224
GCST90200266	finn-b-C3_MELANOMA_SKIN	Malignant melanoma of skin	Cis-3,4-methyleneheptanoylcarnitine levels	0.0563097	0.0770806	0.472775
GCST90200267	finn-b-C3_MELANOMA_SKIN	Malignant melanoma of skin	Tetrahydrocortisol glucuronide levels	0.0572023	0.0859522	0.511817
GCST90200268	finn-b-C3_MELANOMA_SKIN	Malignant melanoma of skin	N-acetyl-2-aminoadipate levels	0.0016632	0.0750295	0.982514
GCST90200269	finn-b-C3_MELANOMA_SKIN	Malignant melanoma of skin	Bilirubin degradation product, C17H20N2O5 (1) levels	0.0297116	0.0643998	0.649068
GCST90200270	finn-b-C3_MELANOMA_SKIN	Malignant melanoma of skin	2-methoxyhydroquinone sulfate (1) levels	0.166843	0.153898	0.29438
GCST90200271	finn-b-C3_MELANOMA_SKIN	Malignant melanoma of skin	Bilirubin degradation product, C16H18N2O5 (3) levels	-0.0461702	0.0583588	0.435755
GCST90200272	finn-b-C3_MELANOMA_SKIN	Malignant melanoma of skin	3-hydroxyoctanoylcarnitine (1) levels	-0.120823	0.144036	0.414726
GCST90200273	finn-b-C3_MELANOMA_SKIN	Malignant melanoma of skin	2-methoxyhydroquinone sulfate (2) levels	-0.0344775	0.119328	0.775608
GCST90200274	finn-b-C3_MELANOMA_SKIN	Malignant melanoma of skin	Cis-3,4-methyleneheptanoylglycine levels	0.0228183	0.0839069	0.788088
GCST90200275	finn-b-C3_MELANOMA_SKIN	Malignant melanoma of skin	Bilirubin degradation product, C16H18N2O5 (2) levels	-0.0817556	0.0547229	0.147215
GCST90200276	finn-b-C3_MELANOMA_SKIN	Malignant melanoma of skin	2,4-di-tert-butylphenol levels	0.0974102	0.108052	0.380687
GCST90200277	finn-b-C3_MELANOMA_SKIN	Malignant melanoma of skin	Bilirubin degradation product, C16H18N2O5 (1) levels	0.0190348	0.0694908	0.786823
GCST90200278	finn-b-C3_MELANOMA_SKIN	Malignant melanoma of skin	3-hydroxyoctanoylcarnitine (2) levels	0.172313	0.110135	0.138535
GCST90200279	finn-b-C3_MELANOMA_SKIN	Malignant melanoma of skin	Pantothenate levels	0.0643965	0.0628777	0.315198
GCST90200280	finn-b-C3_MELANOMA_SKIN	Malignant melanoma of skin	5-oxoproline levels	0.116517	0.0911446	0.213341
GCST90200281	finn-b-C3_MELANOMA_SKIN	Malignant melanoma of skin	Phosphoethanolamine levels	-0.0633944	0.0870108	0.473943
GCST90200282	finn-b-C3_MELANOMA_SKIN	Malignant melanoma of skin	Picolinate levels	0.0732103	0.098135	0.464337
GCST90200283	finn-b-C3_MELANOMA_SKIN	Malignant melanoma of skin	3-ureidopropionate levels	0.0324936	0.102798	0.755054
GCST90200284	finn-b-C3_MELANOMA_SKIN	Malignant melanoma of skin	Erucate (22:1n9) levels	-0.00329811	0.133157	0.980528
GCST90200285	finn-b-C3_MELANOMA_SKIN	Malignant melanoma of skin	Eicosenedioate (C20:1-DC) levels	0.108585	0.138531	0.441888
GCST90200286	finn-b-C3_MELANOMA_SKIN	Malignant melanoma of skin	Allantoin levels	-0.0557344	0.0739893	0.45927
GCST90200287	finn-b-C3_MELANOMA_SKIN	Malignant melanoma of skin	N-acetylvaline levels	0.0103022	0.111709	0.927486
GCST90200288	finn-b-C3_MELANOMA_SKIN	Malignant melanoma of skin	N-acetylleucine levels	0.0653218	0.0685512	0.352612
GCST90200289	finn-b-C3_MELANOMA_SKIN	Malignant melanoma of skin	N-acetylmethionine levels	-0.0307779	0.0976548	0.757281
GCST90200290	finn-b-C3_MELANOMA_SKIN	Malignant melanoma of skin	Glycerate levels	0.0713683	0.108366	0.516431
GCST90200291	finn-b-C3_MELANOMA_SKIN	Malignant melanoma of skin	Sarcosine levels	0.0497228	0.129107	0.70442
GCST90200292	finn-b-C3_MELANOMA_SKIN	Malignant melanoma of skin	Trans-4-hydroxyproline levels	-0.108228	0.112597	0.346451
GCST90200293	finn-b-C3_MELANOMA_SKIN	Malignant melanoma of skin	Thyroxine levels	-0.118378	0.163358	0.477492
GCST90200294	finn-b-C3_MELANOMA_SKIN	Malignant melanoma of skin	Pipecolate levels	0.0449741	0.054368	0.415642
GCST90200295	finn-b-C3_MELANOMA_SKIN	Malignant melanoma of skin	Gamma-glutamyltyrosine levels	-0.00663745	0.0786794	0.933442
GCST90200296	finn-b-C3_MELANOMA_SKIN	Malignant melanoma of skin	Methyl indole-3-acetate levels	0.0481158	0.102659	0.644357
GCST90200297	finn-b-C3_MELANOMA_SKIN	Malignant melanoma of skin	Ursodeoxycholate levels	0.150629	0.146304	0.317641
GCST90200298	finn-b-C3_MELANOMA_SKIN	Malignant melanoma of skin	3-hydroxy-3-methylglutarate levels	0.16831	0.146191	0.263889
GCST90200299	finn-b-C3_MELANOMA_SKIN	Malignant melanoma of skin	Oleoyl ethanolamide levels	-0.0135872	0.090171	0.881485
GCST90200300	finn-b-C3_MELANOMA_SKIN	Malignant melanoma of skin	4-hydroxyphenylpyruvate levels	0.0779632	0.0996816	0.44248
GCST90200301	finn-b-C3_MELANOMA_SKIN	Malignant melanoma of skin	Gamma-glutamylglutamine levels	0.0272596	0.0789746	0.732547
GCST90200302	finn-b-C3_MELANOMA_SKIN	Malignant melanoma of skin	Alpha-tocopherol levels	-0.106467	0.0881681	0.238523
GCST90200303	finn-b-C3_MELANOMA_SKIN	Malignant melanoma of skin	N-acetyl-L-alanine levels	-0.0557848	0.09665	0.567984
GCST90200304	finn-b-C3_MELANOMA_SKIN	Malignant melanoma of skin	Citrate levels	0.0966417	0.101185	0.350394
GCST90200305	finn-b-C3_MELANOMA_SKIN	Malignant melanoma of skin	2-aminobutyrate levels	-0.115477	0.130614	0.38897
GCST90200306	finn-b-C3_MELANOMA_SKIN	Malignant melanoma of skin	Butyrate/isobutyrate (4:0) levels	-0.00719362	0.126751	0.955334
GCST90200307	finn-b-C3_MELANOMA_SKIN	Malignant melanoma of skin	Urate levels	-0.0195181	0.0838658	0.817663
GCST90200308	finn-b-C3_MELANOMA_SKIN	Malignant melanoma of skin	3-hydroxyisobutyrate levels	-0.183396	0.12667	0.165857
GCST90200309	finn-b-C3_MELANOMA_SKIN	Malignant melanoma of skin	Vanillylmandelate (VMA) levels	-0.0311133	0.09646	0.74901
GCST90200310	finn-b-C3_MELANOMA_SKIN	Malignant melanoma of skin	3-aminoisobutyrate levels	0.0283518	0.051728	0.587972
GCST90200311	finn-b-C3_MELANOMA_SKIN	Malignant melanoma of skin	4-acetamidobutanoate levels	0.00696845	0.0873708	0.937362
GCST90200312	finn-b-C3_MELANOMA_SKIN	Malignant melanoma of skin	2-hydroxystearate levels	-0.000308295	0.112394	0.997837
GCST90200313	finn-b-C3_MELANOMA_SKIN	Malignant melanoma of skin	N1-methyladenosine levels	0.10081	0.103151	0.335751
GCST90200314	finn-b-C3_MELANOMA_SKIN	Malignant melanoma of skin	N-acetylneuraminate levels	-0.0372757	0.0826466	0.655326
GCST90200315	finn-b-C3_MELANOMA_SKIN	Malignant melanoma of skin	Gamma-glutamylhistidine levels	-0.0968828	0.108656	0.382686
GCST90200316	finn-b-C3_MELANOMA_SKIN	Malignant melanoma of skin	N-acetylglucosaminylasparagine levels	-0.131546	0.0709046	0.0770094
GCST90200317	finn-b-C3_MELANOMA_SKIN	Malignant melanoma of skin	Homovanillate (hva) levels	-0.0175784	0.102607	0.865471
GCST90200318	finn-b-C3_MELANOMA_SKIN	Malignant melanoma of skin	Acetoacetate levels	0.0416337	0.0977561	0.677152
GCST90200319	finn-b-C3_MELANOMA_SKIN	Malignant melanoma of skin	Cys-gly, oxidized levels	0.00501769	0.0755947	0.947678
GCST90200320	finn-b-C3_MELANOMA_SKIN	Malignant melanoma of skin	Dihomo-linoleate (20:2n6) levels	-0.266802	0.132353	0.0620943
GCST90200321	finn-b-C3_MELANOMA_SKIN	Malignant melanoma of skin	Cholate levels	0.021745	0.135631	0.874632
GCST90200322	finn-b-C3_MELANOMA_SKIN	Malignant melanoma of skin	Beta-hydroxyisovalerate levels	0.0580742	0.0940734	0.542387
GCST90200323	finn-b-C3_MELANOMA_SKIN	Malignant melanoma of skin	Creatine levels	0.0661146	0.0642365	0.314552
GCST90200324	finn-b-C3_MELANOMA_SKIN	Malignant melanoma of skin	Anthranilate levels	0.185039	0.070011	0.0137361
GCST90200325	finn-b-C3_MELANOMA_SKIN	Malignant melanoma of skin	Glycerol levels	0.011655	0.0784794	0.883428
GCST90200326	finn-b-C3_MELANOMA_SKIN	Malignant melanoma of skin	Gamma-glutamylleucine levels	-0.000136425	0.118275	0.999096
GCST90200327	finn-b-C3_MELANOMA_SKIN	Malignant melanoma of skin	Choline levels	0.0814591	0.128365	0.532889
GCST90200328	finn-b-C3_MELANOMA_SKIN	Malignant melanoma of skin	3-methoxytyrosine levels	0.0804853	0.101824	0.438109
GCST90200329	finn-b-C3_MELANOMA_SKIN	Malignant melanoma of skin	3-phosphoglycerate levels	0.134652	0.126891	0.301263
GCST90200330	finn-b-C3_MELANOMA_SKIN	Malignant melanoma of skin	1-palmitoyl-2-linoleoyl-gpc (16:0/18:2) levels	-0.101104	0.0770326	0.198411
GCST90200331	finn-b-C3_MELANOMA_SKIN	Malignant melanoma of skin	1-palmitoyl-2-oleoyl-GPE (16:0/18:1) levels	0.0705375	0.0763212	0.362747
GCST90200332	finn-b-C3_MELANOMA_SKIN	Malignant melanoma of skin	1-palmitoyl-2-linoleoyl-GPI (16:0/18:2) levels	0.14113	0.0967696	0.160253
GCST90200333	finn-b-C3_MELANOMA_SKIN	Malignant melanoma of skin	Taurocholic acid levels	-0.0466022	0.109349	0.673776
GCST90200334	finn-b-C3_MELANOMA_SKIN	Malignant melanoma of skin	Taurodeoxycholate levels	-0.0250029	0.145854	0.865613
GCST90200335	finn-b-C3_MELANOMA_SKIN	Malignant melanoma of skin	Stearoyl sphingomyelin (d18:1/18:0) levels	0.0792863	0.0733499	0.287564
GCST90200336	finn-b-C3_MELANOMA_SKIN	Malignant melanoma of skin	Ceramide (d18:1/16:0) levels	0.0171036	0.0992872	0.864617
GCST90200337	finn-b-C3_MELANOMA_SKIN	Malignant melanoma of skin	Taurochenodeoxycholate levels	-0.0308146	0.144447	0.833766
GCST90200338	finn-b-C3_MELANOMA_SKIN	Malignant melanoma of skin	4-hydroxyphenylacetate levels	0.0925212	0.0981457	0.356558
GCST90200339	finn-b-C3_MELANOMA_SKIN	Malignant melanoma of skin	5,6-dihydrothymine levels	0.0861189	0.10206	0.410492
GCST90200340	finn-b-C3_MELANOMA_SKIN	Malignant melanoma of skin	1-palmitoyl-2-oleoyl-gpc (16:0/18:1) levels	0.0970958	0.0901881	0.294478
GCST90200341	finn-b-C3_MELANOMA_SKIN	Malignant melanoma of skin	N-stearoyl-sphingosine (d18:1/18:0) levels	-0.0368646	0.132829	0.784367
GCST90200342	finn-b-C3_MELANOMA_SKIN	Malignant melanoma of skin	Glycochenodeoxycholate levels	-0.0640282	0.094068	0.501677
GCST90200343	finn-b-C3_MELANOMA_SKIN	Malignant melanoma of skin	N-formylmethionine levels	0.108576	0.119765	0.375982
GCST90200344	finn-b-C3_MELANOMA_SKIN	Malignant melanoma of skin	N6,n6,n6-trimethyllysine levels	0.00750073	0.100808	0.941556
GCST90200345	finn-b-C3_MELANOMA_SKIN	Malignant melanoma of skin	S-adenosylhomocysteine (SAH) levels	-0.101386	0.0808501	0.222439
GCST90200346	finn-b-C3_MELANOMA_SKIN	Malignant melanoma of skin	4-acetaminophen sulfate levels	-0.00722718	0.116744	0.951172
GCST90200347	finn-b-C3_MELANOMA_SKIN	Malignant melanoma of skin	2-hydroxyhippurate (salicylurate) levels	0.0758273	0.0953797	0.434739
GCST90200348	finn-b-C3_MELANOMA_SKIN	Malignant melanoma of skin	Quinolinate levels	0.0681271	0.0994956	0.50224
GCST90200349	finn-b-C3_MELANOMA_SKIN	Malignant melanoma of skin	Eicosapentaenoate (EPA; 20:5n3) levels	0.024246	0.0662363	0.717822
GCST90200350	finn-b-C3_MELANOMA_SKIN	Malignant melanoma of skin	Laurate (12:0) levels	0.0389147	0.126754	0.762565
GCST90200351	finn-b-C3_MELANOMA_SKIN	Malignant melanoma of skin	N-acetylputrescine levels	0.0959431	0.0613903	0.132362
GCST90200352	finn-b-C3_MELANOMA_SKIN	Malignant melanoma of skin	Methylsuccinate levels	0.0597003	0.0802891	0.465785
GCST90200353	finn-b-C3_MELANOMA_SKIN	Malignant melanoma of skin	9,10-DiHOME levels	-0.0913025	0.0939001	0.345354
GCST90200354	finn-b-C3_MELANOMA_SKIN	Malignant melanoma of skin	Linoleate (18:2n6) levels	-0.258191	0.131023	0.0627737
GCST90200355	finn-b-C3_MELANOMA_SKIN	Malignant melanoma of skin	Adenosine 5'-diphosphate (ADP) levels	0.0529509	0.121832	0.668069
GCST90200356	finn-b-C3_MELANOMA_SKIN	Malignant melanoma of skin	Adenosine 5'-monophosphate (AMP) levels	0.212904	0.168658	0.227448
GCST90200357	finn-b-C3_MELANOMA_SKIN	Malignant melanoma of skin	Adenosine 3',5'-cyclic monophosphate (camp) levels	0.0635293	0.105763	0.553258
GCST90200358	finn-b-C3_MELANOMA_SKIN	Malignant melanoma of skin	Arachidonate (20:4n6) levels	-0.0347021	0.0755264	0.649445
GCST90200359	finn-b-C3_MELANOMA_SKIN	Malignant melanoma of skin	5-methylthioadenosine (mta) levels	-0.279306	0.101845	0.0111077
GCST90200360	finn-b-C3_MELANOMA_SKIN	Malignant melanoma of skin	Cortisone levels	0.0852282	0.132171	0.528774
GCST90200361	finn-b-C3_MELANOMA_SKIN	Malignant melanoma of skin	Beta-alanine levels	0.0307219	0.0993914	0.760609
GCST90200362	finn-b-C3_MELANOMA_SKIN	Malignant melanoma of skin	Succinate levels	-0.0303459	0.0669225	0.655107
GCST90200363	finn-b-C3_MELANOMA_SKIN	Malignant melanoma of skin	Phosphocholine levels	-0.010537	0.0556831	0.851144
GCST90200364	finn-b-C3_MELANOMA_SKIN	Malignant melanoma of skin	Cysteinylglycine levels	-0.0801296	0.108067	0.467969
GCST90200365	finn-b-C3_MELANOMA_SKIN	Malignant melanoma of skin	Phenylpyruvate levels	-0.137218	0.100985	0.185058
GCST90200366	finn-b-C3_MELANOMA_SKIN	Malignant melanoma of skin	Creatinine levels	0.0244623	0.0792976	0.760488
GCST90200367	finn-b-C3_MELANOMA_SKIN	Malignant melanoma of skin	3-Hydroxybutyrate levels	0.0603087	0.142753	0.679099
GCST90200368	finn-b-C3_MELANOMA_SKIN	Malignant melanoma of skin	Cholesterol levels	-0.119378	0.106637	0.279456
GCST90200369	finn-b-C3_MELANOMA_SKIN	Malignant melanoma of skin	2-hydroxyphenylacetate levels	0.0974277	0.121656	0.431077
GCST90200370	finn-b-C3_MELANOMA_SKIN	Malignant melanoma of skin	Aspartate levels	-0.0975355	0.133997	0.476041
GCST90200371	finn-b-C3_MELANOMA_SKIN	Malignant melanoma of skin	3-(4-hydroxyphenyl)lactate levels	0.0181161	0.107009	0.866927
GCST90200372	finn-b-C3_MELANOMA_SKIN	Malignant melanoma of skin	Arginine levels	0.0150175	0.128324	0.908066
GCST90200373	finn-b-C3_MELANOMA_SKIN	Malignant melanoma of skin	Gluconate levels	0.078781	0.0565092	0.177201
GCST90200374	finn-b-C3_MELANOMA_SKIN	Malignant melanoma of skin	Sphinganine levels	-0.00797084	0.144491	0.956554
GCST90200375	finn-b-C3_MELANOMA_SKIN	Malignant melanoma of skin	Gamma-glutamylglutamate levels	-0.0544887	0.135453	0.691046
GCST90200376	finn-b-C3_MELANOMA_SKIN	Malignant melanoma of skin	Flavin adenine dinucleotide (FAD) levels	0.0416203	0.0729583	0.574141
GCST90200377	finn-b-C3_MELANOMA_SKIN	Malignant melanoma of skin	Histidine levels	0.106168	0.0590399	0.0865322
GCST90200378	finn-b-C3_MELANOMA_SKIN	Malignant melanoma of skin	Cortisol levels (plasma)	-0.0380874	0.122415	0.759717
GCST90200379	finn-b-C3_MELANOMA_SKIN	Malignant melanoma of skin	Hypotaurine levels	0.131289	0.0865228	0.140379
GCST90200380	finn-b-C3_MELANOMA_SKIN	Malignant melanoma of skin	Glutarate (C5-DC) levels	0.108249	0.0749584	0.161635
GCST90200381	finn-b-C3_MELANOMA_SKIN	Malignant melanoma of skin	S-1-pyrroline-5-carboxylate levels	-0.102586	0.120586	0.408293
GCST90200382	finn-b-C3_MELANOMA_SKIN	Malignant melanoma of skin	Cystine levels	0.0756183	0.124067	0.549812
GCST90200383	finn-b-C3_MELANOMA_SKIN	Malignant melanoma of skin	Cystathionine levels	0.00605337	0.0858448	0.944222
GCST90200384	finn-b-C3_MELANOMA_SKIN	Malignant melanoma of skin	Guanidinoacetate levels	-0.143605	0.114396	0.221965
GCST90200385	finn-b-C3_MELANOMA_SKIN	Malignant melanoma of skin	Sphingosine levels	0.000591059	0.126574	0.99634
GCST90200386	finn-b-C3_MELANOMA_SKIN	Malignant melanoma of skin	Deoxycholate levels	-0.111115	0.105605	0.302781
GCST90200387	finn-b-C3_MELANOMA_SKIN	Malignant melanoma of skin	Glycocholate levels	-0.0569572	0.0997231	0.571885
GCST90200388	finn-b-C3_MELANOMA_SKIN	Malignant melanoma of skin	Palmitoleate (16:1n7) levels	-0.060093	0.110779	0.592506
GCST90200389	finn-b-C3_MELANOMA_SKIN	Malignant melanoma of skin	Leucine levels	-0.228255	0.159029	0.169343
GCST90200390	finn-b-C3_MELANOMA_SKIN	Malignant melanoma of skin	Stearate (18:0) levels	-0.0670281	0.136196	0.628255
GCST90200391	finn-b-C3_MELANOMA_SKIN	Malignant melanoma of skin	Methionine levels	0.0793451	0.127452	0.540614
GCST90200392	finn-b-C3_MELANOMA_SKIN	Malignant melanoma of skin	Orotate levels	-0.0142329	0.0569757	0.80444
GCST90200393	finn-b-C3_MELANOMA_SKIN	Malignant melanoma of skin	Phosphate levels (UKB data field 30810)	0.00626109	0.0878544	0.943802
GCST90200394	finn-b-C3_MELANOMA_SKIN	Malignant melanoma of skin	Inosine levels	0.169907	0.108966	0.134618
GCST90200395	finn-b-C3_MELANOMA_SKIN	Malignant melanoma of skin	Inosine 5'-monophosphate (IMP) levels	0.201516	0.143103	0.174431
GCST90200396	finn-b-C3_MELANOMA_SKIN	Malignant melanoma of skin	Phenylalanine levels	0.0535528	0.133534	0.693109
GCST90200397	finn-b-C3_MELANOMA_SKIN	Malignant melanoma of skin	Palmitate (16:0) levels	-0.00451202	0.126007	0.971791
GCST90200398	finn-b-C3_MELANOMA_SKIN	Malignant melanoma of skin	Malate levels	-0.0559414	0.0665811	0.412458
GCST90200399	finn-b-C3_MELANOMA_SKIN	Malignant melanoma of skin	Isoleucine levels	-0.0378705	0.0861728	0.665032
GCST90200400	finn-b-C3_MELANOMA_SKIN	Malignant melanoma of skin	Nicotinamide levels	-0.0507042	0.111465	0.653646
GCST90200401	finn-b-C3_MELANOMA_SKIN	Malignant melanoma of skin	Myo-inositol levels	0.00244322	0.0917436	0.978943
GCST90200402	finn-b-C3_MELANOMA_SKIN	Malignant melanoma of skin	Lysine levels	-0.0308697	0.0808266	0.705301
GCST90200403	finn-b-C3_MELANOMA_SKIN	Malignant melanoma of skin	Citrulline levels	0.010504	0.0896052	0.907519
GCST90200404	finn-b-C3_MELANOMA_SKIN	Malignant melanoma of skin	Ornithine levels	-0.0251055	0.0744149	0.73877
GCST90200405	finn-b-C3_MELANOMA_SKIN	Malignant melanoma of skin	Retinol (Vitamin A) levels	-0.0315953	0.114429	0.784644
GCST90200406	finn-b-C3_MELANOMA_SKIN	Malignant melanoma of skin	1-methylnicotinamide levels	0.00598578	0.16935	0.972241
GCST90200407	finn-b-C3_MELANOMA_SKIN	Malignant melanoma of skin	Uridine levels	-0.234267	0.12704	0.0837766
GCST90200408	finn-b-C3_MELANOMA_SKIN	Malignant melanoma of skin	Plasma lactate levels	-0.0161046	0.139794	0.909634
GCST90200409	finn-b-C3_MELANOMA_SKIN	Malignant melanoma of skin	Pristanate levels	0.0853299	0.135159	0.539666
GCST90200410	finn-b-C3_MELANOMA_SKIN	Malignant melanoma of skin	Phytanate levels	0.0500412	0.106854	0.644887
GCST90200411	finn-b-C3_MELANOMA_SKIN	Malignant melanoma of skin	Plasma free proline levels	0.0577433	0.0878562	0.516205
GCST90200412	finn-b-C3_MELANOMA_SKIN	Malignant melanoma of skin	Glutamate levels	-0.166139	0.132606	0.225452
GCST90200413	finn-b-C3_MELANOMA_SKIN	Malignant melanoma of skin	2'-deoxyuridine levels	-0.216148	0.0906854	0.026209
GCST90200414	finn-b-C3_MELANOMA_SKIN	Malignant melanoma of skin	Myristate (14:0) levels	0.0956741	0.120996	0.437946
GCST90200415	finn-b-C3_MELANOMA_SKIN	Malignant melanoma of skin	Serine levels	0.0637064	0.077474	0.416639
GCST90200416	finn-b-C3_MELANOMA_SKIN	Malignant melanoma of skin	Trans-urocanate levels	0.108216	0.106321	0.32303
GCST90200417	finn-b-C3_MELANOMA_SKIN	Malignant melanoma of skin	Urea levels	0.0434585	0.0625198	0.49498
GCST90200418	finn-b-C3_MELANOMA_SKIN	Malignant melanoma of skin	Pyridoxal levels	0.01919	0.0765988	0.803496
GCST90200419	finn-b-C3_MELANOMA_SKIN	Malignant melanoma of skin	Glutamine levels	0.0778933	0.0994231	0.441025
GCST90200420	finn-b-C3_MELANOMA_SKIN	Malignant melanoma of skin	Taurine levels	-0.107269	0.128196	0.416783
GCST90200421	finn-b-C3_MELANOMA_SKIN	Malignant melanoma of skin	Salicylate levels	0.219812	0.103404	0.0449894
GCST90200422	finn-b-C3_MELANOMA_SKIN	Malignant melanoma of skin	Serotonin levels	0.0263939	0.0985002	0.791121
GCST90200423	finn-b-C3_MELANOMA_SKIN	Malignant melanoma of skin	Spermidine levels	0.16123	0.11542	0.177753
GCST90200424	finn-b-C3_MELANOMA_SKIN	Malignant melanoma of skin	Dimethylglycine levels	0.0798278	0.066586	0.240285
GCST90200425	finn-b-C3_MELANOMA_SKIN	Malignant melanoma of skin	Betaine levels	-0.0354365	0.100708	0.728137
GCST90200426	finn-b-C3_MELANOMA_SKIN	Malignant melanoma of skin	Xylose levels	0.119384	0.109687	0.287689
GCST90200427	finn-b-C3_MELANOMA_SKIN	Malignant melanoma of skin	Tyrosine levels	0.135922	0.0853193	0.122779
GCST90200428	finn-b-C3_MELANOMA_SKIN	Malignant melanoma of skin	Caprate (10:0) levels	0.11013	0.115945	0.36093
GCST90200429	finn-b-C3_MELANOMA_SKIN	Malignant melanoma of skin	Cytidine levels	0.0266229	0.0747585	0.724625
GCST90200430	finn-b-C3_MELANOMA_SKIN	Malignant melanoma of skin	Pyruvate levels	-0.191484	0.142541	0.194201
GCST90200431	finn-b-C3_MELANOMA_SKIN	Malignant melanoma of skin	Alanine levels	0.00117312	0.111774	0.99173
GCST90200432	finn-b-C3_MELANOMA_SKIN	Malignant melanoma of skin	Threonine levels	0.0127621	0.0848857	0.881499
GCST90200433	finn-b-C3_MELANOMA_SKIN	Malignant melanoma of skin	Cytosine levels	0.311734	0.140183	0.043133
GCST90200434	finn-b-C3_MELANOMA_SKIN	Malignant melanoma of skin	12,13-DiHOME levels	-0.0825737	0.107328	0.448615
GCST90200435	finn-b-C3_MELANOMA_SKIN	Malignant melanoma of skin	Mannose levels	0.0354283	0.0861309	0.68448
GCST90200436	finn-b-C3_MELANOMA_SKIN	Malignant melanoma of skin	Caffeine levels	0.0555252	0.10076	0.586481
GCST90200437	finn-b-C3_MELANOMA_SKIN	Malignant melanoma of skin	Fructose levels	-0.164569	0.130383	0.219528
GCST90200438	finn-b-C3_MELANOMA_SKIN	Malignant melanoma of skin	Alpha-ketobutyrate levels	-0.216803	0.0913327	0.0313916
GCST90200439	finn-b-C3_MELANOMA_SKIN	Malignant melanoma of skin	Cysteine levels	-0.0497509	0.0924241	0.599473
GCST90200440	finn-b-C3_MELANOMA_SKIN	Malignant melanoma of skin	Blood sugar levels	-0.00395324	0.075491	0.958709
GCST90200441	finn-b-C3_MELANOMA_SKIN	Malignant melanoma of skin	Tryptophan levels	0.0814471	0.107048	0.455208
GCST90200442	finn-b-C3_MELANOMA_SKIN	Malignant melanoma of skin	Valine levels	0.205993	0.142585	0.164027
GCST90200443	finn-b-C3_MELANOMA_SKIN	Malignant melanoma of skin	Pseudouridine levels	0.0305114	0.133141	0.820957
GCST90200444	finn-b-C3_MELANOMA_SKIN	Malignant melanoma of skin	Dihydroorotate levels	-0.0385728	0.0837628	0.648844
GCST90200445	finn-b-C3_MELANOMA_SKIN	Malignant melanoma of skin	Caprylate (8:0) levels	-0.080492	0.0574393	0.176439
GCST90200446	finn-b-C3_MELANOMA_SKIN	Malignant melanoma of skin	Arachidate (20:0) levels	0.00953996	0.0925094	0.918799
GCST90200447	finn-b-C3_MELANOMA_SKIN	Malignant melanoma of skin	Maltose levels in coronary artery disease	0.220261	0.121171	0.0857843
GCST90200448	finn-b-C3_MELANOMA_SKIN	Malignant melanoma of skin	N-stearoyl-sphinganine (d18:0/18:0) levels	-0.0907961	0.0850333	0.303691
GCST90200449	finn-b-C3_MELANOMA_SKIN	Malignant melanoma of skin	Sucrose levels	0.225817	0.0884783	0.0220999
GCST90200450	finn-b-C3_MELANOMA_SKIN	Malignant melanoma of skin	Caproate (6:0) levels	0.105161	0.124432	0.407138
GCST90200451	finn-b-C3_MELANOMA_SKIN	Malignant melanoma of skin	Nonadecanoate (19:0) levels	-0.0653554	0.111386	0.562854
GCST90200452	finn-b-C3_MELANOMA_SKIN	Malignant melanoma of skin	Plasma free asparagine levels	0.0414438	0.0800078	0.609407
GCST90200453	finn-b-C3_MELANOMA_SKIN	Malignant melanoma of skin	X-07765 levels	0.066022	0.0986696	0.510079
GCST90200454	finn-b-C3_MELANOMA_SKIN	Malignant melanoma of skin	Kynurenate levels	-0.00792493	0.0866099	0.927723
GCST90200455	finn-b-C3_MELANOMA_SKIN	Malignant melanoma of skin	Alpha-ketoglutarate levels	-0.00524098	0.109311	0.962156
GCST90200456	finn-b-C3_MELANOMA_SKIN	Malignant melanoma of skin	X-11308 levels	0.0357917	0.0772933	0.646898
GCST90200457	finn-b-C3_MELANOMA_SKIN	Malignant melanoma of skin	Pentadecanoate (15:0) levels	0.105292	0.101637	0.312588
GCST90200458	finn-b-C3_MELANOMA_SKIN	Malignant melanoma of skin	X-11315 levels	-0.190836	0.0849874	0.0351155
GCST90200459	finn-b-C3_MELANOMA_SKIN	Malignant melanoma of skin	Margarate (17:0) levels	-0.0942184	0.120009	0.441598
GCST90200460	finn-b-C3_MELANOMA_SKIN	Malignant melanoma of skin	X-11372 levels	0.00799068	0.0870346	0.92758
GCST90200461	finn-b-C3_MELANOMA_SKIN	Malignant melanoma of skin	X-10458 levels	0.0038025	0.111571	0.97312
GCST90200462	finn-b-C3_MELANOMA_SKIN	Malignant melanoma of skin	X-11299 levels	0.0878785	0.118049	0.466229
GCST90200463	finn-b-C3_MELANOMA_SKIN	Malignant melanoma of skin	X-11478 levels	-0.188776	0.113334	0.109957
GCST90200464	finn-b-C3_MELANOMA_SKIN	Malignant melanoma of skin	X-11849 levels	0.270833	0.0999707	0.0110391
GCST90200465	finn-b-C3_MELANOMA_SKIN	Malignant melanoma of skin	X-11787 levels	-0.151014	0.0840063	0.088145
GCST90200466	finn-b-C3_MELANOMA_SKIN	Malignant melanoma of skin	X-11632 levels	0.00784711	0.110995	0.94425
GCST90200467	finn-b-C3_MELANOMA_SKIN	Malignant melanoma of skin	X-11852 levels	0.155163	0.097055	0.123533
GCST90200468	finn-b-C3_MELANOMA_SKIN	Malignant melanoma of skin	X-11847 levels	-0.135913	0.137857	0.338009
GCST90200469	finn-b-C3_MELANOMA_SKIN	Malignant melanoma of skin	X-11483 levels	0.113872	0.0872878	0.204948
GCST90200470	finn-b-C3_MELANOMA_SKIN	Malignant melanoma of skin	X-11470 levels	-0.035972	0.0779664	0.647748
GCST90200471	finn-b-C3_MELANOMA_SKIN	Malignant melanoma of skin	X-11381 levels	-0.0345463	0.0567826	0.549156
GCST90200472	finn-b-C3_MELANOMA_SKIN	Malignant melanoma of skin	X-11850 levels	-0.116787	0.115481	0.323381
GCST90200473	finn-b-C3_MELANOMA_SKIN	Malignant melanoma of skin	X-11795 levels	-0.210005	0.113201	0.0863888
GCST90200474	finn-b-C3_MELANOMA_SKIN	Malignant melanoma of skin	X-11444 levels	-0.00167509	0.0647015	0.979536
GCST90200475	finn-b-C3_MELANOMA_SKIN	Malignant melanoma of skin	X-11858 levels	-0.0540129	0.0973333	0.583876
GCST90200476	finn-b-C3_MELANOMA_SKIN	Malignant melanoma of skin	X-11843 levels	-0.00191223	0.10545	0.985696
GCST90200477	finn-b-C3_MELANOMA_SKIN	Malignant melanoma of skin	X-12127 levels	-0.0582487	0.122242	0.637413
GCST90200478	finn-b-C3_MELANOMA_SKIN	Malignant melanoma of skin	X-12221 levels	0.063849	0.140432	0.654017
GCST90200479	finn-b-C3_MELANOMA_SKIN	Malignant melanoma of skin	X-12283 levels	-0.0619744	0.0889841	0.492563
GCST90200480	finn-b-C3_MELANOMA_SKIN	Malignant melanoma of skin	X-12410 levels	0.0500042	0.088105	0.575838
GCST90200481	finn-b-C3_MELANOMA_SKIN	Malignant melanoma of skin	X-12104 levels	-0.155953	0.138974	0.285685
GCST90200482	finn-b-C3_MELANOMA_SKIN	Malignant melanoma of skin	X-12193 levels	-0.0996116	0.109396	0.371224
GCST90200483	finn-b-C3_MELANOMA_SKIN	Malignant melanoma of skin	X-12216 levels	0.133918	0.124414	0.293966
GCST90200484	finn-b-C3_MELANOMA_SKIN	Malignant melanoma of skin	X-12306 levels	0.0888626	0.100888	0.386199
GCST90200485	finn-b-C3_MELANOMA_SKIN	Malignant melanoma of skin	X-12100 levels	0.0434127	0.105429	0.685115
GCST90200486	finn-b-C3_MELANOMA_SKIN	Malignant melanoma of skin	X-12261 levels	-0.0217017	0.102047	0.834119
GCST90200487	finn-b-C3_MELANOMA_SKIN	Malignant melanoma of skin	X-11880 levels	-0.0956287	0.124179	0.45247
GCST90200488	finn-b-C3_MELANOMA_SKIN	Malignant melanoma of skin	X-12117 levels	-0.076842	0.0628481	0.230672
GCST90200489	finn-b-C3_MELANOMA_SKIN	Malignant melanoma of skin	X-12407 levels	0.0711834	0.111838	0.531026
GCST90200490	finn-b-C3_MELANOMA_SKIN	Malignant melanoma of skin	X-12101 levels	0.000903241	0.0798325	0.991075
GCST90200491	finn-b-C3_MELANOMA_SKIN	Malignant melanoma of skin	X-12026 levels	0.081818	0.0947909	0.396603
GCST90200492	finn-b-C3_MELANOMA_SKIN	Malignant melanoma of skin	X-12411 levels	0.0283577	0.0799127	0.727985
GCST90200493	finn-b-C3_MELANOMA_SKIN	Malignant melanoma of skin	X-12013 levels	0.035232	0.0928196	0.708261
GCST90200494	finn-b-C3_MELANOMA_SKIN	Malignant melanoma of skin	X-12007 levels	-0.27133	0.149453	0.0945034
GCST90200495	finn-b-C3_MELANOMA_SKIN	Malignant melanoma of skin	X-12462 levels	-0.0111034	0.189627	0.954461
GCST90200496	finn-b-C3_MELANOMA_SKIN	Malignant melanoma of skin	X-12714 levels	-0.142821	0.151047	0.361628
GCST90200497	finn-b-C3_MELANOMA_SKIN	Malignant melanoma of skin	X-12740 levels	0.0642486	0.142821	0.661551
GCST90200498	finn-b-C3_MELANOMA_SKIN	Malignant melanoma of skin	X-12730 levels	-0.0628587	0.129459	0.633485
GCST90200499	finn-b-C3_MELANOMA_SKIN	Malignant melanoma of skin	X-12701 levels	-0.0928569	0.10938	0.411278
GCST90200500	finn-b-C3_MELANOMA_SKIN	Malignant melanoma of skin	X-12816 levels	0.0232469	0.0811459	0.776869
GCST90200501	finn-b-C3_MELANOMA_SKIN	Malignant melanoma of skin	X-12731 levels	0.0111069	0.110921	0.921007
GCST90200502	finn-b-C3_MELANOMA_SKIN	Malignant melanoma of skin	X-12707 levels	-0.132302	0.0772056	0.0980581
GCST90200503	finn-b-C3_MELANOMA_SKIN	Malignant melanoma of skin	X-12729 levels	-0.0225839	0.0676961	0.741352
GCST90200504	finn-b-C3_MELANOMA_SKIN	Malignant melanoma of skin	X-12830 levels	-0.0502688	0.0793277	0.532041
GCST90200505	finn-b-C3_MELANOMA_SKIN	Malignant melanoma of skin	X-12818 levels	-0.0263003	0.0919608	0.777823
GCST90200506	finn-b-C3_MELANOMA_SKIN	Malignant melanoma of skin	X-12812 levels	0.00876628	0.106649	0.935509
GCST90200507	finn-b-C3_MELANOMA_SKIN	Malignant melanoma of skin	X-12822 levels	0.182864	0.127698	0.175746
GCST90200508	finn-b-C3_MELANOMA_SKIN	Malignant melanoma of skin	X-12738 levels	-0.162467	0.134876	0.245889
GCST90200509	finn-b-C3_MELANOMA_SKIN	Malignant melanoma of skin	X-12544 levels	0.118433	0.100753	0.25237
GCST90200510	finn-b-C3_MELANOMA_SKIN	Malignant melanoma of skin	X-12680 levels	0.221139	0.175892	0.22789
GCST90200511	finn-b-C3_MELANOMA_SKIN	Malignant melanoma of skin	X-12906 levels	0.0978745	0.11193	0.395671
GCST90200512	finn-b-C3_MELANOMA_SKIN	Malignant melanoma of skin	X-13684 levels	0.0661564	0.0822996	0.427606
GCST90200513	finn-b-C3_MELANOMA_SKIN	Malignant melanoma of skin	X-13507 levels	0.0339633	0.114077	0.770287
GCST90200514	finn-b-C3_MELANOMA_SKIN	Malignant melanoma of skin	X-12851 levels	0.15498	0.117084	0.200545
GCST90200515	finn-b-C3_MELANOMA_SKIN	Malignant melanoma of skin	X-12849 levels	0.109041	0.105323	0.312304
GCST90200516	finn-b-C3_MELANOMA_SKIN	Malignant melanoma of skin	X-12847 levels	-0.0873822	0.118249	0.470631
GCST90200517	finn-b-C3_MELANOMA_SKIN	Malignant melanoma of skin	X-13553 levels	-0.112881	0.0788912	0.166529
GCST90200518	finn-b-C3_MELANOMA_SKIN	Malignant melanoma of skin	X-12839 levels	0.0139378	0.0875714	0.874822
GCST90200519	finn-b-C3_MELANOMA_SKIN	Malignant melanoma of skin	X-13729 levels	0.0584551	0.0879269	0.512023
GCST90200520	finn-b-C3_MELANOMA_SKIN	Malignant melanoma of skin	X-13007 levels	0.00252147	0.126524	0.984272
GCST90200521	finn-b-C3_MELANOMA_SKIN	Malignant melanoma of skin	X-13844 levels	-0.0343091	0.142519	0.812819
GCST90200522	finn-b-C3_MELANOMA_SKIN	Malignant melanoma of skin	X-13728 levels	0.291681	0.168391	0.101347
GCST90200523	finn-b-C3_MELANOMA_SKIN	Malignant melanoma of skin	X-12844 levels	0.138197	0.0931929	0.147584
GCST90200524	finn-b-C3_MELANOMA_SKIN	Malignant melanoma of skin	X-13695 levels	0.0312238	0.0976538	0.753887
GCST90200525	finn-b-C3_MELANOMA_SKIN	Malignant melanoma of skin	X-13723 levels	-0.0209201	0.166439	0.901898
GCST90200526	finn-b-C3_MELANOMA_SKIN	Malignant melanoma of skin	X-14056 levels	0.0103727	0.0647534	0.874622
GCST90200527	finn-b-C3_MELANOMA_SKIN	Malignant melanoma of skin	X-13866 levels	-0.181386	0.108315	0.108169
GCST90200528	finn-b-C3_MELANOMA_SKIN	Malignant melanoma of skin	X-17146 levels	-0.0502306	0.150322	0.742126
GCST90200529	finn-b-C3_MELANOMA_SKIN	Malignant melanoma of skin	X-16397 levels	-0.221299	0.192055	0.267246
GCST90200530	finn-b-C3_MELANOMA_SKIN	Malignant melanoma of skin	X-17335 levels	0.186863	0.139612	0.205561
GCST90200531	finn-b-C3_MELANOMA_SKIN	Malignant melanoma of skin	X-16964 levels	0.0776832	0.0983019	0.441696
GCST90200532	finn-b-C3_MELANOMA_SKIN	Malignant melanoma of skin	X-16935 levels	-0.0535138	0.0817837	0.519387
GCST90200533	finn-b-C3_MELANOMA_SKIN	Malignant melanoma of skin	X-15486 levels	0.0156425	0.11162	0.890697
GCST90200534	finn-b-C3_MELANOMA_SKIN	Malignant melanoma of skin	X-16580 levels	0.11009	0.162216	0.507051
GCST90200535	finn-b-C3_MELANOMA_SKIN	Malignant melanoma of skin	X-17325 levels	0.0808636	0.122938	0.517517
GCST90200536	finn-b-C3_MELANOMA_SKIN	Malignant melanoma of skin	X-17328 levels	0.159676	0.120095	0.19728
GCST90200537	finn-b-C3_MELANOMA_SKIN	Malignant melanoma of skin	X-16087 levels	0.0450418	0.0951344	0.641016
GCST90200538	finn-b-C3_MELANOMA_SKIN	Malignant melanoma of skin	X-17010 levels	0.221862	0.12512	0.0941108
GCST90200539	finn-b-C3_MELANOMA_SKIN	Malignant melanoma of skin	X-14939 levels	0.177823	0.0988736	0.0872109
GCST90200540	finn-b-C3_MELANOMA_SKIN	Malignant melanoma of skin	X-15461 levels	0.0337475	0.091472	0.71605
GCST90200541	finn-b-C3_MELANOMA_SKIN	Malignant melanoma of skin	X-15523 levels	0.0247231	0.0521902	0.636997
GCST90200542	finn-b-C3_MELANOMA_SKIN	Malignant melanoma of skin	X-15728 levels	0.0905225	0.0923318	0.335282
GCST90200543	finn-b-C3_MELANOMA_SKIN	Malignant melanoma of skin	X-15503 levels	0.0568389	0.104397	0.593201
GCST90200544	finn-b-C3_MELANOMA_SKIN	Malignant melanoma of skin	X-16124 levels	0.0721979	0.0720906	0.325821
GCST90200545	finn-b-C3_MELANOMA_SKIN	Malignant melanoma of skin	X-17438 levels	0.185976	0.12984	0.170175
GCST90200546	finn-b-C3_MELANOMA_SKIN	Malignant melanoma of skin	X-17354 levels	0.209588	0.224405	0.366149
GCST90200547	finn-b-C3_MELANOMA_SKIN	Malignant melanoma of skin	X-17654 levels	0.0265414	0.0786008	0.738321
GCST90200548	finn-b-C3_MELANOMA_SKIN	Malignant melanoma of skin	X-17676 levels	-0.0382749	0.0721814	0.600112
GCST90200549	finn-b-C3_MELANOMA_SKIN	Malignant melanoma of skin	X-17367 levels	0.0535867	0.10693	0.621746
GCST90200550	finn-b-C3_MELANOMA_SKIN	Malignant melanoma of skin	X-17357 levels	-0.0937658	0.101902	0.365083
GCST90200551	finn-b-C3_MELANOMA_SKIN	Malignant melanoma of skin	X-18886 levels	0.0882072	0.100942	0.396945
GCST90200552	finn-b-C3_MELANOMA_SKIN	Malignant melanoma of skin	X-18887 levels	-0.12748	0.130916	0.344671
GCST90200553	finn-b-C3_MELANOMA_SKIN	Malignant melanoma of skin	X-17653 levels	0.132106	0.123247	0.295389
GCST90200554	finn-b-C3_MELANOMA_SKIN	Malignant melanoma of skin	X-17346 levels	0.136549	0.0879906	0.133264
GCST90200555	finn-b-C3_MELANOMA_SKIN	Malignant melanoma of skin	X-17690 levels	0.0179903	0.0905078	0.84405
GCST90200556	finn-b-C3_MELANOMA_SKIN	Malignant melanoma of skin	X-18345 levels	-0.0915251	0.0800932	0.262497
GCST90200557	finn-b-C3_MELANOMA_SKIN	Malignant melanoma of skin	X-17685 levels	0.131549	0.145672	0.377247
GCST90200558	finn-b-C3_MELANOMA_SKIN	Malignant melanoma of skin	X-18888 levels	-0.131029	0.110192	0.246034
GCST90200559	finn-b-C3_MELANOMA_SKIN	Malignant melanoma of skin	X-18901 levels	0.0719343	0.0781778	0.36565
GCST90200560	finn-b-C3_MELANOMA_SKIN	Malignant melanoma of skin	X-17351 levels	-0.384791	0.180678	0.0490693
GCST90200561	finn-b-C3_MELANOMA_SKIN	Malignant melanoma of skin	X-18779 levels	0.0782697	0.119209	0.520244
GCST90200562	finn-b-C3_MELANOMA_SKIN	Malignant melanoma of skin	X-21286 levels	0.0191595	0.0896793	0.83243
GCST90200563	finn-b-C3_MELANOMA_SKIN	Malignant melanoma of skin	X-21355 levels	0.13365	0.0830604	0.128441
GCST90200564	finn-b-C3_MELANOMA_SKIN	Malignant melanoma of skin	X-21319 levels	0.120482	0.140707	0.40736
GCST90200565	finn-b-C3_MELANOMA_SKIN	Malignant melanoma of skin	X-21258 levels	-0.0692594	0.100448	0.497405
GCST90200566	finn-b-C3_MELANOMA_SKIN	Malignant melanoma of skin	X-21364 levels	-0.0747845	0.0811162	0.363914
GCST90200567	finn-b-C3_MELANOMA_SKIN	Malignant melanoma of skin	X-21353 levels	0.0462198	0.0551893	0.413305
GCST90200568	finn-b-C3_MELANOMA_SKIN	Malignant melanoma of skin	X-19438 levels	0.0497162	0.0988989	0.620409
GCST90200569	finn-b-C3_MELANOMA_SKIN	Malignant melanoma of skin	X-18913 levels	-0.205289	0.109358	0.0777566
GCST90200570	finn-b-C3_MELANOMA_SKIN	Malignant melanoma of skin	X-18921 levels	-0.148389	0.0925903	0.128569
GCST90200571	finn-b-C3_MELANOMA_SKIN	Malignant melanoma of skin	X-21339 levels	0.0132718	0.0896566	0.883802
GCST90200572	finn-b-C3_MELANOMA_SKIN	Malignant melanoma of skin	X-19299 levels	-0.0262727	0.0880717	0.769305
GCST90200573	finn-b-C3_MELANOMA_SKIN	Malignant melanoma of skin	X-18935 levels	-0.0996165	0.118962	0.412789
GCST90200574	finn-b-C3_MELANOMA_SKIN	Malignant melanoma of skin	X-21310 levels	-0.0184947	0.118866	0.877994
GCST90200575	finn-b-C3_MELANOMA_SKIN	Malignant melanoma of skin	X-21283 levels	-0.09647	0.079898	0.245967
GCST90200576	finn-b-C3_MELANOMA_SKIN	Malignant melanoma of skin	X-21285 levels	0.01265	0.0783546	0.872902
GCST90200577	finn-b-C3_MELANOMA_SKIN	Malignant melanoma of skin	X-21312 levels	0.0151488	0.124582	0.904565
GCST90200578	finn-b-C3_MELANOMA_SKIN	Malignant melanoma of skin	X-18922 levels	-0.0553973	0.099785	0.583352
GCST90200579	finn-b-C3_MELANOMA_SKIN	Malignant melanoma of skin	X-21442 levels	-0.0323273	0.0639507	0.620098
GCST90200580	finn-b-C3_MELANOMA_SKIN	Malignant melanoma of skin	X-21796 levels	-0.0121268	0.118189	0.919206
GCST90200581	finn-b-C3_MELANOMA_SKIN	Malignant melanoma of skin	X-21441 levels	-0.0587574	0.0565217	0.307441
GCST90200582	finn-b-C3_MELANOMA_SKIN	Malignant melanoma of skin	X-21752 levels	0.101744	0.124975	0.425166
GCST90200583	finn-b-C3_MELANOMA_SKIN	Malignant melanoma of skin	X-21807 levels	0.0286518	0.0916508	0.758163
GCST90200584	finn-b-C3_MELANOMA_SKIN	Malignant melanoma of skin	X-21736 levels	0.0329282	0.0927257	0.724989
GCST90200585	finn-b-C3_MELANOMA_SKIN	Malignant melanoma of skin	X-21829 levels	-0.050803	0.0997526	0.614539
GCST90200586	finn-b-C3_MELANOMA_SKIN	Malignant melanoma of skin	X-21471 levels	0.0627797	0.0767622	0.42149
GCST90200587	finn-b-C3_MELANOMA_SKIN	Malignant melanoma of skin	X-21733 levels	0.0807734	0.0934129	0.394826
GCST90200588	finn-b-C3_MELANOMA_SKIN	Malignant melanoma of skin	X-21742 levels	0.0644403	0.106364	0.55218
GCST90200589	finn-b-C3_MELANOMA_SKIN	Malignant melanoma of skin	X-21821 levels	-0.0745462	0.161049	0.649321
GCST90200590	finn-b-C3_MELANOMA_SKIN	Malignant melanoma of skin	X-21470 levels	0.180826	0.101261	0.094369
GCST90200591	finn-b-C3_MELANOMA_SKIN	Malignant melanoma of skin	X-21383 levels	0.046021	0.064084	0.479905
GCST90200592	finn-b-C3_MELANOMA_SKIN	Malignant melanoma of skin	X-21607 levels	0.0517673	0.101515	0.614561
GCST90200593	finn-b-C3_MELANOMA_SKIN	Malignant melanoma of skin	X-21834 levels	0.0992761	0.112917	0.389739
GCST90200594	finn-b-C3_MELANOMA_SKIN	Malignant melanoma of skin	X-21467 levels	-0.0337153	0.060845	0.58335
GCST90200595	finn-b-C3_MELANOMA_SKIN	Malignant melanoma of skin	X-22776 levels	-0.0757004	0.165677	0.657496
GCST90200596	finn-b-C3_MELANOMA_SKIN	Malignant melanoma of skin	X-23655 levels	0.2904	0.126123	0.0302852
GCST90200597	finn-b-C3_MELANOMA_SKIN	Malignant melanoma of skin	X-22834 levels	0.130046	0.134599	0.346097
GCST90200598	finn-b-C3_MELANOMA_SKIN	Malignant melanoma of skin	X-22771 levels	0.00875424	0.111544	0.938418
GCST90200599	finn-b-C3_MELANOMA_SKIN	Malignant melanoma of skin	X-23639 levels	0.0280904	0.0821905	0.736273
GCST90200600	finn-b-C3_MELANOMA_SKIN	Malignant melanoma of skin	X-23648 levels	0.1536	0.139086	0.285774
GCST90200601	finn-b-C3_MELANOMA_SKIN	Malignant melanoma of skin	X-23654 levels	0.0148775	0.0626214	0.813555
GCST90200602	finn-b-C3_MELANOMA_SKIN	Malignant melanoma of skin	X-22520 levels	0.0691875	0.122288	0.578532
GCST90200603	finn-b-C3_MELANOMA_SKIN	Malignant melanoma of skin	X-23641 levels	0.0571275	0.0778969	0.469892
GCST90200604	finn-b-C3_MELANOMA_SKIN	Malignant melanoma of skin	X-23276 levels	0.104014	0.0982635	0.301844
GCST90200605	finn-b-C3_MELANOMA_SKIN	Malignant melanoma of skin	X-21845 levels	-0.166833	0.109384	0.145598
GCST90200606	finn-b-C3_MELANOMA_SKIN	Malignant melanoma of skin	X-22509 levels	-0.060287	0.0749763	0.432451
GCST90200607	finn-b-C3_MELANOMA_SKIN	Malignant melanoma of skin	X-23644 levels	-0.0536092	0.105538	0.619988
GCST90200608	finn-b-C3_MELANOMA_SKIN	Malignant melanoma of skin	X-22162 levels	-0.0592571	0.0785129	0.458062
GCST90200609	finn-b-C3_MELANOMA_SKIN	Malignant melanoma of skin	X-23587 levels	-0.012588	0.112379	0.911785
GCST90200610	finn-b-C3_MELANOMA_SKIN	Malignant melanoma of skin	X-23593 levels	-0.0576187	0.106342	0.593925
GCST90200611	finn-b-C3_MELANOMA_SKIN	Malignant melanoma of skin	X-23636 levels	0.0369154	0.164552	0.825521
GCST90200612	finn-b-C3_MELANOMA_SKIN	Malignant melanoma of skin	X-23678 levels	-0.0929908	0.140403	0.516163
GCST90200613	finn-b-C3_MELANOMA_SKIN	Malignant melanoma of skin	X-23680 levels	0.0510472	0.0713421	0.482985
GCST90200614	finn-b-C3_MELANOMA_SKIN	Malignant melanoma of skin	X-23780 levels	0.0805586	0.0899098	0.379155
GCST90200615	finn-b-C3_MELANOMA_SKIN	Malignant melanoma of skin	X-23974 levels	-0.0116871	0.208117	0.955836
GCST90200616	finn-b-C3_MELANOMA_SKIN	Malignant melanoma of skin	X-23659 levels	0.154529	0.0647494	0.0245723
GCST90200617	finn-b-C3_MELANOMA_SKIN	Malignant melanoma of skin	X-23665 levels	0.203486	0.130864	0.142271
GCST90200618	finn-b-C3_MELANOMA_SKIN	Malignant melanoma of skin	X-23782 levels	0.000413066	0.103522	0.99686
GCST90200619	finn-b-C3_MELANOMA_SKIN	Malignant melanoma of skin	X-24295 levels	0.176233	0.1137	0.13855
GCST90200620	finn-b-C3_MELANOMA_SKIN	Malignant melanoma of skin	X-24243 levels	0.172903	0.124209	0.180875
GCST90200621	finn-b-C3_MELANOMA_SKIN	Malignant melanoma of skin	X-23739 levels	-0.0955482	0.0780329	0.232663
GCST90200622	finn-b-C3_MELANOMA_SKIN	Malignant melanoma of skin	X-23997 levels	0.00130618	0.155454	0.993379
GCST90200623	finn-b-C3_MELANOMA_SKIN	Malignant melanoma of skin	X-24241 levels	0.0304927	0.102821	0.769583
GCST90200624	finn-b-C3_MELANOMA_SKIN	Malignant melanoma of skin	X-24328 levels	-0.125635	0.102198	0.227912
GCST90200625	finn-b-C3_MELANOMA_SKIN	Malignant melanoma of skin	X-24456 levels	-0.0786452	0.119747	0.518145
GCST90200626	finn-b-C3_MELANOMA_SKIN	Malignant melanoma of skin	X-24418 levels	0.0194238	0.0943467	0.83878
GCST90200627	finn-b-C3_MELANOMA_SKIN	Malignant melanoma of skin	X-24344 levels	0.00811216	0.0982624	0.935373
GCST90200628	finn-b-C3_MELANOMA_SKIN	Malignant melanoma of skin	X-24556 levels	-0.120877	0.0798589	0.141327
GCST90200629	finn-b-C3_MELANOMA_SKIN	Malignant melanoma of skin	X-24337 levels	-0.11052	0.0883539	0.22212
GCST90200630	finn-b-C3_MELANOMA_SKIN	Malignant melanoma of skin	X-24546 levels	0.126408	0.0741533	0.100651
GCST90200631	finn-b-C3_MELANOMA_SKIN	Malignant melanoma of skin	X-24306 levels	-0.0438553	0.0841974	0.607912
GCST90200632	finn-b-C3_MELANOMA_SKIN	Malignant melanoma of skin	X-24307 levels	-0.0702357	0.133801	0.607848
GCST90200633	finn-b-C3_MELANOMA_SKIN	Malignant melanoma of skin	X-24334 levels	-0.220195	0.152698	0.169847
GCST90200634	finn-b-C3_MELANOMA_SKIN	Malignant melanoma of skin	X-24518 levels	-0.0964547	0.0802623	0.243501
GCST90200635	finn-b-C3_MELANOMA_SKIN	Malignant melanoma of skin	X-24494 levels	-0.0711715	0.143871	0.627542
GCST90200636	finn-b-C3_MELANOMA_SKIN	Malignant melanoma of skin	X-24544 levels	-0.0026891	0.0725486	0.970663
GCST90200637	finn-b-C3_MELANOMA_SKIN	Malignant melanoma of skin	X-24531 levels	-0.0729658	0.118065	0.543542
GCST90200638	finn-b-C3_MELANOMA_SKIN	Malignant melanoma of skin	X-24811 levels	-0.0332182	0.0872347	0.706338
GCST90200639	finn-b-C3_MELANOMA_SKIN	Malignant melanoma of skin	X-24757 levels	0.119541	0.112826	0.302652
GCST90200640	finn-b-C3_MELANOMA_SKIN	Malignant melanoma of skin	X-24978 levels	-0.0435579	0.116871	0.713977
GCST90200641	finn-b-C3_MELANOMA_SKIN	Malignant melanoma of skin	X-24970 levels	0.0855472	0.118691	0.478322
GCST90200642	finn-b-C3_MELANOMA_SKIN	Malignant melanoma of skin	X-24795 levels	-0.0526347	0.0604073	0.391549
GCST90200643	finn-b-C3_MELANOMA_SKIN	Malignant melanoma of skin	X-24951 levels	0.110542	0.108012	0.318962
GCST90200644	finn-b-C3_MELANOMA_SKIN	Malignant melanoma of skin	X-24728 levels	-0.094074	0.094221	0.326325
GCST90200645	finn-b-C3_MELANOMA_SKIN	Malignant melanoma of skin	X-24565 levels	-0.059891	0.0548348	0.283157
GCST90200646	finn-b-C3_MELANOMA_SKIN	Malignant melanoma of skin	X-24801 levels	-0.0280866	0.0916786	0.761379
GCST90200647	finn-b-C3_MELANOMA_SKIN	Malignant melanoma of skin	X-24736 levels	-0.0536435	0.10639	0.617918
GCST90200648	finn-b-C3_MELANOMA_SKIN	Malignant melanoma of skin	X-24585 levels	0.118961	0.0869747	0.190293
GCST90200649	finn-b-C3_MELANOMA_SKIN	Malignant melanoma of skin	X-24588 levels	-0.00159775	0.0805327	0.984294
GCST90200650	finn-b-C3_MELANOMA_SKIN	Malignant melanoma of skin	X-25109 levels	0.0244159	0.101138	0.81113
GCST90200651	finn-b-C3_MELANOMA_SKIN	Malignant melanoma of skin	X-24947 levels	-0.00831213	0.066119	0.900963
GCST90200652	finn-b-C3_MELANOMA_SKIN	Malignant melanoma of skin	X-24949 levels	0.152654	0.0981645	0.135609
GCST90200653	finn-b-C3_MELANOMA_SKIN	Malignant melanoma of skin	X-24812 levels	-0.00682228	0.0871318	0.938064
GCST90200654	finn-b-C3_MELANOMA_SKIN	Malignant melanoma of skin	X-25217 levels	0.0339239	0.139725	0.812268
GCST90200655	finn-b-C3_MELANOMA_SKIN	Malignant melanoma of skin	X-25828 levels	0.106682	0.185905	0.575862
GCST90200656	finn-b-C3_MELANOMA_SKIN	Malignant melanoma of skin	X-25371 levels	0.0365908	0.0816558	0.657933
GCST90200657	finn-b-C3_MELANOMA_SKIN	Malignant melanoma of skin	X-25419 levels	-0.116387	0.0847895	0.181584
GCST90200658	finn-b-C3_MELANOMA_SKIN	Malignant melanoma of skin	X-25265 levels	-0.0623478	0.0498544	0.22266
GCST90200659	finn-b-C3_MELANOMA_SKIN	Malignant melanoma of skin	X-25172 levels	0.0287692	0.0741904	0.7016
GCST90200660	finn-b-C3_MELANOMA_SKIN	Malignant melanoma of skin	X-25957 levels	-0.0236847	0.135511	0.863202
GCST90200661	finn-b-C3_MELANOMA_SKIN	Malignant melanoma of skin	X-25422 levels	0.0851276	0.122121	0.494196
GCST90200662	finn-b-C3_MELANOMA_SKIN	Malignant melanoma of skin	X-25790 levels	0.0733996	0.177556	0.685172
GCST90200663	finn-b-C3_MELANOMA_SKIN	Malignant melanoma of skin	X-25420 levels	0.127689	0.115111	0.287415
GCST90200664	finn-b-C3_MELANOMA_SKIN	Malignant melanoma of skin	X-25810 levels	-0.00268992	0.0776863	0.972587
GCST90200665	finn-b-C3_MELANOMA_SKIN	Malignant melanoma of skin	X-25433 levels	0.0688279	0.0720925	0.349648
GCST90200666	finn-b-C3_MELANOMA_SKIN	Malignant melanoma of skin	X-25343 levels	0.0153073	0.119633	0.899531
GCST90200667	finn-b-C3_MELANOMA_SKIN	Malignant melanoma of skin	X-25271 levels	-0.126168	0.154541	0.427043
GCST90200668	finn-b-C3_MELANOMA_SKIN	Malignant melanoma of skin	X-25520 levels	0.150891	0.124867	0.245594
GCST90200669	finn-b-C3_MELANOMA_SKIN	Malignant melanoma of skin	X-25519 levels	-0.159121	0.116667	0.190393
GCST90200670	finn-b-C3_MELANOMA_SKIN	Malignant melanoma of skin	X-26111 levels	-0.0112111	0.0980272	0.910147
GCST90200671	finn-b-C3_MELANOMA_SKIN	Malignant melanoma of skin	X-26109 levels	-0.0662793	0.0575932	0.260696
GCST90200672	finn-b-C3_MELANOMA_SKIN	Malignant melanoma of skin	X-26054 levels	0.0272125	0.0707951	0.703498
GCST90200673	finn-b-C3_MELANOMA_SKIN	Malignant melanoma of skin	Carnitine C4 levels	0.0275308	0.0509689	0.592421
GCST90200674	finn-b-C3_MELANOMA_SKIN	Malignant melanoma of skin	Androsterone sulfate levels	-0.00514431	0.0473034	0.914058
GCST90200675	finn-b-C3_MELANOMA_SKIN	Malignant melanoma of skin	N-acetyltyrosine levels	0.0250489	0.0660259	0.707268
GCST90200676	finn-b-C3_MELANOMA_SKIN	Malignant melanoma of skin	N-acetyl-L-glutamine levels	-0.0557223	0.0681174	0.422524
GCST90200677	finn-b-C3_MELANOMA_SKIN	Malignant melanoma of skin	N-acetylphenylalanine levels	-0.0362066	0.0715411	0.617606
GCST90200678	finn-b-C3_MELANOMA_SKIN	Malignant melanoma of skin	N-acetylasparagine levels	0.0778875	0.0580201	0.193792
GCST90200679	finn-b-C3_MELANOMA_SKIN	Malignant melanoma of skin	N-acetylarginine levels	0.00427275	0.0623975	0.945998
GCST90200680	finn-b-C3_MELANOMA_SKIN	Malignant melanoma of skin	5-acetylamino-6-formylamino-3-methyluracil levels	0.0345086	0.0795419	0.669559
GCST90200681	finn-b-C3_MELANOMA_SKIN	Malignant melanoma of skin	Orotidine levels	0.00186443	0.0469108	0.968613
GCST90200682	finn-b-C3_MELANOMA_SKIN	Malignant melanoma of skin	3-methylcytidine levels	0.0389327	0.0847781	0.651886
GCST90200683	finn-b-C3_MELANOMA_SKIN	Malignant melanoma of skin	N-acetylcitrulline levels	-0.013316	0.0723582	0.855941
GCST90200684	finn-b-C3_MELANOMA_SKIN	Malignant melanoma of skin	N-acetyl-aspartyl-glutamate (naag) levels	-0.087219	0.107946	0.430258
GCST90200685	finn-b-C3_MELANOMA_SKIN	Malignant melanoma of skin	1-stearoyl-2-arachidonoyl-gpc (18:0/20:4) levels	0.0176757	0.0438553	0.689438
GCST90200686	finn-b-C3_MELANOMA_SKIN	Malignant melanoma of skin	Bilirubin (E,E) levels	-0.00118926	0.070178	0.986609
GCST90200687	finn-b-C3_MELANOMA_SKIN	Malignant melanoma of skin	Bilirubin (E,Z or Z,E) levels	-0.126285	0.0736659	0.105777
GCST90200688	finn-b-C3_MELANOMA_SKIN	Malignant melanoma of skin	Androsterone glucuronide levels	-0.0277922	0.0664185	0.679198
GCST90200689	finn-b-C3_MELANOMA_SKIN	Malignant melanoma of skin	N6-methyllysine levels	-0.0261536	0.0604745	0.668491
GCST90200690	finn-b-C3_MELANOMA_SKIN	Malignant melanoma of skin	N-acetyl-1-methylhistidine levels	-0.0485944	0.0586375	0.414028
GCST90200691	finn-b-C3_MELANOMA_SKIN	Malignant melanoma of skin	N-delta-acetylornithine levels	-0.090567	0.0678052	0.194717
GCST90200692	finn-b-C3_MELANOMA_SKIN	Malignant melanoma of skin	1-palmitoyl-2-arachidonoyl-gpc (16:0/20:4n6) levels	0.0611101	0.0572561	0.294636
GCST90200693	finn-b-C3_MELANOMA_SKIN	Malignant melanoma of skin	Glycochenodeoxycholate glucuronide (1) levels	-0.302033	0.0955585	0.00471368
GCST90200694	finn-b-C3_MELANOMA_SKIN	Malignant melanoma of skin	2'-o-methylcytidine levels	-0.00456804	0.0664045	0.945959
GCST90200695	finn-b-C3_MELANOMA_SKIN	Malignant melanoma of skin	2'-o-methyluridine levels	0.0244636	0.0913504	0.792759
GCST90200696	finn-b-C3_MELANOMA_SKIN	Malignant melanoma of skin	N6,N6-dimethyllysine levels	-0.106087	0.0983336	0.291378
GCST90200697	finn-b-C3_MELANOMA_SKIN	Malignant melanoma of skin	N2-acetyl,N6,N6-dimethyllysine levels	0.0440423	0.0580563	0.456135
GCST90200698	finn-b-C3_MELANOMA_SKIN	Malignant melanoma of skin	N2-acetyl,N6-methyllysine levels	-0.0429107	0.0620262	0.49475
GCST90200699	finn-b-C3_MELANOMA_SKIN	Malignant melanoma of skin	Deoxycholic acid glucuronide levels	0.0135182	0.07952	0.866499
GCST90200700	finn-b-C3_MELANOMA_SKIN	Malignant melanoma of skin	Decadienedioic acid (C10:2-DC) levels	0.0184396	0.0687562	0.791171
GCST90200701	finn-b-C3_MELANOMA_SKIN	Malignant melanoma of skin	Bilirubin degradation product, C17H18N2O4 (1) levels	-0.128419	0.0507221	0.0177303
GCST90200702	finn-b-C3_MELANOMA_SKIN	Malignant melanoma of skin	Bilirubin degradation product, C17H18N2O4 (2) levels	-0.0781484	0.0580932	0.1929
GCST90200703	finn-b-C3_MELANOMA_SKIN	Malignant melanoma of skin	Bilirubin degradation product, C17H18N2O4 (3) levels	-0.10705	0.0562895	0.0717025
GCST90200704	finn-b-C3_MELANOMA_SKIN	Malignant melanoma of skin	Bilirubin (z,z) levels	-0.0431355	0.0549761	0.43863
GCST90200705	finn-b-C3_MELANOMA_SKIN	Malignant melanoma of skin	Ethylmalonate levels	0.0486188	0.0542252	0.375885
GCST90200706	finn-b-C3_MELANOMA_SKIN	Malignant melanoma of skin	Biliverdin levels	-0.0269584	0.0535547	0.618779
GCST90200707	finn-b-C3_MELANOMA_SKIN	Malignant melanoma of skin	Glycine levels	0.102495	0.0518852	0.0621844
GCST90200708	finn-b-C3_MELANOMA_SKIN	Malignant melanoma of skin	X-12112 levels	-0.0412103	0.0636069	0.521283
GCST90200709	finn-b-C3_MELANOMA_SKIN	Malignant melanoma of skin	X-12798 levels	0.116582	0.0555092	0.0434331
GCST90200710	finn-b-C3_MELANOMA_SKIN	Malignant melanoma of skin	X-13431 levels	0.0797143	0.0746916	0.295671
GCST90200711	finn-b-C3_MELANOMA_SKIN	Malignant melanoma of skin	X-19141 levels	0.0637242	0.07205	0.386021
GCST90200712	finn-b-C3_MELANOMA_SKIN	Malignant melanoma of skin	Spermidine to 5-methylthioadenosine (MTA) ratio	-0.0311968	0.114258	0.788316
GCST90200713	finn-b-C3_MELANOMA_SKIN	Malignant melanoma of skin	Spermidine to ornithine ratio	0.0531893	0.0996878	0.602651
GCST90200714	finn-b-C3_MELANOMA_SKIN	Malignant melanoma of skin	Alpha-ketoglutarate to alpha-ketobutyrate ratio	0.123593	0.090751	0.189163
GCST90200715	finn-b-C3_MELANOMA_SKIN	Malignant melanoma of skin	Alpha-ketoglutarate to glutamate ratio	0.0795714	0.0689376	0.257509
GCST90200716	finn-b-C3_MELANOMA_SKIN	Malignant melanoma of skin	Adenosine 5'-diphosphate (ADP) to phosphoethanolamine ratio	0.124787	0.10832	0.262261
GCST90200717	finn-b-C3_MELANOMA_SKIN	Malignant melanoma of skin	3-phosphoglycerate to adenosine 5'-diphosphate (ADP) ratio	-0.00580496	0.123347	0.962955
GCST90200718	finn-b-C3_MELANOMA_SKIN	Malignant melanoma of skin	Alpha-ketoglutarate to succinate ratio	0.0773363	0.0881684	0.392637
GCST90200719	finn-b-C3_MELANOMA_SKIN	Malignant melanoma of skin	Adenosine 3',5'-cyclic monophosphate (cAMP) to adenosine 5'-monophosphate (AMP) ratio	0.089697	0.247876	0.72431
GCST90200720	finn-b-C3_MELANOMA_SKIN	Malignant melanoma of skin	Adenosine 5'-diphosphate (ADP) to pantothenate ratio	0.0875204	0.104322	0.41386
GCST90200721	finn-b-C3_MELANOMA_SKIN	Malignant melanoma of skin	Adenosine 5'-diphosphate (ADP) to phosphate ratio	0.110193	0.082381	0.199729
GCST90200722	finn-b-C3_MELANOMA_SKIN	Malignant melanoma of skin	S-adenosylhomocysteine (SAH) to leucine ratio	0.0273708	0.0916458	0.767771
GCST90200723	finn-b-C3_MELANOMA_SKIN	Malignant melanoma of skin	S-adenosylhomocysteine (SAH) to 5-methyluridine (ribothymidine) ratio	0.10322	0.114969	0.380527
GCST90200724	finn-b-C3_MELANOMA_SKIN	Malignant melanoma of skin	Cholate to taurocholate ratio	0.0303696	0.137982	0.82792
GCST90200725	finn-b-C3_MELANOMA_SKIN	Malignant melanoma of skin	Adenosine 5'-diphosphate (ADP) to creatine ratio	-0.0668684	0.088152	0.456964
GCST90200726	finn-b-C3_MELANOMA_SKIN	Malignant melanoma of skin	N-acetylputrescine to (N(1) + N(8))-acetylspermidine ratio	-0.0889285	0.0602595	0.151167
GCST90200727	finn-b-C3_MELANOMA_SKIN	Malignant melanoma of skin	Adenosine 3',5'-cyclic monophosphate (cAMP) to taurocholate ratio	-0.0986798	0.132816	0.473064
GCST90200728	finn-b-C3_MELANOMA_SKIN	Malignant melanoma of skin	Adenosine 5'-diphosphate (ADP) to Adenosine 5'-monophosphate (AMP) ratio	-0.149127	0.100093	0.14984
GCST90200729	finn-b-C3_MELANOMA_SKIN	Malignant melanoma of skin	3-phosphoglycerate to phosphate ratio	0.143738	0.100523	0.166189
GCST90200730	finn-b-C3_MELANOMA_SKIN	Malignant melanoma of skin	Adenosine 5'-diphosphate (ADP) to fructose ratio	-0.0917922	0.076076	0.237687
GCST90200731	finn-b-C3_MELANOMA_SKIN	Malignant melanoma of skin	Adenosine 5'-diphosphate (ADP) to mannose ratio	-0.0772217	0.107156	0.481523
GCST90200732	finn-b-C3_MELANOMA_SKIN	Malignant melanoma of skin	Adenosine 5'-diphosphate (ADP) to tyrosine ratio	0.132706	0.0745819	0.0903868
GCST90200733	finn-b-C3_MELANOMA_SKIN	Malignant melanoma of skin	Adenosine 5'-diphosphate (ADP) to N-acetylglucosamine to N-acetylgalactosamine ratio	-0.0506372	0.119487	0.676243
GCST90200734	finn-b-C3_MELANOMA_SKIN	Malignant melanoma of skin	Adenosine 5'-monophosphate (AMP) to palmitate (16:0) ratio	0.132186	0.123702	0.300197
GCST90200735	finn-b-C3_MELANOMA_SKIN	Malignant melanoma of skin	Arginine to ornithine ratio	0.142843	0.0781651	0.0779387
GCST90200736	finn-b-C3_MELANOMA_SKIN	Malignant melanoma of skin	Adenosine 5'-diphosphate (ADP) to arginine ratio	0.0140733	0.0958071	0.884946
GCST90200737	finn-b-C3_MELANOMA_SKIN	Malignant melanoma of skin	Adenosine 5'-diphosphate (ADP) to 2'-deoxyuridine ratio	0.158299	0.119608	0.200605
GCST90200738	finn-b-C3_MELANOMA_SKIN	Malignant melanoma of skin	Adenosine 5'-monophosphate (AMP) to inosine 5'-monophosphate (IMP) ratio	-0.0970868	0.103324	0.357607
GCST90200739	finn-b-C3_MELANOMA_SKIN	Malignant melanoma of skin	Adenosine 5'-monophosphate (AMP) to proline ratio	0.14497	0.113667	0.217544
GCST90200740	finn-b-C3_MELANOMA_SKIN	Malignant melanoma of skin	Arachidonate (20:4n6) to oleate to vaccenate (18:1) ratio	0.0389102	0.11233	0.733562
GCST90200741	finn-b-C3_MELANOMA_SKIN	Malignant melanoma of skin	Adenosine 5'-monophosphate (AMP) to alanine ratio	0.261927	0.104541	0.0205329
GCST90200742	finn-b-C3_MELANOMA_SKIN	Malignant melanoma of skin	Aspartate to citrate ratio	-0.0287376	0.143367	0.843508
GCST90200743	finn-b-C3_MELANOMA_SKIN	Malignant melanoma of skin	Arginine to citrulline ratio	-0.135039	0.127318	0.297318
GCST90200744	finn-b-C3_MELANOMA_SKIN	Malignant melanoma of skin	Arginine to glutamate ratio	-0.147417	0.10461	0.172755
GCST90200745	finn-b-C3_MELANOMA_SKIN	Malignant melanoma of skin	Adenosine 5'-monophosphate (AMP) to phenylalanine ratio	0.0727102	0.114029	0.530285
GCST90200746	finn-b-C3_MELANOMA_SKIN	Malignant melanoma of skin	Adenosine 5'-diphosphate (ADP) to gluconate ratio	0.0459046	0.113183	0.689584
GCST90200747	finn-b-C3_MELANOMA_SKIN	Malignant melanoma of skin	Adenosine 5'-monophosphate (AMP) to phosphate ratio	0.191866	0.16099	0.249716
GCST90200748	finn-b-C3_MELANOMA_SKIN	Malignant melanoma of skin	Aspartate to glutamate ratio	-0.199833	0.0947821	0.0461014
GCST90200749	finn-b-C3_MELANOMA_SKIN	Malignant melanoma of skin	Arachidonate (20:4n6) to pyruvate ratio	0.481708	0.165169	0.012022
GCST90200750	finn-b-C3_MELANOMA_SKIN	Malignant melanoma of skin	Aspartate to asparagine ratio	-0.00811408	0.135926	0.953095
GCST90200751	finn-b-C3_MELANOMA_SKIN	Malignant melanoma of skin	Cortisone to cortisol ratio	-0.206124	0.144651	0.171275
GCST90200752	finn-b-C3_MELANOMA_SKIN	Malignant melanoma of skin	Succinate to acetoacetate ratio	0.177056	0.174006	0.327467
GCST90200753	finn-b-C3_MELANOMA_SKIN	Malignant melanoma of skin	Aspartate to citrulline ratio	-0.0276049	0.244041	0.911346
GCST90200754	finn-b-C3_MELANOMA_SKIN	Malignant melanoma of skin	Sphingosine to phosphate ratio	0.0846681	0.157996	0.599894
GCST90200755	finn-b-C3_MELANOMA_SKIN	Malignant melanoma of skin	Inosine 5'-monophosphate (IMP) to phosphate ratio	0.203626	0.120834	0.109213
GCST90200756	finn-b-C3_MELANOMA_SKIN	Malignant melanoma of skin	Glycine to pyridoxal ratio	-0.0996501	0.119909	0.420949
GCST90200757	finn-b-C3_MELANOMA_SKIN	Malignant melanoma of skin	Glycine to alanine ratio	-0.0387315	0.0830745	0.646646
GCST90200758	finn-b-C3_MELANOMA_SKIN	Malignant melanoma of skin	Glycine to serine ratio	0.108289	0.0623647	0.0958739
GCST90200759	finn-b-C3_MELANOMA_SKIN	Malignant melanoma of skin	Histidine to trans-urocanate ratio	0.10871	0.102153	0.298288
GCST90200760	finn-b-C3_MELANOMA_SKIN	Malignant melanoma of skin	Methionine to methionine sulfoxide ratio	0.00528746	0.106259	0.960726
GCST90200761	finn-b-C3_MELANOMA_SKIN	Malignant melanoma of skin	Citrulline to dimethylarginine (SDMA + ADMA) ratio	-0.0865332	0.0967234	0.37951
GCST90200762	finn-b-C3_MELANOMA_SKIN	Malignant melanoma of skin	Palmitate (16:0) to myristate (14:0) ratio	0.140599	0.162573	0.39917
GCST90200763	finn-b-C3_MELANOMA_SKIN	Malignant melanoma of skin	Phosphate to N-acetylneuraminate ratio	0.0502503	0.0866556	0.566629
GCST90200764	finn-b-C3_MELANOMA_SKIN	Malignant melanoma of skin	Phosphate to uridine ratio	-0.0776682	0.093367	0.412786
GCST90200765	finn-b-C3_MELANOMA_SKIN	Malignant melanoma of skin	Phosphate to alanine ratio	0.0290872	0.108581	0.792011
GCST90200766	finn-b-C3_MELANOMA_SKIN	Malignant melanoma of skin	Phosphate to phosphoethanolamine ratio	-0.29386	0.162236	0.0915965
GCST90200767	finn-b-C3_MELANOMA_SKIN	Malignant melanoma of skin	Phosphate to glucose ratio	0.00731522	0.0853397	0.932691
GCST90200768	finn-b-C3_MELANOMA_SKIN	Malignant melanoma of skin	Phosphate to 2'-deoxyuridine ratio	0.104927	0.0759373	0.177251
GCST90200769	finn-b-C3_MELANOMA_SKIN	Malignant melanoma of skin	Phosphate to mannose ratio	0.0844034	0.120167	0.489196
GCST90200770	finn-b-C3_MELANOMA_SKIN	Malignant melanoma of skin	Phenylalanine to tyrosine ratio	-0.0931986	0.105042	0.386647
GCST90200771	finn-b-C3_MELANOMA_SKIN	Malignant melanoma of skin	Phosphate to fructose ratio	0.0404809	0.136628	0.771074
GCST90200772	finn-b-C3_MELANOMA_SKIN	Malignant melanoma of skin	Phosphate to citrate ratio	-0.0452364	0.0979229	0.647236
GCST90200773	finn-b-C3_MELANOMA_SKIN	Malignant melanoma of skin	Serine to alpha-tocopherol ratio	-0.0274847	0.0877133	0.756517
GCST90200774	finn-b-C3_MELANOMA_SKIN	Malignant melanoma of skin	Uridine to pseudouridine ratio	-0.134398	0.0913151	0.154067
GCST90200775	finn-b-C3_MELANOMA_SKIN	Malignant melanoma of skin	Serine to pyruvate ratio	0.196179	0.140226	0.180892
GCST90200776	finn-b-C3_MELANOMA_SKIN	Malignant melanoma of skin	Glutamate to glutamine ratio	-0.0733552	0.107258	0.500862
GCST90200777	finn-b-C3_MELANOMA_SKIN	Malignant melanoma of skin	Uridine to cytidine ratio	-0.0287112	0.112683	0.801619
GCST90200778	finn-b-C3_MELANOMA_SKIN	Malignant melanoma of skin	Pyruvate to 3-methyl-2-oxobutyrate ratio	-0.0482632	0.109486	0.663851
GCST90200779	finn-b-C3_MELANOMA_SKIN	Malignant melanoma of skin	Pyruvate to N-acetylneuraminate ratio	-0.0454828	0.0954394	0.637655
GCST90200780	finn-b-C3_MELANOMA_SKIN	Malignant melanoma of skin	Alanine to pyruvate ratio	0.279322	0.153723	0.0879881
GCST90200781	finn-b-C3_MELANOMA_SKIN	Malignant melanoma of skin	Glucose to maltose ratio	-0.1411	0.200552	0.494117
GCST90200782	finn-b-C3_MELANOMA_SKIN	Malignant melanoma of skin	Mannose to trans-4-hydroxyproline ratio	-0.0861674	0.102062	0.408038
GCST90200783	finn-b-C3_MELANOMA_SKIN	Malignant melanoma of skin	Mannose to S-methylcysteine ratio	0.0220692	0.172741	0.900037
GCST90200784	finn-b-C3_MELANOMA_SKIN	Malignant melanoma of skin	Glutamate to cysteine ratio	-0.142396	0.119414	0.24428
GCST90200785	finn-b-C3_MELANOMA_SKIN	Malignant melanoma of skin	Cysteine to 5-oxoproline ratio	0.0739017	0.0997457	0.468865
GCST90200786	finn-b-C3_MELANOMA_SKIN	Malignant melanoma of skin	Cysteine to alanine ratio	0.0976384	0.0979597	0.328087
GCST90200787	finn-b-C3_MELANOMA_SKIN	Malignant melanoma of skin	Glutamine to asparagine ratio	-0.0243783	0.0720562	0.738062
GCST90200788	finn-b-C3_MELANOMA_SKIN	Malignant melanoma of skin	5-oxoproline to citrate ratio	0.253298	0.0750178	0.00496137
GCST90200789	finn-b-C3_MELANOMA_SKIN	Malignant melanoma of skin	Alpha-tocopherol to sulfate ratio	0.120103	0.129333	0.366076
GCST90200790	finn-b-C3_MELANOMA_SKIN	Malignant melanoma of skin	Thyroxine to taurocholate ratio	0.18451	0.106234	0.096402
GCST90200791	finn-b-C3_MELANOMA_SKIN	Malignant melanoma of skin	Creatine to carnitine ratio	-0.107091	0.110009	0.343219
GCST90200792	finn-b-C3_MELANOMA_SKIN	Malignant melanoma of skin	Carnitine to palmitoylcarnitine (C16) ratio	0.115126	0.0950235	0.235462
GCST90200793	finn-b-C3_MELANOMA_SKIN	Malignant melanoma of skin	Glycolithocholate to glycolithocholate sulfate ratio	0.029748	0.0895158	0.742311
GCST90200794	finn-b-C3_MELANOMA_SKIN	Malignant melanoma of skin	Oleoyl-linoleoyl-glycerol (18:1 to 18:2) [2] to linoleoyl-arachidonoyl-glycerol (18:2 to 20:4) [1] ratio	-0.0147742	0.0713982	0.83797
GCST90200795	finn-b-C3_MELANOMA_SKIN	Malignant melanoma of skin	Oleoyl-linoleoyl-glycerol (18:1 to 18:2) [2] to linoleoyl-arachidonoyl-glycerol (18:2 to 20:4) [2] ratio	-0.0477493	0.0602989	0.435882
GCST90200796	finn-b-C3_MELANOMA_SKIN	Malignant melanoma of skin	Spermidine to (N(1) + N(8))-acetylspermidine ratio	0.121872	0.0931756	0.206485
GCST90200797	finn-b-C3_MELANOMA_SKIN	Malignant melanoma of skin	Spermidine to N-acetylputrescine ratio	-0.00447941	0.0990566	0.96438
GCST90200798	finn-b-C3_MELANOMA_SKIN	Malignant melanoma of skin	Dopamine 4-sulfate to dopamine 3-O-sulfate ratio	0.0307575	0.127267	0.811491
GCST90200799	finn-b-C3_MELANOMA_SKIN	Malignant melanoma of skin	Spermidine to adenosine 5'-diphosphate (ADP) ratio	-0.138915	0.167139	0.414828
GCST90200800	finn-b-C3_MELANOMA_SKIN	Malignant melanoma of skin	Spermidine to histidine ratio	-0.105233	0.105389	0.334977
GCST90200801	finn-b-C3_MELANOMA_SKIN	Malignant melanoma of skin	5-methylthioadenosine (MTA) to phosphate ratio	-0.118186	0.0960287	0.230347
GCST90200802	finn-b-C3_MELANOMA_SKIN	Malignant melanoma of skin	Histidine to pyruvate ratio	-0.0353534	0.0815504	0.66906
GCST90200803	finn-b-C3_MELANOMA_SKIN	Malignant melanoma of skin	Spermidine to phosphate ratio	0.111329	0.100936	0.285411
GCST90200804	finn-b-C3_MELANOMA_SKIN	Malignant melanoma of skin	Spermidine to pyruvate ratio	0.0532959	0.17902	0.771472
GCST90200805	finn-b-C3_MELANOMA_SKIN	Malignant melanoma of skin	Spermidine to carnitine ratio	0.0312966	0.107095	0.773451
GCST90200806	finn-b-C3_MELANOMA_SKIN	Malignant melanoma of skin	Spermidine to ergothioneine ratio	-0.0679961	0.119748	0.577576
GCST90200807	finn-b-C3_MELANOMA_SKIN	Malignant melanoma of skin	Carnitine to ergothioneine ratio	-0.122756	0.116264	0.304284
GCST90200808	finn-b-C3_MELANOMA_SKIN	Malignant melanoma of skin	Spermidine to choline ratio	-0.0472056	0.124767	0.710472
GCST90200809	finn-b-C3_MELANOMA_SKIN	Malignant melanoma of skin	Spermidine to taurocholate ratio	0.104948	0.122676	0.40574
GCST90200810	finn-b-C3_MELANOMA_SKIN	Malignant melanoma of skin	Alpha-ketoglutarate to kynurenine ratio	0.0050052	0.08747	0.954885
GCST90200811	finn-b-C3_MELANOMA_SKIN	Malignant melanoma of skin	Choline to taurocholate ratio	0.133348	0.0932572	0.166797
GCST90200812	finn-b-C3_MELANOMA_SKIN	Malignant melanoma of skin	Glutamate to kynurenine ratio	-0.144854	0.115839	0.223179
GCST90200813	finn-b-C3_MELANOMA_SKIN	Malignant melanoma of skin	Ornithine to glutamate ratio	-0.0204158	0.143806	0.888682
GCST90200814	finn-b-C3_MELANOMA_SKIN	Malignant melanoma of skin	Alpha-ketoglutarate to ornithine ratio	0.134562	0.118258	0.270096
GCST90200815	finn-b-C3_MELANOMA_SKIN	Malignant melanoma of skin	3-hydroxyisobutyrate to adenosine 5'-diphosphate (ADP) ratio	-0.0969431	0.0775957	0.224672
GCST90200816	finn-b-C3_MELANOMA_SKIN	Malignant melanoma of skin	Alpha-ketoglutarate to aspartate ratio	0.0198835	0.0784559	0.802397
GCST90200817	finn-b-C3_MELANOMA_SKIN	Malignant melanoma of skin	3-hydroxyisobutyrate to phosphate ratio	-0.240035	0.10046	0.0254657
GCST90200818	finn-b-C3_MELANOMA_SKIN	Malignant melanoma of skin	Adenosine 5'-diphosphate (ADP) to glycerate ratio	-0.180847	0.148122	0.242275
GCST90200819	finn-b-C3_MELANOMA_SKIN	Malignant melanoma of skin	3-phosphoglycerate to glycerate ratio	-0.142271	0.143711	0.336921
GCST90200820	finn-b-C3_MELANOMA_SKIN	Malignant melanoma of skin	Adenosine 5'-diphosphate (ADP) to valine ratio	0.120488	0.0953021	0.220666
GCST90200821	finn-b-C3_MELANOMA_SKIN	Malignant melanoma of skin	Adenosine 5'-diphosphate (ADP) to glycine ratio	-0.0692507	0.0924552	0.461124
GCST90200822	finn-b-C3_MELANOMA_SKIN	Malignant melanoma of skin	Phosphate to valine ratio	0.110491	0.102385	0.290816
GCST90200823	finn-b-C3_MELANOMA_SKIN	Malignant melanoma of skin	Adenosine 5'-diphosphate (ADP) to N-palmitoyl-sphingosine (d18:1 to 16:0) ratio	0.0263057	0.0838578	0.757002
GCST90200824	finn-b-C3_MELANOMA_SKIN	Malignant melanoma of skin	Adenosine 5'-diphosphate (ADP) to sulfate ratio	0.152223	0.113643	0.194731
GCST90200825	finn-b-C3_MELANOMA_SKIN	Malignant melanoma of skin	Phosphate to sulfate ratio	0.0809789	0.123425	0.518003
GCST90200826	finn-b-C3_MELANOMA_SKIN	Malignant melanoma of skin	Glycine to phosphate ratio	0.0495745	0.0565265	0.389174
GCST90200827	finn-b-C3_MELANOMA_SKIN	Malignant melanoma of skin	Phosphate to N-palmitoyl-sphingosine (d18:1 to 16:0) ratio	0.00507074	0.0929524	0.957011
GCST90200828	finn-b-C3_MELANOMA_SKIN	Malignant melanoma of skin	Cholate to bilirubin (Z,Z) ratio	-0.00272755	0.0976665	0.977951
GCST90200829	finn-b-C3_MELANOMA_SKIN	Malignant melanoma of skin	Bilirubin (Z,Z) to taurocholate ratio	-0.0525808	0.140238	0.712341
GCST90200830	finn-b-C3_MELANOMA_SKIN	Malignant melanoma of skin	Cholate to adenosine 3',5'-cyclic monophosphate (cAMP) ratio	0.0488425	0.114461	0.674143
GCST90200831	finn-b-C3_MELANOMA_SKIN	Malignant melanoma of skin	Cholate to phosphate ratio	-0.0256762	0.0952355	0.790908
GCST90200832	finn-b-C3_MELANOMA_SKIN	Malignant melanoma of skin	Adenosine 5'-diphosphate (ADP) to citrate ratio	-0.0941681	0.13913	0.507115
GCST90200833	finn-b-C3_MELANOMA_SKIN	Malignant melanoma of skin	Cholate to adenosine 5'-monophosphate (AMP) ratio	0.132999	0.0984758	0.191915
GCST90200834	finn-b-C3_MELANOMA_SKIN	Malignant melanoma of skin	Adenosine 5'-diphosphate (ADP) to glycerol 3-phosphate ratio	0.0748908	0.10962	0.501621
GCST90200835	finn-b-C3_MELANOMA_SKIN	Malignant melanoma of skin	Adenosine 5'-diphosphate (ADP) to glycerol ratio	-0.0642841	0.0960318	0.510531
GCST90200836	finn-b-C3_MELANOMA_SKIN	Malignant melanoma of skin	Glycerol to glycerol 3-phosphate ratio	0.043116	0.119198	0.721178
GCST90200837	finn-b-C3_MELANOMA_SKIN	Malignant melanoma of skin	Adenosine 5'-diphosphate (ADP) to glutamate ratio	-0.0830108	0.0781998	0.297214
GCST90200838	finn-b-C3_MELANOMA_SKIN	Malignant melanoma of skin	Phosphate to glutamate ratio	-0.023496	0.157515	0.882916
GCST90200839	finn-b-C3_MELANOMA_SKIN	Malignant melanoma of skin	Adenosine 5'-diphosphate (ADP) to aspartate ratio	-0.0164548	0.0846397	0.847491
GCST90200840	finn-b-C3_MELANOMA_SKIN	Malignant melanoma of skin	Adenosine 5'-diphosphate (ADP) to flavin adenine dinucleotide (FAD) ratio	-0.013881	0.117747	0.90718
GCST90200841	finn-b-C3_MELANOMA_SKIN	Malignant melanoma of skin	Adenosine 5'-diphosphate (ADP) to oxalate (ethanedioate) ratio	-0.00353456	0.0577154	0.951775
GCST90200842	finn-b-C3_MELANOMA_SKIN	Malignant melanoma of skin	Citrate to oxalate (ethanedioate) ratio	-0.531543	0.162477	0.00668477
GCST90200843	finn-b-C3_MELANOMA_SKIN	Malignant melanoma of skin	Adenosine 5'-monophosphate (AMP) to flavin adenine dinucleotide (FAD) ratio	0.298453	0.153311	0.070544
GCST90200844	finn-b-C3_MELANOMA_SKIN	Malignant melanoma of skin	Aspartate to phosphate ratio	0.0181421	0.152704	0.907006
GCST90200845	finn-b-C3_MELANOMA_SKIN	Malignant melanoma of skin	Adenosine 5'-monophosphate (AMP) to citrate ratio	0.0316191	0.126381	0.804993
GCST90200846	finn-b-C3_MELANOMA_SKIN	Malignant melanoma of skin	Phenylalanine to phosphate ratio	0.0015076	0.0947962	0.987461
GCST90200847	finn-b-C3_MELANOMA_SKIN	Malignant melanoma of skin	Phosphate to tryptophan ratio	0.0315902	0.120723	0.796716
GCST90200848	finn-b-C3_MELANOMA_SKIN	Malignant melanoma of skin	Adenosine 5'-monophosphate (AMP) to glutamine ratio	0.307415	0.123036	0.023015
GCST90200849	finn-b-C3_MELANOMA_SKIN	Malignant melanoma of skin	Adenosine 5'-monophosphate (AMP) to threonine ratio	0.0960164	0.0799048	0.240337
GCST90200850	finn-b-C3_MELANOMA_SKIN	Malignant melanoma of skin	Adenosine 5'-monophosphate (AMP) to tryptophan ratio	-0.00371241	0.115858	0.974692
GCST90200851	finn-b-C3_MELANOMA_SKIN	Malignant melanoma of skin	Adenosine 5'-monophosphate (AMP) to glycine ratio	0.00843017	0.10851	0.938777
GCST90200852	finn-b-C3_MELANOMA_SKIN	Malignant melanoma of skin	Adenosine 5'-monophosphate (AMP) to arginine ratio	-0.0414148	0.127746	0.750583
GCST90200853	finn-b-C3_MELANOMA_SKIN	Malignant melanoma of skin	Adenosine 5'-monophosphate (AMP) to tyrosine ratio	0.0267783	0.116722	0.82145
GCST90200854	finn-b-C3_MELANOMA_SKIN	Malignant melanoma of skin	Arginine to phosphate ratio	0.133621	0.113772	0.254007
GCST90200855	finn-b-C3_MELANOMA_SKIN	Malignant melanoma of skin	Phosphate to threonine ratio	0.0176016	0.0993495	0.860567
GCST90200856	finn-b-C3_MELANOMA_SKIN	Malignant melanoma of skin	Phosphate to glutamine ratio	0.203464	0.101102	0.0546379
GCST90200857	finn-b-C3_MELANOMA_SKIN	Malignant melanoma of skin	Adenosine 5'-monophosphate (AMP) to aspartate ratio	0.0450363	0.100152	0.656531
GCST90200858	finn-b-C3_MELANOMA_SKIN	Malignant melanoma of skin	Phosphate to tyrosine ratio	-0.0471822	0.0807542	0.563136
GCST90200859	finn-b-C3_MELANOMA_SKIN	Malignant melanoma of skin	Adenosine 5'-monophosphate (AMP) to asparagine ratio	0.120061	0.119493	0.32594
GCST90200860	finn-b-C3_MELANOMA_SKIN	Malignant melanoma of skin	Adenosine 5'-monophosphate (AMP) to serine ratio	0.163994	0.14135	0.265371
GCST90200861	finn-b-C3_MELANOMA_SKIN	Malignant melanoma of skin	Histidine to phosphate ratio	-0.0248289	0.0692631	0.722678
GCST90200862	finn-b-C3_MELANOMA_SKIN	Malignant melanoma of skin	Adenosine 5'-monophosphate (AMP) to methionine ratio	0.220193	0.119815	0.0809995
GCST90200863	finn-b-C3_MELANOMA_SKIN	Malignant melanoma of skin	Phosphate to serine ratio	0.0227057	0.105172	0.831063
GCST90200864	finn-b-C3_MELANOMA_SKIN	Malignant melanoma of skin	Methionine to phosphate ratio	-0.0702504	0.128586	0.59485
GCST90200865	finn-b-C3_MELANOMA_SKIN	Malignant melanoma of skin	Adenosine 5'-monophosphate (AMP) to histidine ratio	0.209785	0.11485	0.0820104
GCST90200866	finn-b-C3_MELANOMA_SKIN	Malignant melanoma of skin	phosphate to asparagine ratio	0.0593555	0.0684135	0.392989
GCST90200867	finn-b-C3_MELANOMA_SKIN	Malignant melanoma of skin	Adenosine 5'-monophosphate (AMP) to isoleucine ratio	0.0123115	0.0587541	0.836044
GCST90200868	finn-b-C3_MELANOMA_SKIN	Malignant melanoma of skin	Isoleucine to phosphate ratio	0.208988	0.118928	0.0921778
GCST90200869	finn-b-C3_MELANOMA_SKIN	Malignant melanoma of skin	Adenosine 5'-monophosphate (AMP) to valine ratio	0.156922	0.124962	0.226189
GCST90200870	finn-b-C3_MELANOMA_SKIN	Malignant melanoma of skin	Adenosine 5'-monophosphate (AMP) to acetoacetate ratio	-0.0527278	0.095467	0.585638
GCST90200871	finn-b-C3_MELANOMA_SKIN	Malignant melanoma of skin	Adenosine 5'-monophosphate (AMP) to cysteine ratio	0.0470915	0.0631432	0.462485
GCST90200872	finn-b-C3_MELANOMA_SKIN	Malignant melanoma of skin	Phosphate to cysteine ratio	0.114137	0.113265	0.32507
GCST90200873	finn-b-C3_MELANOMA_SKIN	Malignant melanoma of skin	Cortisol to 4-cholesten-3-one ratio	0.103774	0.0946583	0.286648
GCST90200874	finn-b-C3_MELANOMA_SKIN	Malignant melanoma of skin	Cysteinylglycine to taurine ratio	0.071263	0.0927636	0.448786
GCST90200875	finn-b-C3_MELANOMA_SKIN	Malignant melanoma of skin	Cysteinylglycine to glutamate ratio	0.111772	0.0942658	0.247842
GCST90200876	finn-b-C3_MELANOMA_SKIN	Malignant melanoma of skin	Cortisone to 4-cholesten-3-one ratio	0.0072565	0.0494321	0.884274
GCST90200877	finn-b-C3_MELANOMA_SKIN	Malignant melanoma of skin	Taurine to glutamate ratio	-0.0873912	0.143576	0.551846
GCST90200878	finn-b-C3_MELANOMA_SKIN	Malignant melanoma of skin	Glutarate (C5-DC) to caprylate (8:0) ratio	-0.0048501	0.0849669	0.954973
GCST90200879	finn-b-C3_MELANOMA_SKIN	Malignant melanoma of skin	Adenosine 5'-monophosphate (AMP) to glutamate ratio	0.0567122	0.158942	0.724793
GCST90200880	finn-b-C3_MELANOMA_SKIN	Malignant melanoma of skin	Glutarate (C5-DC) to salicylate ratio	-0.128372	0.124541	0.317096
GCST90200881	finn-b-C3_MELANOMA_SKIN	Malignant melanoma of skin	Aspartate to N-acetylglucosamine to N-acetylgalactosamine ratio	-0.109887	0.106285	0.312946
GCST90200882	finn-b-C3_MELANOMA_SKIN	Malignant melanoma of skin	Aspartate to mannose ratio	-0.107413	0.146933	0.473239
GCST90200883	finn-b-C3_MELANOMA_SKIN	Malignant melanoma of skin	Phosphate to acetoacetate ratio	-0.0952677	0.0906127	0.304009
GCST90200884	finn-b-C3_MELANOMA_SKIN	Malignant melanoma of skin	Mannose to N-acetylglucosamine to N-acetylgalactosamine ratio	-0.0857211	0.0696649	0.230443
GCST90200885	finn-b-C3_MELANOMA_SKIN	Malignant melanoma of skin	Phenylpyruvate to citrate ratio	-0.0432055	0.0836398	0.609825
GCST90200886	finn-b-C3_MELANOMA_SKIN	Malignant melanoma of skin	Phenylpyruvate to 4-hydroxyphenylpyruvate ratio	0.0839591	0.0980896	0.399562
GCST90200887	finn-b-C3_MELANOMA_SKIN	Malignant melanoma of skin	Cholesterol to cortisol ratio	-0.133162	0.134576	0.338118
GCST90200888	finn-b-C3_MELANOMA_SKIN	Malignant melanoma of skin	Citrate to 4-hydroxyphenylpyruvate ratio	-0.0285021	0.126865	0.824918
GCST90200889	finn-b-C3_MELANOMA_SKIN	Malignant melanoma of skin	Cholesterol to taurocholate ratio	-0.00889895	0.0681312	0.897216
GCST90200890	finn-b-C3_MELANOMA_SKIN	Malignant melanoma of skin	Cortisol to taurocholate ratio	-0.107389	0.0980881	0.285991
GCST90200891	finn-b-C3_MELANOMA_SKIN	Malignant melanoma of skin	Salicylate to caprylate (8:0) ratio	-0.0456874	0.0977726	0.64511
GCST90200892	finn-b-C3_MELANOMA_SKIN	Malignant melanoma of skin	Hypotaurine to taurine ratio	0.0475414	0.11156	0.673797
GCST90200893	finn-b-C3_MELANOMA_SKIN	Malignant melanoma of skin	Taurine to cysteine ratio	0.0303271	0.115747	0.796286
GCST90200894	finn-b-C3_MELANOMA_SKIN	Malignant melanoma of skin	Inosine to theophylline ratio	-0.253802	0.105063	0.0265554
GCST90200895	finn-b-C3_MELANOMA_SKIN	Malignant melanoma of skin	Hypotaurine to cysteine ratio	0.105851	0.111023	0.347756
GCST90200896	finn-b-C3_MELANOMA_SKIN	Malignant melanoma of skin	Inosine to EDTA ratio	-0.102124	0.137593	0.465805
GCST90200897	finn-b-C3_MELANOMA_SKIN	Malignant melanoma of skin	Theophylline to EDTA ratio	0.0633476	0.183989	0.736126
GCST90200898	finn-b-C3_MELANOMA_SKIN	Malignant melanoma of skin	Citrulline to phosphate ratio	0.103155	0.111907	0.363994
GCST90200899	finn-b-C3_MELANOMA_SKIN	Malignant melanoma of skin	Citrulline to ornithine ratio	0.0762635	0.1203	0.531877
GCST90200900	finn-b-C3_MELANOMA_SKIN	Malignant melanoma of skin	Phosphate to oleoyl-linoleoyl-glycerol (18:1 to 18:2) [2] ratio	-0.0211429	0.0830503	0.800845
GCST90200901	finn-b-C3_MELANOMA_SKIN	Malignant melanoma of skin	Ornithine to phosphate ratio	0.0965373	0.138901	0.498425
GCST90200902	finn-b-C3_MELANOMA_SKIN	Malignant melanoma of skin	Phosphate to linoleoyl-arachidonoyl-glycerol (18:2 to 20:4) [2] ratio	-0.0718402	0.0785617	0.36922
GCST90200903	finn-b-C3_MELANOMA_SKIN	Malignant melanoma of skin	Phosphate to glycerol ratio	0.487735	0.175204	0.0139063
GCST90200904	finn-b-C3_MELANOMA_SKIN	Malignant melanoma of skin	Phosphate to linoleoyl-arachidonoyl-glycerol (18:2 to 20:4) [1] ratio	-0.0448749	0.0844146	0.600581
GCST90200905	finn-b-C3_MELANOMA_SKIN	Malignant melanoma of skin	Glucose to glycerol ratio	-0.121402	0.128194	0.358638
GCST90200906	finn-b-C3_MELANOMA_SKIN	Malignant melanoma of skin	2'-deoxyuridine to cytidine ratio	0.0276498	0.0950583	0.773457
GCST90200907	finn-b-C3_MELANOMA_SKIN	Malignant melanoma of skin	Retinol (Vitamin A) to linoleoyl-arachidonoyl-glycerol (18:2 to 20:4) [1] ratio	0.0854438	0.0887218	0.345988
GCST90200908	finn-b-C3_MELANOMA_SKIN	Malignant melanoma of skin	Retinol (Vitamin A) to linoleoyl-arachidonoyl-glycerol (18:2 to 20:4) [2] ratio	-0.0990035	0.099058	0.327976
GCST90200909	finn-b-C3_MELANOMA_SKIN	Malignant melanoma of skin	Uridine to 2'-deoxyuridine ratio	0.0229995	0.101001	0.821522
GCST90200910	finn-b-C3_MELANOMA_SKIN	Malignant melanoma of skin	Retinol (Vitamin A) to oleoyl-linoleoyl-glycerol (18:1 to 18:2) [2] ratio	-0.124087	0.0836083	0.147868
GCST90200911	finn-b-C3_MELANOMA_SKIN	Malignant melanoma of skin	Tryptophan to pyruvate ratio	0.0178196	0.0942051	0.851703
GCST90200912	finn-b-C3_MELANOMA_SKIN	Malignant melanoma of skin	tryptophan to tyrosine ratio	0.0769565	0.0897164	0.399502
GCST90200913	finn-b-C3_MELANOMA_SKIN	Malignant melanoma of skin	Glucose to sucrose ratio	-0.0919803	0.0657315	0.177032
GCST90200914	finn-b-C3_MELANOMA_SKIN	Malignant melanoma of skin	Tyrosine to pyruvate ratio	-0.0778608	0.0784513	0.331759
GCST90200915	finn-b-C3_MELANOMA_SKIN	Malignant melanoma of skin	Glucose to fructose ratio	-0.0716176	0.151057	0.643931
GCST90200916	finn-b-C3_MELANOMA_SKIN	Malignant melanoma of skin	Fructose to sucrose ratio	0.168151	0.113426	0.153065
GCST90200917	finn-b-C3_MELANOMA_SKIN	Malignant melanoma of skin	Alpha-ketobutyrate to 3-methyl-2-oxobutyrate ratio	-0.147121	0.117714	0.225795
GCST90200918	finn-b-C3_MELANOMA_SKIN	Malignant melanoma of skin	N-palmitoyl-sphingosine (d18:1 to 16:0) to N-palmitoyl-sphinganine (d18:0 to 16:0) ratio	0.150855	0.106321	0.174015
GCST90200919	finn-b-C3_MELANOMA_SKIN	Malignant melanoma of skin	Caffeine to theophylline ratio	-0.00349985	0.111203	0.975133
GCST90200920	finn-b-C3_MELANOMA_SKIN	Malignant melanoma of skin	Mannose to glycerol ratio	-0.18484	0.0799479	0.0335724
GCST90200921	finn-b-C3_MELANOMA_SKIN	Malignant melanoma of skin	Mannose to mannitol to sorbitol ratio	0.127081	0.146398	0.396201
GCST90200922	finn-b-C3_MELANOMA_SKIN	Malignant melanoma of skin	Alpha-ketobutyrate to pyruvate ratio	-0.0895473	0.104693	0.406766
GCST90200923	finn-b-C3_MELANOMA_SKIN	Malignant melanoma of skin	Glycerol to mannitol to sorbitol ratio	-0.125292	0.121195	0.312459
GCST90200924	finn-b-C3_MELANOMA_SKIN	Malignant melanoma of skin	Alpha-tocopherol to glycerol ratio	0.132741	0.107305	0.229727
GCST90200925	finn-b-C3_MELANOMA_SKIN	Malignant melanoma of skin	Caffeine to theobromine ratio	0.0116948	0.103444	0.911061
GCST90200926	finn-b-C3_MELANOMA_SKIN	Malignant melanoma of skin	N-stearoyl-sphingosine (d18:1 to 18:0) to N-palmitoyl-sphinganine (d18:0 to 16:0) ratio	0.0975837	0.0903666	0.289416
GCST90200927	finn-b-C3_MELANOMA_SKIN	Malignant melanoma of skin	Theophylline to theobromine ratio	0.301646	0.132613	0.0405201
GCST90200928	finn-b-C3_MELANOMA_SKIN	Malignant melanoma of skin	N-palmitoyl-sphingosine (d18:1 to 16:0) to N-stearoyl-sphingosine (d18:1 to 18:0) ratio	0.0250378	0.0971645	0.799573
GCST90200929	finn-b-C3_MELANOMA_SKIN	Malignant melanoma of skin	Glycerol to carnitine ratio	-0.0443151	0.065618	0.505416
GCST90200930	finn-b-C3_MELANOMA_SKIN	Malignant melanoma of skin	Carnitine to acetylcarnitine (C2) ratio	-0.0533638	0.133032	0.693319
GCST90200931	finn-b-C3_MELANOMA_SKIN	Malignant melanoma of skin	Glycerol to sulfate ratio	-0.123635	0.0837723	0.154155
GCST90200932	finn-b-C3_MELANOMA_SKIN	Malignant melanoma of skin	Glycerol to palmitoylcarnitine (C16) ratio	0.00306279	0.183933	0.986888
GCST90200933	finn-b-C3_MELANOMA_SKIN	Malignant melanoma of skin	Alpha-ketoglutarate to proline ratio	-0.0193279	0.103423	0.853465
GCST90200934	finn-b-C3_MELANOMA_SKIN	Malignant melanoma of skin	Acetylcarnitine (C2) to propionylcarnitine (C3) ratio	-0.00893752	0.110858	0.936685
GCST90200935	finn-b-C3_MELANOMA_SKIN	Malignant melanoma of skin	Carnitine to propionylcarnitine (C3) ratio	0.101523	0.100713	0.324394
GCST90200936	finn-b-C3_MELANOMA_SKIN	Malignant melanoma of skin	Succinate to proline ratio	0.208757	0.114305	0.0908487
GCST90200937	finn-b-C3_MELANOMA_SKIN	Malignant melanoma of skin	Alpha-ketoglutarate to trans-4-hydroxyproline ratio	0.123665	0.144064	0.403346
GCST90200938	finn-b-C3_MELANOMA_SKIN	Malignant melanoma of skin	Alpha-ketoglutarate to alanine ratio	0.0151523	0.0943342	0.874179
GCST90200939	finn-b-C3_MELANOMA_SKIN	Malignant melanoma of skin	Proline to trans-4-hydroxyproline ratio	0.0947642	0.131442	0.4782
GCST90200940	finn-b-C3_MELANOMA_SKIN	Malignant melanoma of skin	Adenosine 5'-diphosphate (ADP) to EDTA ratio	0.114224	0.100261	0.26632
GCST90200941	finn-b-C3_MELANOMA_SKIN	Malignant melanoma of skin	Succinate to trans-4-hydroxyproline ratio	-0.0340043	0.0768918	0.666184
GCST90200942	finn-b-C3_MELANOMA_SKIN	Malignant melanoma of skin	Glutamate to pyruvate ratio	-0.22611	0.091057	0.0204034
GCST90200943	finn-b-C3_MELANOMA_SKIN	Malignant melanoma of skin	Phosphate to EDTA ratio	-0.0867136	0.150657	0.572031
GCST90200944	finn-b-C3_MELANOMA_SKIN	Malignant melanoma of skin	Alpha-ketoglutarate to pyruvate ratio	0.0916563	0.110877	0.421391
GCST90200945	finn-b-C3_MELANOMA_SKIN	Malignant melanoma of skin	Adenosine 5'-monophosphate (AMP) to EDTA ratio	-0.0524443	0.119832	0.668823
GCST90200946	finn-b-C3_MELANOMA_SKIN	Malignant melanoma of skin	Glutamate to alanine ratio	0.0898524	0.119492	0.461799
GCST90200947	finn-b-C3_MELANOMA_SKIN	Malignant melanoma of skin	Adenosine 5'-diphosphate (ADP) to glucose ratio	-0.0268192	0.163088	0.871731
GCST90200948	finn-b-C3_MELANOMA_SKIN	Malignant melanoma of skin	Adenosine 5'-diphosphate (ADP) to mannitol to sorbitol ratio	0.0718474	0.129159	0.585273
GCST90200949	finn-b-C3_MELANOMA_SKIN	Malignant melanoma of skin	Adenosine 5'-diphosphate (ADP) to N-acetylneuraminate ratio	0.107091	0.116199	0.372337
GCST90200950	finn-b-C3_MELANOMA_SKIN	Malignant melanoma of skin	Glucose to mannitol to sorbitol ratio	-0.0627632	0.124234	0.618224
GCST90200951	finn-b-C3_MELANOMA_SKIN	Malignant melanoma of skin	Mannose to fructose ratio	-0.0830622	0.124717	0.514897
GCST90200952	finn-b-C3_MELANOMA_SKIN	Malignant melanoma of skin	Adenosine 5'-diphosphate (ADP) to cytidine ratio	-0.203092	0.14183	0.171407
GCST90200953	finn-b-C3_MELANOMA_SKIN	Malignant melanoma of skin	Glucose-to-mannose ratio	0.0109199	0.0931795	0.907683
GCST90200954	finn-b-C3_MELANOMA_SKIN	Malignant melanoma of skin	Cytidine to N-acetylneuraminate ratio	-0.0109451	0.116059	0.925618
GCST90200955	finn-b-C3_MELANOMA_SKIN	Malignant melanoma of skin	Adenosine 5'-diphosphate (ADP) to choline phosphate ratio	-0.195653	0.156336	0.226775
GCST90200956	finn-b-C3_MELANOMA_SKIN	Malignant melanoma of skin	Cytidine to N-acetylglucosamine to N-acetylgalactosamine ratio	-0.0658165	0.12274	0.598367
GCST90200957	finn-b-C3_MELANOMA_SKIN	Malignant melanoma of skin	N-acetylneuraminate to N-acetylglucosamine to N-acetylgalactosamine ratio	0.0306636	0.103053	0.769652
GCST90200958	finn-b-C3_MELANOMA_SKIN	Malignant melanoma of skin	Adenosine 5'-diphosphate (ADP) to choline ratio	0.0599968	0.14659	0.687161
GCST90200959	finn-b-C3_MELANOMA_SKIN	Malignant melanoma of skin	Choline phosphate to choline ratio	0.0685047	0.121172	0.578123
GCST90200960	finn-b-C3_MELANOMA_SKIN	Malignant melanoma of skin	Choline phosphate to phosphoethanolamine ratio	-0.00656347	0.0955242	0.945709
GCST90200961	finn-b-C3_MELANOMA_SKIN	Malignant melanoma of skin	Adenosine 5'-diphosphate (ADP) to ornithine ratio	0.0413544	0.104413	0.696053
GCST90200962	finn-b-C3_MELANOMA_SKIN	Malignant melanoma of skin	Adenosine 5'-diphosphate (ADP) to glutamine ratio	0.0144286	0.126587	0.910588
GCST90200963	finn-b-C3_MELANOMA_SKIN	Malignant melanoma of skin	Inosine 5'-monophosphate (IMP) to urate ratio	-0.143633	0.133695	0.296865
GCST90200964	finn-b-C3_MELANOMA_SKIN	Malignant melanoma of skin	Adenosine 5'-diphosphate (ADP) to 5-oxoproline ratio	0.0507989	0.153812	0.746089
GCST90200965	finn-b-C3_MELANOMA_SKIN	Malignant melanoma of skin	Glutamate to 5-oxoproline ratio	-0.0268025	0.140925	0.850987
GCST90200966	finn-b-C3_MELANOMA_SKIN	Malignant melanoma of skin	Adenosine 5'-diphosphate (ADP) to uridine ratio	-0.151591	0.171378	0.397174
GCST90200967	finn-b-C3_MELANOMA_SKIN	Malignant melanoma of skin	Phosphate to urate ratio	-0.0643377	0.07496	0.396921
GCST90200968	finn-b-C3_MELANOMA_SKIN	Malignant melanoma of skin	Phosphate to 5-oxoproline ratio	-0.0574034	0.0733661	0.441947
GCST90200969	finn-b-C3_MELANOMA_SKIN	Malignant melanoma of skin	Adenosine 5'-monophosphate (AMP) to N-palmitoyl-sphingosine (d18:1 to 16:0) ratio	0.0230479	0.0845688	0.787873
GCST90200970	finn-b-C3_MELANOMA_SKIN	Malignant melanoma of skin	Adenosine 5'-monophosphate (AMP) to leucine ratio	0.00259429	0.11936	0.982898
GCST90200971	finn-b-C3_MELANOMA_SKIN	Malignant melanoma of skin	Leucine to phosphate ratio	-0.0903054	0.122478	0.468385
GCST90200972	finn-b-C3_MELANOMA_SKIN	Malignant melanoma of skin	Leucine to N-palmitoyl-sphingosine (d18:1 to 16:0) ratio	-0.0701298	0.124342	0.579019
GCST90200973	finn-b-C3_MELANOMA_SKIN	Malignant melanoma of skin	Proline to glutamate ratio	-0.0334115	0.0899669	0.713757
GCST90200974	finn-b-C3_MELANOMA_SKIN	Malignant melanoma of skin	Phosphate to proline ratio	0.167291	0.0874649	0.0695267
GCST90200975	finn-b-C3_MELANOMA_SKIN	Malignant melanoma of skin	Arachidonate (20:4n6) to caffeine ratio	-0.0866631	0.0984506	0.388676
GCST90200976	finn-b-C3_MELANOMA_SKIN	Malignant melanoma of skin	Adenosine 5'-monophosphate (AMP) to urate ratio	0.272308	0.0976405	0.00996627
GCST90200977	finn-b-C3_MELANOMA_SKIN	Malignant melanoma of skin	Arachidonate (20:4n6) to paraxanthine ratio	-0.119111	0.113874	0.308042
GCST90200978	finn-b-C3_MELANOMA_SKIN	Malignant melanoma of skin	Caffeine to paraxanthine ratio	-0.135911	0.0992523	0.183067
GCST90200979	finn-b-C3_MELANOMA_SKIN	Malignant melanoma of skin	Arachidonate (20:4n6) to linoleate (18:2n6) ratio	0.0950195	0.0716381	0.197734
GCST90200980	finn-b-C3_MELANOMA_SKIN	Malignant melanoma of skin	Phosphoethanolamine to choline ratio	0.135781	0.13427	0.323971
GCST90200981	finn-b-C3_MELANOMA_SKIN	Malignant melanoma of skin	Caffeine to linoleate (18:2n6) ratio	-0.133364	0.121279	0.29306
GCST90200982	finn-b-C3_MELANOMA_SKIN	Malignant melanoma of skin	Paraxanthine to linoleate (18:2n6) ratio	0.157197	0.124339	0.222262
GCST90200983	finn-b-C3_MELANOMA_SKIN	Malignant melanoma of skin	Cholesterol to linoleoyl-arachidonoyl-glycerol (18:2 to 20:4) [1] ratio	-0.1278	0.0878699	0.162149
GCST90200984	finn-b-C3_MELANOMA_SKIN	Malignant melanoma of skin	Cholesterol to benzoate ratio	0.140734	0.166687	0.415019
GCST90200985	finn-b-C3_MELANOMA_SKIN	Malignant melanoma of skin	Cholesterol to oleoyl-linoleoyl-glycerol (18:1 to 18:2) [2] ratio	-0.110782	0.0764846	0.157539
GCST90200986	finn-b-C3_MELANOMA_SKIN	Malignant melanoma of skin	Cholesterol to linoleoyl-arachidonoyl-glycerol (18:2 to 20:4) [2] ratio	-0.170183	0.0818378	0.0468438
GCST90200987	finn-b-C3_MELANOMA_SKIN	Malignant melanoma of skin	Benzoate to oleoyl-linoleoyl-glycerol (18:1 to 18:2) [2] ratio	-0.113745	0.0937914	0.235016
GCST90200988	finn-b-C3_MELANOMA_SKIN	Malignant melanoma of skin	Benzoate to linoleoyl-arachidonoyl-glycerol (18:2 to 20:4) [1] ratio	0.0594327	0.135997	0.668765
GCST90200989	finn-b-C3_MELANOMA_SKIN	Malignant melanoma of skin	Histidine to asparagine ratio	0.0152726	0.0685224	0.825681
GCST90200990	finn-b-C3_MELANOMA_SKIN	Malignant melanoma of skin	Benzoate to linoleoyl-arachidonoyl-glycerol (18:2 to 20:4) [2] ratio	0.0623528	0.0616474	0.321894
GCST90200991	finn-b-C3_MELANOMA_SKIN	Malignant melanoma of skin	Histidine to alanine ratio	0.0022653	0.082622	0.978314
GCST90200992	finn-b-C3_MELANOMA_SKIN	Malignant melanoma of skin	Alanine to asparagine ratio	0.169578	0.0732348	0.0278574
GCST90200993	finn-b-C3_MELANOMA_SKIN	Malignant melanoma of skin	Salicylate to oxalate (ethanedioate) ratio	-0.128167	0.126537	0.326189
GCST90200994	finn-b-C3_MELANOMA_SKIN	Malignant melanoma of skin	Glutamine to alanine ratio	-0.0298458	0.104035	0.775943
GCST90200995	finn-b-C3_MELANOMA_SKIN	Malignant melanoma of skin	Salicylate to taurocholate ratio	-0.0305231	0.123044	0.806384
GCST90200996	finn-b-C3_MELANOMA_SKIN	Malignant melanoma of skin	Citrate to taurocholate ratio	-0.0214267	0.110757	0.849197
GCST90200997	finn-b-C3_MELANOMA_SKIN	Malignant melanoma of skin	Histidine to glutamine ratio	0.0834936	0.0787419	0.298049
GCST90200998	finn-b-C3_MELANOMA_SKIN	Malignant melanoma of skin	Salicylate to citrate ratio	0.143372	0.111363	0.211952
GCST90200999	finn-b-C3_MELANOMA_SKIN	Malignant melanoma of skin	Taurocholate to oxalate (ethanedioate) ratio	-0.0727884	0.169783	0.673218
GCST90201000	finn-b-C3_MELANOMA_SKIN	Malignant melanoma of skin	Serine to threonine ratio	0.0723641	0.0762454	0.352439
GCST90201001	finn-b-C3_MELANOMA_SKIN	Malignant melanoma of skin	Serine to alpha-ketobutyrate ratio	0.155944	0.120457	0.215033
GCST90201002	finn-b-C3_MELANOMA_SKIN	Malignant melanoma of skin	Maltose to sucrose ratio	0.118385	0.165615	0.485699
GCST90201003	finn-b-C3_MELANOMA_SKIN	Malignant melanoma of skin	Glucose to N-palmitoyl-sphingosine (d18:1 to 16:0) ratio	0.0567648	0.107143	0.601553
GCST90201004	finn-b-C3_MELANOMA_SKIN	Malignant melanoma of skin	Glucose to N-stearoyl-sphingosine (d18:1 to 18:0) ratio	-0.0401324	0.166348	0.812421
GCST90201005	finn-b-C3_MELANOMA_SKIN	Malignant melanoma of skin	Fructose to maltose ratio	0.0390503	0.116382	0.740715
GCST90201006	finn-b-C3_MELANOMA_SKIN	Malignant melanoma of skin	Alpha-ketobutyrate to 3-methyl-2-oxovalerate ratio	0.257995	0.156373	0.121218
GCST90201007	finn-b-C3_MELANOMA_SKIN	Malignant melanoma of skin	Glucose to N-palmitoyl-sphinganine (d18:0 to 16:0) ratio	0.113181	0.205562	0.587462
GCST90201008	finn-b-C3_MELANOMA_SKIN	Malignant melanoma of skin	Threonine to alpha-ketobutyrate ratio	-0.050592	0.152549	0.744212
GCST90201009	finn-b-C3_MELANOMA_SKIN	Malignant melanoma of skin	Threonine to pyruvate ratio	-0.00399796	0.076179	0.958482
GCST90201010	finn-b-C3_MELANOMA_SKIN	Malignant melanoma of skin	Alpha-ketobutyrate to 4-methyl-2-oxopentanoate ratio	-0.121385	0.202213	0.557911
GCST90201011	finn-b-C3_MELANOMA_SKIN	Malignant melanoma of skin	3-methyl-2-oxovalerate to 4-methyl-2-oxopentanoate ratio	-0.0337692	0.116674	0.775089
GCST90201012	finn-b-C3_MELANOMA_SKIN	Malignant melanoma of skin	3-methyl-2-oxovalerate to 3-methyl-2-oxobutyrate ratio	-0.21882	0.137486	0.128888
GCST90201013	finn-b-C3_MELANOMA_SKIN	Malignant melanoma of skin	Androsterone glucuronide to etiocholanolone glucuronide ratio	0.0579307	0.0824832	0.489228
GCST90201014	finn-b-C3_MELANOMA_SKIN	Malignant melanoma of skin	Glucuronate to androsterone glucuronide ratio	0.023219	0.0746207	0.759253
GCST90201015	finn-b-C3_MELANOMA_SKIN	Malignant melanoma of skin	Bilirubin (Z,Z) to androsterone glucuronide ratio	-0.000348948	0.0515467	0.994641
GCST90201016	finn-b-C3_MELANOMA_SKIN	Malignant melanoma of skin	Bilirubin (Z,Z) to etiocholanolone glucuronide ratio	0.0133407	0.0709484	0.852256
GCST90201017	finn-b-C3_MELANOMA_SKIN	Malignant melanoma of skin	4-methyl-2-oxopentanoate to 3-methyl-2-oxobutyrate ratio	0.0075772	0.129875	0.954085
GCST90201018	finn-b-C3_MELANOMA_SKIN	Malignant melanoma of skin	Bilirubin (Z,Z) to glucuronate ratio	-0.0225602	0.0846718	0.792768
GCST90201019	finn-b-C3_MELANOMA_SKIN	Malignant melanoma of skin	Glucuronate to etiocholanolone glucuronide ratio	-0.0034081	0.0770842	0.965117
GCST90201020	finn-b-C3_MELANOMA_SKIN	Malignant melanoma of skin	Paraxanthine to 5-acetylamino-6-formylamino-3-methyluracil ratio	-0.0623277	0.0688799	0.374913
