# Supplementary material for: Genetically predicted metabolites mediate the association between lipidome and malignant melanoma of skin
Source: Front Oncol. 2024 Sep 10;14:1430533. doi: 10.3389/fonc.2024.1430533 (PMC11419955; doi:10.3389/fonc.2024.1430533)
Supplement: Supplementary file 15 [file SupplementaryFile14.xlsx]

## Sheet: Sheet1
Supplementary material 14 MR result, heterogeneity result and pleiotropy result for Phosphatidylethanolamine (18:0_18:2) levels on 1-stearoyl-GPI (18:0) levels
MR Results
outcome	exposure	method	nsnp	b	se	pval	lo_ci	up_ci	or	or_lci95	or_uci95
1-stearoyl-GPI (18:0) levels	Phosphatidylethanolamine (18:0_18:2) levels	MR Egger	28	0.00884453	0.0559665	0.875652	-0.10085	0.118539	1.00888	0.904069	1.12585
1-stearoyl-GPI (18:0) levels	Phosphatidylethanolamine (18:0_18:2) levels	Weighted median	28	0.0782876	0.0380795	0.0397925	0.0036517	0.152923	1.08143	1.00366	1.16524
1-stearoyl-GPI (18:0) levels	Phosphatidylethanolamine (18:0_18:2) levels	Inverse variance weighted	28	0.0574532	0.0279022	0.0394851	0.00276496	0.112141	1.05914	1.00277	1.11867
1-stearoyl-GPI (18:0) levels	Phosphatidylethanolamine (18:0_18:2) levels	Simple mode	28	0.0276773	0.073373	0.708963	-0.116134	0.171488	1.02806	0.890356	1.18707
1-stearoyl-GPI (18:0) levels	Phosphatidylethanolamine (18:0_18:2) levels	Weighted mode	28	0.0760791	0.0499028	0.139002	-0.0217305	0.173889	1.07905	0.978504	1.18992
Results of heterogeneity test
outcome	exposure	method	Q	Q_df	Q_pval
1-stearoyl-GPI (18:0) levels	Phosphatidylethanolamine (18:0_18:2) levels	MR Egger	35.5769	26	0.0997299
1-stearoyl-GPI (18:0) levels	Phosphatidylethanolamine (18:0_18:2) levels	Inverse variance weighted	36.9504	27	0.0959967
Results of pleiotropy test
outcome	exposure	egger_intercept	se	pval
1-stearoyl-GPI (18:0) levels	Phosphatidylethanolamine (18:0_18:2) levels	0.0103582	0.0103385	0.325623
